# Supplementary material for: Analysis of natural structures and chemical mapping data reveals local stability compensation in RNA
Source: bioRxiv. 2025 Apr 11:2024.12.11.627843. Originally published 2024 Dec 12. Preprint. [Version 2] doi: 10.1101/2024.12.11.627843 (PMC11661157; doi:10.1101/2024.12.11.627843)
Supplement: Supplement 2 [file media-2.xlsx]

## Sheet: libraryHairpins
Example	TTCTAATACGACTCACTATAGGTACTATGTACCAAAGGCCACATACGCACGAAGCTTCTGAACGAAGCAACCGTGCCACACGGCAACACGGTTGCTTCCAGAAGCTTCCGTATGTGGCACAAAGAAACAACAACAACAAC
	T7 promoter - 5' common sequence - Designed Sequence - 3' common sequence
Construct ID	DNA_sequence	RNA_sequence	designed_structure
LocalEnergy_H1_1	TTCTAATACGACTCACTATAGGTACTATGTACCAAAGGCTAGCCCTGCACGGCACCTCTGAACGCCTGCCCCGCGGGACAACCCGACACGGGGCAGGCCAGAGGTGCCCAGGGCTAGCACAAAGAAACAACAACAACAAC	GGUACUAUGUACCAAAGGCUAGCCCUGCACGGCACCUCUGAACGCCUGCCCCGCGGGACAACCCGACACGGGGCAGGCCAGAGGUGCCCAGGGCUAGCACAAAGAAACAACAACAACAAC	(((((...)))))....((((((((((...((((((((((...((((((((((((((....))))...))))))))))))))))))))))))))))))......................
LocalEnergy_H1_2	TTCTAATACGACTCACTATAGGTACTATGTACCAAAGGAATGCATGGCACGAGTCCCGAGAACGGCGTGAACGACATCAACCCAATGTACACGTTCACGCCCTCGGGACTCCCATGCATTCACAAAGAAACAACAACAACAAC	GGUACUAUGUACCAAAGGAAUGCAUGGCACGAGUCCCGAGAACGGCGUGAACGACAUCAACCCAAUGUACACGUUCACGCCCUCGGGACUCCCAUGCAUUCACAAAGAAACAACAACAACAAC	(((((...)))))....((((((((((...((((((((((...((((((((((((((.......))))...))))))))))))))))))))))))))))))......................
LocalEnergy_H1_3	TTCTAATACGACTCACTATAGGTACTATGTACCAAAGGCCACAATGGCACGGCGGCACGGAACGACTATGGGGTACTTTAGGACACACCCCTAAAGTAACACCCCATAGTCCCGTGCCGCCCCATTGTGGCACAAAGAAACAACAACAACAAC	GGUACUAUGUACCAAAGGCCACAAUGGCACGGCGGCACGGAACGACUAUGGGGUACUUUAGGACACACCCCUAAAGUAACACCCCAUAGUCCCGUGCCGCCCCAUUGUGGCACAAAGAAACAACAACAACAAC	(((((...)))))....((((((((((...((((((((((...(((((((((((((((((((.......)))))))))...))))))))))))))))))))))))))))))......................
LocalEnergy_H1_4	TTCTAATACGACTCACTATAGGTACTATGTACCAAAGGTTCAGGAAGCACGGTCACGTCGAACGTGGGCGTCGATGCGCAACACCCCAAGCGCATACACGACGCCCACCGACGTGACCCTTCCTGAACACAAAGAAACAACAACAACAAC	GGUACUAUGUACCAAAGGUUCAGGAAGCACGGUCACGUCGAACGUGGGCGUCGAUGCGCAACACCCCAAGCGCAUACACGACGCCCACCGACGUGACCCUUCCUGAACACAAAGAAACAACAACAACAAC	(((((...)))))....((((((((((...((((((((((...((((((((((((((((..........))))))...))))))))))))))))))))))))))))))......................
LocalEnergy_H1_5	TTCTAATACGACTCACTATAGGTACTATGTACCAAAGGTCGTGCGTGCACGATTGATCGGAACGTGGGCGTCGCGGATGGCGGTCCCCCCCCGACCGCCATCTGACACGACGCCCACCCGATCAATCCACGCACGACACAAAGAAACAACAACAACAAC	GGUACUAUGUACCAAAGGUCGUGCGUGCACGAUUGAUCGGAACGUGGGCGUCGCGGAUGGCGGUCCCCCCCCGACCGCCAUCUGACACGACGCCCACCCGAUCAAUCCACGCACGACACAAAGAAACAACAACAACAAC	(((((...)))))....((((((((((...((((((((((...((((((((((((((((((((((.......))))))))))))...))))))))))))))))))))))))))))))......................
LocalEnergy_H1_6	TTCTAATACGACTCACTATAGGTACTATGTACCAAAGGCATGAACTGCACGACCTAAGCGAACGTGCGAGCAGGTCGAATTCCAACCAAATTTGACACACTGCTCGCACCGCTTAGGTCCAGTTCATGCACAAAGAAACAACAACAACAAC	GGUACUAUGUACCAAAGGCAUGAACUGCACGACCUAAGCGAACGUGCGAGCAGGUCGAAUUCCAACCAAAUUUGACACACUGCUCGCACCGCUUAGGUCCAGUUCAUGCACAAAGAAACAACAACAACAAC	(((((...)))))....((((((((((...((((((((((...((((((((((((((((((.......))))))))...))))))))))))))))))))))))))))))......................
LocalEnergy_H1_7	TTCTAATACGACTCACTATAGGTACTATGTACCAAAGGCCAGAACAGCACGGAGGCAGTGAACGGCGTGAACGGAAGTACACCCCAAATACTTTACACGTTCACGCCCACTGCCTCCCTGTTCTGGCACAAAGAAACAACAACAACAAC	GGUACUAUGUACCAAAGGCCAGAACAGCACGGAGGCAGUGAACGGCGUGAACGGAAGUACACCCCAAAUACUUUACACGUUCACGCCCACUGCCUCCCUGUUCUGGCACAAAGAAACAACAACAACAAC	(((((...)))))....((((((((((...((((((((((...((((((((((((((((.........))))))...))))))))))))))))))))))))))))))......................
LocalEnergy_H1_8	TTCTAATACGACTCACTATAGGTACTATGTACCAAAGGCTATTTCCGCACGGCGCCATTGAACGACGCACTGGCAAGACCACCAAATCTTGACACCAGTGCGTCCAATGGCGCCCGGAAATAGCACAAAGAAACAACAACAACAAC	GGUACUAUGUACCAAAGGCUAUUUCCGCACGGCGCCAUUGAACGACGCACUGGCAAGACCACCAAAUCUUGACACCAGUGCGUCCAAUGGCGCCCGGAAAUAGCACAAAGAAACAACAACAACAAC	(((((...)))))....((((((((((...((((((((((...(((((((((((((((........)))))...))))))))))))))))))))))))))))))......................
LocalEnergy_H1_9	TTCTAATACGACTCACTATAGGTACTATGTACCAAAGGCAATCGGTGCACGCTGCGGCCGAACGAGAGTTAAGCAAATCCACACATTTGACACTTAACTCTCCGGCCGCAGCCACCGATTGCACAAAGAAACAACAACAACAAC	GGUACUAUGUACCAAAGGCAAUCGGUGCACGCUGCGGCCGAACGAGAGUUAAGCAAAUCCACACAUUUGACACUUAACUCUCCGGCCGCAGCCACCGAUUGCACAAAGAAACAACAACAACAAC	(((((...)))))....((((((((((...((((((((((...(((((((((((((((......)))))...))))))))))))))))))))))))))))))......................
LocalEnergy_H1_10	TTCTAATACGACTCACTATAGGTACTATGTACCAAAGGCCCGCAGAGCACGATTGGCACGAACGCACCTGCGGGGAGCCCCCCCCCCCCTTCACACCGCAGGTGCCGTGCCAATCCTCTGCGGGCACAAAGAAACAACAACAACAAC	GGUACUAUGUACCAAAGGCCCGCAGAGCACGAUUGGCACGAACGCACCUGCGGGGAGCCCCCCCCCCCCUUCACACCGCAGGUGCCGUGCCAAUCCUCUGCGGGCACAAAGAAACAACAACAACAAC	(((((...)))))....((((((((((...((((((((((...((((((((((((((...........))))...))))))))))))))))))))))))))))))......................
LocalEnergy_H1_11	TTCTAATACGACTCACTATAGGTACTATGTACCAAAGGCGCATTAAGCACGGCTACGCTGAACGCCACGGAAGTATAGTCCGGCAACCCACCGGACTATAACACTTCCGTGGCCAGCGTAGCCCTTAATGCGCACAAAGAAACAACAACAACAAC	GGUACUAUGUACCAAAGGCGCAUUAAGCACGGCUACGCUGAACGCCACGGAAGUAUAGUCCGGCAACCCACCGGACUAUAACACUUCCGUGGCCAGCGUAGCCCUUAAUGCGCACAAAGAAACAACAACAACAAC	(((((...)))))....((((((((((...((((((((((...((((((((((((((((((((.......))))))))))...))))))))))))))))))))))))))))))......................
LocalEnergy_H1_12	TTCTAATACGACTCACTATAGGTACTATGTACCAAAGGAGGCATGGGCACGAACTCGATGAACGGCCAACTCGGCTGGCGGGGACAACGTCCCCGCCAGCACACGAGTTGGCCCATCGAGTTCCCCATGCCTCACAAAGAAACAACAACAACAAC	GGUACUAUGUACCAAAGGAGGCAUGGGCACGAACUCGAUGAACGGCCAACUCGGCUGGCGGGGACAACGUCCCCGCCAGCACACGAGUUGGCCCAUCGAGUUCCCCAUGCCUCACAAAGAAACAACAACAACAAC	(((((...)))))....((((((((((...((((((((((...((((((((((((((((((((((...))))))))))))...))))))))))))))))))))))))))))))......................
LocalEnergy_H1_13	TTCTAATACGACTCACTATAGGTACTATGTACCAAAGGTTCGCAACGCACGCCAAGACCGAACGTAAACAATGTGGATTATGATACCCACCACCATCATAATCCAACACATTGTTTACCGGTCTTGGCCGTTGCGAACACAAAGAAACAACAACAACAAC	GGUACUAUGUACCAAAGGUUCGCAACGCACGCCAAGACCGAACGUAAACAAUGUGGAUUAUGAUACCCACCACCAUCAUAAUCCAACACAUUGUUUACCGGUCUUGGCCGUUGCGAACACAAAGAAACAACAACAACAAC	(((((...)))))....((((((((((...((((((((((...(((((((((((((((((((((..........)))))))))))...))))))))))))))))))))))))))))))......................
LocalEnergy_H1_14	TTCTAATACGACTCACTATAGGTACTATGTACCAAAGGTCCCGGAAGCACGATTGGCACGAACGGCCCTGGCGATTGGCCCCCAACCCAATACACGCCAGGGCCCGTGCCAATCCTTCCGGGACACAAAGAAACAACAACAACAAC	GGUACUAUGUACCAAAGGUCCCGGAAGCACGAUUGGCACGAACGGCCCUGGCGAUUGGCCCCCAACCCAAUACACGCCAGGGCCCGUGCCAAUCCUUCCGGGACACAAAGAAACAACAACAACAAC	(((((...)))))....((((((((((...((((((((((...(((((((((((((((........)))))...))))))))))))))))))))))))))))))......................
LocalEnergy_H1_15	TTCTAATACGACTCACTATAGGTACTATGTACCAAAGGGAGAGCATGCACGCTGATCCAGAACGGAGCACAAGCTTTCCAGTTTCCCCCCCAAATTGGAAAGACACTTGTGCTCCCTGGATCAGCCATGCTCTCCACAAAGAAACAACAACAACAAC	GGUACUAUGUACCAAAGGGAGAGCAUGCACGCUGAUCCAGAACGGAGCACAAGCUUUCCAGUUUCCCCCCCAAAUUGGAAAGACACUUGUGCUCCCUGGAUCAGCCAUGCUCUCCACAAAGAAACAACAACAACAAC	(((((...)))))....((((((((((...((((((((((...(((((((((((((((((((((.......)))))))))))...))))))))))))))))))))))))))))))......................
LocalEnergy_H1_16	TTCTAATACGACTCACTATAGGTACTATGTACCAAAGGGCATCGCGGCACGACCTAAGCGAACGGCGGGGTGGGGTTCTGGTAAAACCCACCCACTTACCAGAACCACACCACCCCGCCCGCTTAGGTCCCGCGATGCCACAAAGAAACAACAACAACAAC	GGUACUAUGUACCAAAGGGCAUCGCGGCACGACCUAAGCGAACGGCGGGGUGGGGUUCUGGUAAAACCCACCCACUUACCAGAACCACACCACCCCGCCCGCUUAGGUCCCGCGAUGCCACAAAGAAACAACAACAACAAC	(((((...)))))....((((((((((...((((((((((...(((((((((((((((((((((...........)))))))))))...))))))))))))))))))))))))))))))......................
LocalEnergy_H1_17	TTCTAATACGACTCACTATAGGTACTATGTACCAAAGGCCACATACGCACGAAGCTTCTGAACGAAGCAACCGTGCCACACGGCAACACGGTTGCTTCCAGAAGCTTCCGTATGTGGCACAAAGAAACAACAACAACAAC	GGUACUAUGUACCAAAGGCCACAUACGCACGAAGCUUCUGAACGAAGCAACCGUGCCACACGGCAACACGGUUGCUUCCAGAAGCUUCCGUAUGUGGCACAAAGAAACAACAACAACAAC	(((((...)))))....((((((((((...((((((((((...((((((((((((((....))))...))))))))))))))))))))))))))))))......................
LocalEnergy_H1_18	TTCTAATACGACTCACTATAGGTACTATGTACCAAAGGCCCGCGTCGCACGTTCCTCTAGAACGTGCACGGGGTATTTACCGCCCCCCCCCCGGTAAATAACACCCCGTGCACCTAGAGGAACCGACGCGGGCACAAAGAAACAACAACAACAAC	GGUACUAUGUACCAAAGGCCCGCGUCGCACGUUCCUCUAGAACGUGCACGGGGUAUUUACCGCCCCCCCCCCGGUAAAUAACACCCCGUGCACCUAGAGGAACCGACGCGGGCACAAAGAAACAACAACAACAAC	(((((...)))))....((((((((((...((((((((((...(((((((((((((((((((.........)))))))))...))))))))))))))))))))))))))))))......................
LocalEnergy_H1_19	TTCTAATACGACTCACTATAGGTACTATGTACCAAAGGAAAGGTGCGCACGGGGGGTGGGAACGGCACGCCGGGGATAGGGCTATCACACACATAGCCTTATCTACACCGGCGTGCCCCCACCCCCCCGCACCTTTCACAAAGAAACAACAACAACAAC	GGUACUAUGUACCAAAGGAAAGGUGCGCACGGGGGGUGGGAACGGCACGCCGGGGAUAGGGCUAUCACACACAUAGCCUUAUCUACACCGGCGUGCCCCCACCCCCCCGCACCUUUCACAAAGAAACAACAACAACAAC	(((((...)))))....((((((((((...((((((((((...((((((((((((((((((((((.......))))))))))))...))))))))))))))))))))))))))))))......................
LocalEnergy_H1_20	TTCTAATACGACTCACTATAGGTACTATGTACCAAAGGCTATTTCCGCACGCAGCACCAGAACGCGTTATTTGTAGGATCCCCCCCCCCATCCTAACACAAATAACGCCTGGTGCTGCCGGAAATAGCACAAAGAAACAACAACAACAAC	GGUACUAUGUACCAAAGGCUAUUUCCGCACGCAGCACCAGAACGCGUUAUUUGUAGGAUCCCCCCCCCCAUCCUAACACAAAUAACGCCUGGUGCUGCCGGAAAUAGCACAAAGAAACAACAACAACAAC	(((((...)))))....((((((((((...((((((((((...((((((((((((((((..........))))))...))))))))))))))))))))))))))))))......................
LocalEnergy_H1_21	TTCTAATACGACTCACTATAGGTACTATGTACCAAAGGCCCGCAGAGCACGGCTGTCATGAACGCTCCGCGGGGCGCGCGAAAACAACACCATTCGCGCGCACACCCGCGGAGCCATGACAGCCCTCTGCGGGCACAAAGAAACAACAACAACAAC	GGUACUAUGUACCAAAGGCCCGCAGAGCACGGCUGUCAUGAACGCUCCGCGGGGCGCGCGAAAACAACACCAUUCGCGCGCACACCCGCGGAGCCAUGACAGCCCUCUGCGGGCACAAAGAAACAACAACAACAAC	(((((...)))))....((((((((((...((((((((((...(((((((((((((((((((..........)))))))))...))))))))))))))))))))))))))))))......................
LocalEnergy_H1_22	TTCTAATACGACTCACTATAGGTACTATGTACCAAAGGCCGTGTGGGCACGGTCGCCCGGAACGCGTAGTAAGTAGTCCCCCCCCCCACTAACACTTACTACGCCCGGGCGACCCCCACACGGCACAAAGAAACAACAACAACAAC	GGUACUAUGUACCAAAGGCCGUGUGGGCACGGUCGCCCGGAACGCGUAGUAAGUAGUCCCCCCCCCCACUAACACUUACUACGCCCGGGCGACCCCCACACGGCACAAAGAAACAACAACAACAAC	(((((...)))))....((((((((((...((((((((((...((((((((((((((..........))))...))))))))))))))))))))))))))))))......................
LocalEnergy_H1_23	TTCTAATACGACTCACTATAGGTACTATGTACCAAAGGACAAGTGTGCACGGCCCAGCCGAACGGTAGGTGAGGTAACACTTATACACTCACCTACCCGGCTGGGCCCACACTTGTCACAAAGAAACAACAACAACAAC	GGUACUAUGUACCAAAGGACAAGUGUGCACGGCCCAGCCGAACGGUAGGUGAGGUAACACUUAUACACUCACCUACCCGGCUGGGCCCACACUUGUCACAAAGAAACAACAACAACAAC	(((((...)))))....((((((((((...((((((((((...((((((((((((((...))))...))))))))))))))))))))))))))))))......................
LocalEnergy_H1_24	TTCTAATACGACTCACTATAGGTACTATGTACCAAAGGACCAGGACGCACGTACAAGGTGAACGAGCACCCCGAAAATCATAAATCACCCAAAATTTATGATTTTACACGGGGTGCTCCACCTTGTACCGTCCTGGTCACAAAGAAACAACAACAACAAC	GGUACUAUGUACCAAAGGACCAGGACGCACGUACAAGGUGAACGAGCACCCCGAAAAUCAUAAAUCACCCAAAAUUUAUGAUUUUACACGGGGUGCUCCACCUUGUACCGUCCUGGUCACAAAGAAACAACAACAACAAC	(((((...)))))....((((((((((...((((((((((...((((((((((((((((((((((........))))))))))))...))))))))))))))))))))))))))))))......................
LocalEnergy_H1_25	TTCTAATACGACTCACTATAGGTACTATGTACCAAAGGGGGACTTGGCACGAGTCCCGAGAACGGCCAACTCGCGCGTTCCCAACGCGACACGAGTTGGCCCTCGGGACTCCCAAGTCCCCACAAAGAAACAACAACAACAAC	GGUACUAUGUACCAAAGGGGGACUUGGCACGAGUCCCGAGAACGGCCAACUCGCGCGUUCCCAACGCGACACGAGUUGGCCCUCGGGACUCCCAAGUCCCCACAAAGAAACAACAACAACAAC	(((((...)))))....((((((((((...((((((((((...((((((((((((((((...))))))...))))))))))))))))))))))))))))))......................
LocalEnergy_H1_26	TTCTAATACGACTCACTATAGGTACTATGTACCAAAGGGGTGGCAAGCACGTGATAGGGGAACGGCCACCTAGTTATTGTAATCTAACCACAGATTACAATAAACACTAGGTGGCCCCCCTATCACCTTGCCACCCACAAAGAAACAACAACAACAAC	GGUACUAUGUACCAAAGGGGUGGCAAGCACGUGAUAGGGGAACGGCCACCUAGUUAUUGUAAUCUAACCACAGAUUACAAUAAACACUAGGUGGCCCCCCUAUCACCUUGCCACCCACAAAGAAACAACAACAACAAC	(((((...)))))....((((((((((...((((((((((...((((((((((((((((((((((......))))))))))))...))))))))))))))))))))))))))))))......................
LocalEnergy_H1_27	TTCTAATACGACTCACTATAGGTACTATGTACCAAAGGGTCCGCACGCACGTGATAGGGGAACGGATCAGACGGCCTCCCCCCCCCCAGGCACACGTCTGATCCCCCCTATCACCGTGCGGACCACAAAGAAACAACAACAACAAC	GGUACUAUGUACCAAAGGGUCCGCACGCACGUGAUAGGGGAACGGAUCAGACGGCCUCCCCCCCCCCAGGCACACGUCUGAUCCCCCCUAUCACCGUGCGGACCACAAAGAAACAACAACAACAAC	(((((...)))))....((((((((((...((((((((((...((((((((((((((..........))))...))))))))))))))))))))))))))))))......................
LocalEnergy_H1_28	TTCTAATACGACTCACTATAGGTACTATGTACCAAAGGGCATCGCGGCACGCGGAGCGCGAACGCCAGAGAAGTGTGTTCTACGCCCCCCCCCCCGTGTAGAATACAACACTTCTCTGGCCGCGCTCCGCCCGCGATGCCACAAAGAAACAACAACAACAAC	GGUACUAUGUACCAAAGGGCAUCGCGGCACGCGGAGCGCGAACGCCAGAGAAGUGUGUUCUACGCCCCCCCCCCCGUGUAGAAUACAACACUUCUCUGGCCGCGCUCCGCCCGCGAUGCCACAAAGAAACAACAACAACAAC	(((((...)))))....((((((((((...((((((((((...((((((((((((((((((((((..........))))))))))))...))))))))))))))))))))))))))))))......................
LocalEnergy_H1_29	TTCTAATACGACTCACTATAGGTACTATGTACCAAAGGACCCCGCCGCACGCCAAGACCGAACGCGAGCGGGGCTGCCCGCCCCCCCCCGGGCAGACACCCCGCTCGCCGGTCTTGGCCGGCGGGGTCACAAAGAAACAACAACAACAAC	GGUACUAUGUACCAAAGGACCCCGCCGCACGCCAAGACCGAACGCGAGCGGGGCUGCCCGCCCCCCCCCGGGCAGACACCCCGCUCGCCGGUCUUGGCCGGCGGGGUCACAAAGAAACAACAACAACAAC	(((((...)))))....((((((((((...((((((((((...(((((((((((((((((........)))))))...))))))))))))))))))))))))))))))......................
LocalEnergy_H1_30	TTCTAATACGACTCACTATAGGTACTATGTACCAAAGGTCTGTGAAGCACGCCAAGACCGAACGGGGGCCCGGAAAGGTGCCCAACCCCACAGGTACCTTTACACCGGGCCCCCCGGTCTTGGCCTTCACAGACACAAAGAAACAACAACAACAAC	GGUACUAUGUACCAAAGGUCUGUGAAGCACGCCAAGACCGAACGGGGGCCCGGAAAGGUGCCCAACCCCACAGGUACCUUUACACCGGGCCCCCCGGUCUUGGCCUUCACAGACACAAAGAAACAACAACAACAAC	(((((...)))))....((((((((((...((((((((((...(((((((((((((((((((..........)))))))))...))))))))))))))))))))))))))))))......................
LocalEnergy_H1_31	TTCTAATACGACTCACTATAGGTACTATGTACCAAAGGTAGGGACTGCACGTACTCCAAGAACGGCTGCTGGGTCAGAAAACAACCTGAACACCCAGCAGCCCTTGGAGTACCAGTCCCTACACAAAGAAACAACAACAACAAC	GGUACUAUGUACCAAAGGUAGGGACUGCACGUACUCCAAGAACGGCUGCUGGGUCAGAAAACAACCUGAACACCCAGCAGCCCUUGGAGUACCAGUCCCUACACAAAGAAACAACAACAACAAC	(((((...)))))....((((((((((...((((((((((...((((((((((((((........))))...))))))))))))))))))))))))))))))......................
LocalEnergy_H1_32	TTCTAATACGACTCACTATAGGTACTATGTACCAAAGGGAGGACTAGCACGCCGTGCTTGAACGACTGGCCAGGCTTCACAAGCACACTGGCCAGTCCAAGCACGGCCTAGTCCTCCACAAAGAAACAACAACAACAAC	GGUACUAUGUACCAAAGGGAGGACUAGCACGCCGUGCUUGAACGACUGGCCAGGCUUCACAAGCACACUGGCCAGUCCAAGCACGGCCUAGUCCUCCACAAAGAAACAACAACAACAAC	(((((...)))))....((((((((((...((((((((((...((((((((((((((...))))...))))))))))))))))))))))))))))))......................
LocalEnergy_H1_33	TTCTAATACGACTCACTATAGGTACTATGTACCAAAGGGGTGAGACGCACGAATCCTGGGAACGTCTCAGCCGGGTTACCCCCCTAACCACACGGCTGAGACCCCAGGATTCCGTCTCACCCACAAAGAAACAACAACAACAAC	GGUACUAUGUACCAAAGGGGUGAGACGCACGAAUCCUGGGAACGUCUCAGCCGGGUUACCCCCCUAACCACACGGCUGAGACCCCAGGAUUCCGUCUCACCCACAAAGAAACAACAACAACAAC	(((((...)))))....((((((((((...((((((((((...(((((((((((((((......)))))...))))))))))))))))))))))))))))))......................
LocalEnergy_H1_34	TTCTAATACGACTCACTATAGGTACTATGTACCAAAGGAGGCATGGGCACGGCTACGCTGAACGTGGATGGTGGCTACTCACCCCACCCAAGTAGCACACACCATCCACCAGCGTAGCCCCCATGCCTCACAAAGAAACAACAACAACAAC	GGUACUAUGUACCAAAGGAGGCAUGGGCACGGCUACGCUGAACGUGGAUGGUGGCUACUCACCCCACCCAAGUAGCACACACCAUCCACCAGCGUAGCCCCCAUGCCUCACAAAGAAACAACAACAACAAC	(((((...)))))....((((((((((...((((((((((...((((((((((((((((...........))))))...))))))))))))))))))))))))))))))......................
LocalEnergy_H1_35	TTCTAATACGACTCACTATAGGTACTATGTACCAAAGGGTCCTTGGGCACGATTGGGTCGAACGCCGGAGGCGGGGAATCGACAACCCCACCTTGATTCCTACACGCCTCCGGCCGACCCAATCCCCAAGGACCACAAAGAAACAACAACAACAAC	GGUACUAUGUACCAAAGGGUCCUUGGGCACGAUUGGGUCGAACGCCGGAGGCGGGGAAUCGACAACCCCACCUUGAUUCCUACACGCCUCCGGCCGACCCAAUCCCCAAGGACCACAAAGAAACAACAACAACAAC	(((((...)))))....((((((((((...((((((((((...(((((((((((((((((((..........)))))))))...))))))))))))))))))))))))))))))......................
LocalEnergy_H1_36	TTCTAATACGACTCACTATAGGTACTATGTACCAAAGGGGCCTGCAGCACGTGGCGGGCGAACGATTTAGATGTACGTGCCCCCCCCCCACGTAACACATCTAAATCCGCCCGCCACCTGCAGGCCCACAAAGAAACAACAACAACAAC	GGUACUAUGUACCAAAGGGGCCUGCAGCACGUGGCGGGCGAACGAUUUAGAUGUACGUGCCCCCCCCCCACGUAACACAUCUAAAUCCGCCCGCCACCUGCAGGCCCACAAAGAAACAACAACAACAAC	(((((...)))))....((((((((((...((((((((((...((((((((((((((((.........))))))...))))))))))))))))))))))))))))))......................
LocalEnergy_H1_37	TTCTAATACGACTCACTATAGGTACTATGTACCAAAGGGGAGGCCGGCACGTACAAGGTGAACGAGAGTTAAGCGGCGTTGGCCCCCCCCCGCCAACGCCGACACTTAACTCTCCACCTTGTACCCGGCCTCCCACAAAGAAACAACAACAACAAC	GGUACUAUGUACCAAAGGGGAGGCCGGCACGUACAAGGUGAACGAGAGUUAAGCGGCGUUGGCCCCCCCCCGCCAACGCCGACACUUAACUCUCCACCUUGUACCCGGCCUCCCACAAAGAAACAACAACAACAAC	(((((...)))))....((((((((((...((((((((((...((((((((((((((((((((........))))))))))...))))))))))))))))))))))))))))))......................
LocalEnergy_H1_38	TTCTAATACGACTCACTATAGGTACTATGTACCAAAGGCATGCCTCGCACGGAGTTGATGAACGATCACCCCGGGTGCGGGCAAAACCCGCACCACACGGGGTGATCCATCAACTCCCGAGGCATGCACAAAGAAACAACAACAACAAC	GGUACUAUGUACCAAAGGCAUGCCUCGCACGGAGUUGAUGAACGAUCACCCCGGGUGCGGGCAAAACCCGCACCACACGGGGUGAUCCAUCAACUCCCGAGGCAUGCACAAAGAAACAACAACAACAAC	(((((...)))))....((((((((((...((((((((((...((((((((((((((((((.....))))))))...))))))))))))))))))))))))))))))......................
LocalEnergy_H1_39	TTCTAATACGACTCACTATAGGTACTATGTACCAAAGGAATGCATGGCACGGCTACGCTGAACGCTGCTCGAGCTGAACATGCCCCCCCCCCATGTTCAGACACTCGAGCAGCCAGCGTAGCCCCATGCATTCACAAAGAAACAACAACAACAAC	GGUACUAUGUACCAAAGGAAUGCAUGGCACGGCUACGCUGAACGCUGCUCGAGCUGAACAUGCCCCCCCCCCAUGUUCAGACACUCGAGCAGCCAGCGUAGCCCCAUGCAUUCACAAAGAAACAACAACAACAAC	(((((...)))))....((((((((((...((((((((((...(((((((((((((((((((.........)))))))))...))))))))))))))))))))))))))))))......................
LocalEnergy_H1_40	TTCTAATACGACTCACTATAGGTACTATGTACCAAAGGTCGTGCGTGCACGTGGGAGCCGAACGGCGAGAGGGAAAGCGAAGGCCACCCTTCGCTTTACACCCTCTCGCCCGGCTCCCACCACGCACGACACAAAGAAACAACAACAACAAC	GGUACUAUGUACCAAAGGUCGUGCGUGCACGUGGGAGCCGAACGGCGAGAGGGAAAGCGAAGGCCACCCUUCGCUUUACACCCUCUCGCCCGGCUCCCACCACGCACGACACAAAGAAACAACAACAACAAC	(((((...)))))....((((((((((...((((((((((...((((((((((((((((((((....))))))))))...))))))))))))))))))))))))))))))......................
LocalEnergy_H1_41	TTCTAATACGACTCACTATAGGTACTATGTACCAAAGGTCACACGCGCACGCCTCCGTAGAACGGCAGAGGGGTTAGATATGGCCCCCCATATTTAAACACCCCTCTGCCCTACGGAGGCCGCGTGTGACACAAAGAAACAACAACAACAAC	GGUACUAUGUACCAAAGGUCACACGCGCACGCCUCCGUAGAACGGCAGAGGGGUUAGAUAUGGCCCCCCAUAUUUAAACACCCCUCUGCCCUACGGAGGCCGCGUGUGACACAAAGAAACAACAACAACAAC	(((((...)))))....((((((((((...((((((((((...((((((((((((((((((((....))))))))))...))))))))))))))))))))))))))))))......................
LocalEnergy_H1_42	TTCTAATACGACTCACTATAGGTACTATGTACCAAAGGGGAGGCCGGCACGCGGACAGAGAACGCGAGCGGGGAGATTGAAACAACCCCATCAATCTACACCCCGCTCGCCTCTGTCCGCCCGGCCTCCCACAAAGAAACAACAACAACAAC	GGUACUAUGUACCAAAGGGGAGGCCGGCACGCGGACAGAGAACGCGAGCGGGGAGAUUGAAACAACCCCAUCAAUCUACACCCCGCUCGCCUCUGUCCGCCCGGCCUCCCACAAAGAAACAACAACAACAAC	(((((...)))))....((((((((((...((((((((((...(((((((((((((((((..........)))))))...))))))))))))))))))))))))))))))......................
LocalEnergy_H1_43	TTCTAATACGACTCACTATAGGTACTATGTACCAAAGGCTAGACTGGCACGGGTGAGCAGAACGTGCACGGGGGGGGCATTAGCCCCGTTAATGCCCCACACCCCGTGCACCTGCTCACCCCCAGTCTAGCACAAAGAAACAACAACAACAAC	GGUACUAUGUACCAAAGGCUAGACUGGCACGGGUGAGCAGAACGUGCACGGGGGGGGCAUUAGCCCCGUUAAUGCCCCACACCCCGUGCACCUGCUCACCCCCAGUCUAGCACAAAGAAACAACAACAACAAC	(((((...)))))....((((((((((...((((((((((...(((((((((((((((((((((...)))))))))))...))))))))))))))))))))))))))))))......................
LocalEnergy_H1_44	TTCTAATACGACTCACTATAGGTACTATGTACCAAAGGAATGCATGGCACGCCCCGCTTGAACGGCCCTGGCGGTAAGATCCCCCCCATCTTACACACGCCAGGGCCCAAGCGGGGCCCATGCATTCACAAAGAAACAACAACAACAAC	GGUACUAUGUACCAAAGGAAUGCAUGGCACGCCCCGCUUGAACGGCCCUGGCGGUAAGAUCCCCCCCAUCUUACACACGCCAGGGCCCAAGCGGGGCCCAUGCAUUCACAAAGAAACAACAACAACAAC	(((((...)))))....((((((((((...((((((((((...(((((((((((((((((.......)))))))...))))))))))))))))))))))))))))))......................
LocalEnergy_H1_45	TTCTAATACGACTCACTATAGGTACTATGTACCAAAGGTTGCTAGGGCACGAGGCTCCGGAACGTAGCCAGGGGGGTCAGACAACTGACCCACACCCTGGCTACCCGGAGCCTCCCCTAGCAACACAAAGAAACAACAACAACAAC	GGUACUAUGUACCAAAGGUUGCUAGGGCACGAGGCUCCGGAACGUAGCCAGGGGGGUCAGACAACUGACCCACACCCUGGCUACCCGGAGCCUCCCCUAGCAACACAAAGAAACAACAACAACAAC	(((((...)))))....((((((((((...((((((((((...(((((((((((((((((....)))))))...))))))))))))))))))))))))))))))......................
LocalEnergy_H1_46	TTCTAATACGACTCACTATAGGTACTATGTACCAAAGGTTCAGGAAGCACGGTCTAACTGAACGGGCAGCCTGCCCACCCCCTGGGACACAGGCTGCCCCAGTTAGACCCTTCCTGAACACAAAGAAACAACAACAACAAC	GGUACUAUGUACCAAAGGUUCAGGAAGCACGGUCUAACUGAACGGGCAGCCUGCCCACCCCCUGGGACACAGGCUGCCCCAGUUAGACCCUUCCUGAACACAAAGAAACAACAACAACAAC	(((((...)))))....((((((((((...((((((((((...((((((((((((((.....))))...))))))))))))))))))))))))))))))......................
LocalEnergy_H1_47	TTCTAATACGACTCACTATAGGTACTATGTACCAAAGGCTAGCCCTGCACGGGTGAGCAGAACGTGTCCGTAGAGTGTATAATGCCAACAACTATTATACATTACACTACGGACACCTGCTCACCCCAGGGCTAGCACAAAGAAACAACAACAACAAC	GGUACUAUGUACCAAAGGCUAGCCCUGCACGGGUGAGCAGAACGUGUCCGUAGAGUGUAUAAUGCCAACAACUAUUAUACAUUACACUACGGACACCUGCUCACCCCAGGGCUAGCACAAAGAAACAACAACAACAAC	(((((...)))))....((((((((((...((((((((((...(((((((((((((((((((((........)))))))))))...))))))))))))))))))))))))))))))......................
LocalEnergy_H1_48	TTCTAATACGACTCACTATAGGTACTATGTACCAAAGGGGGTGAAAGCACGAAGTCCTCGAACGGCCTGTGCGGGAGGCGCCTGCCCCCCCAGGCGCCTCCACACGCACAGGCCCGAGGACTTCCTTTCACCCCACAAAGAAACAACAACAACAAC	GGUACUAUGUACCAAAGGGGGUGAAAGCACGAAGUCCUCGAACGGCCUGUGCGGGAGGCGCCUGCCCCCCCAGGCGCCUCCACACGCACAGGCCCGAGGACUUCCUUUCACCCCACAAAGAAACAACAACAACAAC	(((((...)))))....((((((((((...((((((((((...(((((((((((((((((((((......)))))))))))...))))))))))))))))))))))))))))))......................
LocalEnergy_H1_49	TTCTAATACGACTCACTATAGGTACTATGTACCAAAGGTATCGCATGCACGAAGCTTCTGAACGGAACCCGGGAAGAGCAGTCAACGACTGCTCTTACACCCGGGTTCCCAGAAGCTTCCATGCGATACACAAAGAAACAACAACAACAAC	GGUACUAUGUACCAAAGGUAUCGCAUGCACGAAGCUUCUGAACGGAACCCGGGAAGAGCAGUCAACGACUGCUCUUACACCCGGGUUCCCAGAAGCUUCCAUGCGAUACACAAAGAAACAACAACAACAAC	(((((...)))))....((((((((((...((((((((((...((((((((((((((((((((...))))))))))...))))))))))))))))))))))))))))))......................
LocalEnergy_H1_50	TTCTAATACGACTCACTATAGGTACTATGTACCAAAGGTTCAGGAAGCACGTTGAGGTCGAACGACTGGCCAGGGAGTGCGGAATCCACAAACATTTTGCACTCCACACTGGCCAGTCCGACCTCAACCTTCCTGAACACAAAGAAACAACAACAACAAC	GGUACUAUGUACCAAAGGUUCAGGAAGCACGUUGAGGUCGAACGACUGGCCAGGGAGUGCGGAAUCCACAAACAUUUUGCACUCCACACUGGCCAGUCCGACCUCAACCUUCCUGAACACAAAGAAACAACAACAACAAC	(((((...)))))....((((((((((...((((((((((...((((((((((((((((((((((........))))))))))))...))))))))))))))))))))))))))))))......................
LocalEnergy_H1_51	TTCTAATACGACTCACTATAGGTACTATGTACCAAAGGAGGCGGGCGCACGGCGTGCCGGAACGTGCACGGGGTGTGCCCCCCCCCCCCGCACAACACCCCGTGCACCCGGCACGCCCGCCCGCCTCACAAAGAAACAACAACAACAAC	GGUACUAUGUACCAAAGGAGGCGGGCGCACGGCGUGCCGGAACGUGCACGGGGUGUGCCCCCCCCCCCCGCACAACACCCCGUGCACCCGGCACGCCCGCCCGCCUCACAAAGAAACAACAACAACAAC	(((((...)))))....((((((((((...((((((((((...(((((((((((((((...........)))))...))))))))))))))))))))))))))))))......................
LocalEnergy_H1_52	TTCTAATACGACTCACTATAGGTACTATGTACCAAAGGTGCGGGAGGCACGATAAGAGCGAACGGAGGGAGGGTCGTCGTACCAACCATACGACGAACACCCTCCCTCCCGCTCTTATCCCTCCCGCACACAAAGAAACAACAACAACAAC	GGUACUAUGUACCAAAGGUGCGGGAGGCACGAUAAGAGCGAACGGAGGGAGGGUCGUCGUACCAACCAUACGACGAACACCCUCCCUCCCGCUCUUAUCCCUCCCGCACACAAAGAAACAACAACAACAAC	(((((...)))))....((((((((((...((((((((((...((((((((((((((((((.......))))))))...))))))))))))))))))))))))))))))......................
LocalEnergy_H1_53	TTCTAATACGACTCACTATAGGTACTATGTACCAAAGGGGAGGCCGGCACGGAGCATAAGAACGTGACACCAGGCGGGGGCACACACGCCTCCGCACACTGGTGTCACCTTATGCTCCCCGGCCTCCCACAAAGAAACAACAACAACAAC	GGUACUAUGUACCAAAGGGGAGGCCGGCACGGAGCAUAAGAACGUGACACCAGGCGGGGGCACACACGCCUCCGCACACUGGUGUCACCUUAUGCUCCCCGGCCUCCCACAAAGAAACAACAACAACAAC	(((((...)))))....((((((((((...((((((((((...((((((((((((((((((......))))))))...))))))))))))))))))))))))))))))......................
LocalEnergy_H1_54	TTCTAATACGACTCACTATAGGTACTATGTACCAAAGGCAGCTTCGGCACGATAAGAGCGAACGACTATGGGGGTCAAACCACTGACACACCCCATAGTCCGCTCTTATCCCGAAGCTGCACAAAGAAACAACAACAACAAC	GGUACUAUGUACCAAAGGCAGCUUCGGCACGAUAAGAGCGAACGACUAUGGGGGUCAAACCACUGACACACCCCAUAGUCCGCUCUUAUCCCGAAGCUGCACAAAGAAACAACAACAACAAC	(((((...)))))....((((((((((...((((((((((...((((((((((((((......))))...))))))))))))))))))))))))))))))......................
LocalEnergy_H1_55	TTCTAATACGACTCACTATAGGTACTATGTACCAAAGGATAGGGATGCACGCACTAAGGGAACGCCGGTAGGGATCCCACCACGGATACACCCTACCGGCCCCTTAGTGCCATCCCTATCACAAAGAAACAACAACAACAAC	GGUACUAUGUACCAAAGGAUAGGGAUGCACGCACUAAGGGAACGCCGGUAGGGAUCCCACCACGGAUACACCCUACCGGCCCCUUAGUGCCAUCCCUAUCACAAAGAAACAACAACAACAAC	(((((...)))))....((((((((((...((((((((((...((((((((((((((......))))...))))))))))))))))))))))))))))))......................
LocalEnergy_H1_56	TTCTAATACGACTCACTATAGGTACTATGTACCAAAGGTTCGGGTTGCACGGTCAACTGGAACGTCAGGCAGGATATAGAACCAAACACCCCTTCTATATACACCTGCCTGACCCAGTTGACCCAACCCGAACACAAAGAAACAACAACAACAAC	GGUACUAUGUACCAAAGGUUCGGGUUGCACGGUCAACUGGAACGUCAGGCAGGAUAUAGAACCAAACACCCCUUCUAUAUACACCUGCCUGACCCAGUUGACCCAACCCGAACACAAAGAAACAACAACAACAAC	(((((...)))))....((((((((((...((((((((((...((((((((((((((((((...........))))))))...))))))))))))))))))))))))))))))......................
LocalEnergy_H1_57	TTCTAATACGACTCACTATAGGTACTATGTACCAAAGGGGTGGCAAGCACGGTACCACTGAACGGCTAGTAGGCAGATGGAACAACTTCCATCTGACACCTACTAGCCCAGTGGTACCCTTGCCACCCACAAAGAAACAACAACAACAAC	GGUACUAUGUACCAAAGGGGUGGCAAGCACGGUACCACUGAACGGCUAGUAGGCAGAUGGAACAACUUCCAUCUGACACCUACUAGCCCAGUGGUACCCUUGCCACCCACAAAGAAACAACAACAACAAC	(((((...)))))....((((((((((...((((((((((...(((((((((((((((((((....)))))))))...))))))))))))))))))))))))))))))......................
LocalEnergy_H1_58	TTCTAATACGACTCACTATAGGTACTATGTACCAAAGGCAACGCGTGCACGATTCGCGGGAACGTCATGTATGTTCTTAAACAACACCATAAGAAACACATACATGACCCCGCGAATCCACGCGTTGCACAAAGAAACAACAACAACAAC	GGUACUAUGUACCAAAGGCAACGCGUGCACGAUUCGCGGGAACGUCAUGUAUGUUCUUAAACAACACCAUAAGAAACACAUACAUGACCCCGCGAAUCCACGCGUUGCACAAAGAAACAACAACAACAAC	(((((...)))))....((((((((((...((((((((((...((((((((((((((((..........))))))...))))))))))))))))))))))))))))))......................
LocalEnergy_H1_59	TTCTAATACGACTCACTATAGGTACTATGTACCAAAGGACGCAAAGGCACGAAGCTTCTGAACGTGGATGGTGAATTATACCCCGTATAATTACACACCATCCACCAGAAGCTTCCCTTTGCGTCACAAAGAAACAACAACAACAAC	GGUACUAUGUACCAAAGGACGCAAAGGCACGAAGCUUCUGAACGUGGAUGGUGAAUUAUACCCCGUAUAAUUACACACCAUCCACCAGAAGCUUCCCUUUGCGUCACAAAGAAACAACAACAACAAC	(((((...)))))....((((((((((...((((((((((...((((((((((((((((((...))))))))...))))))))))))))))))))))))))))))......................
LocalEnergy_H1_60	TTCTAATACGACTCACTATAGGTACTATGTACCAAAGGGAACTCAAGCACGTCTTGAGGGAACGTACCAGAGGATAATTCACCAAACACCCCTGAATTATACACCTCTGGTACCCCTCAAGACCTTGAGTTCCACAAAGAAACAACAACAACAAC	GGUACUAUGUACCAAAGGGAACUCAAGCACGUCUUGAGGGAACGUACCAGAGGAUAAUUCACCAAACACCCCUGAAUUAUACACCUCUGGUACCCCUCAAGACCUUGAGUUCCACAAAGAAACAACAACAACAAC	(((((...)))))....((((((((((...((((((((((...((((((((((((((((((...........))))))))...))))))))))))))))))))))))))))))......................
LocalEnergy_H1_61	TTCTAATACGACTCACTATAGGTACTATGTACCAAAGGCAAGCGCCGCACGCCAAGACCGAACGGAGCCACCGTGTATGTTTTCAAAACAACGAAAACATACAACACGGTGGCTCCCGGTCTTGGCCGGCGCTTGCACAAAGAAACAACAACAACAAC	GGUACUAUGUACCAAAGGCAAGCGCCGCACGCCAAGACCGAACGGAGCCACCGUGUAUGUUUUCAAAACAACGAAAACAUACAACACGGUGGCUCCCGGUCUUGGCCGGCGCUUGCACAAAGAAACAACAACAACAAC	(((((...)))))....((((((((((...((((((((((...(((((((((((((((((((((........)))))))))))...))))))))))))))))))))))))))))))......................
LocalEnergy_H1_62	TTCTAATACGACTCACTATAGGTACTATGTACCAAAGGGCCGGGAAGCACGCTTGGGGCGAACGTCGTACATGGTACTCCCCCCCCAGTACACACATGTACGACCGCCCCAAGCCTTCCCGGCCACAAAGAAACAACAACAACAAC	GGUACUAUGUACCAAAGGGCCGGGAAGCACGCUUGGGGCGAACGUCGUACAUGGUACUCCCCCCCCAGUACACACAUGUACGACCGCCCCAAGCCUUCCCGGCCACAAAGAAACAACAACAACAAC	(((((...)))))....((((((((((...((((((((((...(((((((((((((((........)))))...))))))))))))))))))))))))))))))......................
LocalEnergy_H1_63	TTCTAATACGACTCACTATAGGTACTATGTACCAAAGGTCGAGAGCGCACGGCTACGCTGAACGCACGCCCTGGCCGGGGAGCTAACCCCAAACAGCTCCCTGGCACACAGGGCGTGCCAGCGTAGCCCGCTCTCGACACAAAGAAACAACAACAACAAC	GGUACUAUGUACCAAAGGUCGAGAGCGCACGGCUACGCUGAACGCACGCCCUGGCCGGGGAGCUAACCCCAAACAGCUCCCUGGCACACAGGGCGUGCCAGCGUAGCCCGCUCUCGACACAAAGAAACAACAACAACAAC	(((((...)))))....((((((((((...((((((((((...(((((((((((((((((((((..........)))))))))))...))))))))))))))))))))))))))))))......................
LocalEnergy_H1_64	TTCTAATACGACTCACTATAGGTACTATGTACCAAAGGACACCTGGGCACGGAGGCAGTGAACGCGACCCTAGTTGTTTAAATTCACCACAATTTAAACAAACACTAGGGTCGCCACTGCCTCCCCCAGGTGTCACAAAGAAACAACAACAACAAC	GGUACUAUGUACCAAAGGACACCUGGGCACGGAGGCAGUGAACGCGACCCUAGUUGUUUAAAUUCACCACAAUUUAAACAAACACUAGGGUCGCCACUGCCUCCCCCAGGUGUCACAAAGAAACAACAACAACAAC	(((((...)))))....((((((((((...((((((((((...(((((((((((((((((((((......)))))))))))...))))))))))))))))))))))))))))))......................
LocalEnergy_H1_65	TTCTAATACGACTCACTATAGGTACTATGTACCAAAGGGCGGGGAGGCACGATTGGGTCGAACGGATCAGACGGGTTGCACGATCACCCAAACATCGTGCAACTACACGTCTGATCCCGACCCAATCCCTCCCCGCCACAAAGAAACAACAACAACAAC	GGUACUAUGUACCAAAGGGCGGGGAGGCACGAUUGGGUCGAACGGAUCAGACGGGUUGCACGAUCACCCAAACAUCGUGCAACUACACGUCUGAUCCCGACCCAAUCCCUCCCCGCCACAAAGAAACAACAACAACAAC	(((((...)))))....((((((((((...((((((((((...(((((((((((((((((((((.........)))))))))))...))))))))))))))))))))))))))))))......................
LocalEnergy_H1_66	TTCTAATACGACTCACTATAGGTACTATGTACCAAAGGCCACATACGCACGATTGGCACGAACGGCTTTAATGATTGACCACTCAATACACATTAAAGCCCGTGCCAATCCGTATGTGGCACAAAGAAACAACAACAACAAC	GGUACUAUGUACCAAAGGCCACAUACGCACGAUUGGCACGAACGGCUUUAAUGAUUGACCACUCAAUACACAUUAAAGCCCGUGCCAAUCCGUAUGUGGCACAAAGAAACAACAACAACAAC	(((((...)))))....((((((((((...((((((((((...(((((((((((((((....)))))...))))))))))))))))))))))))))))))......................
LocalEnergy_H1_67	TTCTAATACGACTCACTATAGGTACTATGTACCAAAGGAAAGGTGCGCACGGAGCATAAGAACGGTCACCCTGCCGGATGGGCCACCAAACCCATTCGGACACAGGGTGACCCTTATGCTCCCGCACCTTTCACAAAGAAACAACAACAACAAC	GGUACUAUGUACCAAAGGAAAGGUGCGCACGGAGCAUAAGAACGGUCACCCUGCCGGAUGGGCCACCAAACCCAUUCGGACACAGGGUGACCCUUAUGCUCCCGCACCUUUCACAAAGAAACAACAACAACAAC	(((((...)))))....((((((((((...((((((((((...(((((((((((((((((((........)))))))))...))))))))))))))))))))))))))))))......................
LocalEnergy_H1_68	TTCTAATACGACTCACTATAGGTACTATGTACCAAAGGTGGAGTGAGCACGGCGCCGTCGAACGACCGGCTGGAAGTAGTGCCCACCTACTACTTACACCAGCCGGTCCGACGGCGCCCTCACTCCACACAAAGAAACAACAACAACAAC	GGUACUAUGUACCAAAGGUGGAGUGAGCACGGCGCCGUCGAACGACCGGCUGGAAGUAGUGCCCACCUACUACUUACACCAGCCGGUCCGACGGCGCCCUCACUCCACACAAAGAAACAACAACAACAAC	(((((...)))))....((((((((((...((((((((((...((((((((((((((((((......))))))))...))))))))))))))))))))))))))))))......................
LocalEnergy_H1_69	TTCTAATACGACTCACTATAGGTACTATGTACCAAAGGGAAACGGCGCACGGAGGCAGTGAACGAGCCTTTCGACACATACCCACCAACACTATGTGTACACGAAAGGCTCCACTGCCTCCCGCCGTTTCCACAAAGAAACAACAACAACAAC	GGUACUAUGUACCAAAGGGAAACGGCGCACGGAGGCAGUGAACGAGCCUUUCGACACAUACCCACCAACACUAUGUGUACACGAAAGGCUCCACUGCCUCCCGCCGUUUCCACAAAGAAACAACAACAACAAC	(((((...)))))....((((((((((...((((((((((...(((((((((((((((((...........)))))))...))))))))))))))))))))))))))))))......................
LocalEnergy_H1_70	TTCTAATACGACTCACTATAGGTACTATGTACCAAAGGTCCCGGAAGCACGGGTGAGCAGAACGCAATACCTGGAGACGCCAACGCGTCTCACACAGGTATTGCCTGCTCACCCCTTCCGGGACACAAAGAAACAACAACAACAAC	GGUACUAUGUACCAAAGGUCCCGGAAGCACGGGUGAGCAGAACGCAAUACCUGGAGACGCCAACGCGUCUCACACAGGUAUUGCCUGCUCACCCCUUCCGGGACACAAAGAAACAACAACAACAAC	(((((...)))))....((((((((((...((((((((((...(((((((((((((((((....)))))))...))))))))))))))))))))))))))))))......................
LocalEnergy_H1_71	TTCTAATACGACTCACTATAGGTACTATGTACCAAAGGGGCCTGCAGCACGGCGTCATCGAACGGCAGAGGGGTCCATCAACCAACACAATGGAACACCCCTCTGCCCGATGACGCCCTGCAGGCCCACAAAGAAACAACAACAACAAC	GGUACUAUGUACCAAAGGGGCCUGCAGCACGGCGUCAUCGAACGGCAGAGGGGUCCAUCAACCAACACAAUGGAACACCCCUCUGCCCGAUGACGCCCUGCAGGCCCACAAAGAAACAACAACAACAAC	(((((...)))))....((((((((((...((((((((((...(((((((((((((((...........)))))...))))))))))))))))))))))))))))))......................
LocalEnergy_H1_72	TTCTAATACGACTCACTATAGGTACTATGTACCAAAGGAAAGGTGCGCACGGTCAACTGGAACGTGACACCAGAGGACTTTCCCCCCCCCAAAGTCCTACACTGGTGTCACCCAGTTGACCCGCACCTTTCACAAAGAAACAACAACAACAAC	GGUACUAUGUACCAAAGGAAAGGUGCGCACGGUCAACUGGAACGUGACACCAGAGGACUUUCCCCCCCCCAAAGUCCUACACUGGUGUCACCCAGUUGACCCGCACCUUUCACAAAGAAACAACAACAACAAC	(((((...)))))....((((((((((...((((((((((...((((((((((((((((((.........))))))))...))))))))))))))))))))))))))))))......................
LocalEnergy_H1_73	TTCTAATACGACTCACTATAGGTACTATGTACCAAAGGAGGCTTGAGCACGGAGCATAAGAACGGAGCACAAGTATTAAACAACTTTAATAACACTTGTGCTCCCTTATGCTCCCTCAAGCCTCACAAAGAAACAACAACAACAAC	GGUACUAUGUACCAAAGGAGGCUUGAGCACGGAGCAUAAGAACGGAGCACAAGUAUUAAACAACUUUAAUAACACUUGUGCUCCCUUAUGCUCCCUCAAGCCUCACAAAGAAACAACAACAACAAC	(((((...)))))....((((((((((...((((((((((...(((((((((((((((((....)))))))...))))))))))))))))))))))))))))))......................
LocalEnergy_H1_74	TTCTAATACGACTCACTATAGGTACTATGTACCAAAGGCAGGACTCGCACGTTGTACTGGAACGTCATGTATGCTGCGTGGCAAACCACGCCACGCAGACACATACATGACCCAGTACAACCGAGTCCTGCACAAAGAAACAACAACAACAAC	GGUACUAUGUACCAAAGGCAGGACUCGCACGUUGUACUGGAACGUCAUGUAUGCUGCGUGGCAAACCACGCCACGCAGACACAUACAUGACCCAGUACAACCGAGUCCUGCACAAAGAAACAACAACAACAAC	(((((...)))))....((((((((((...((((((((((...(((((((((((((((((((.......)))))))))...))))))))))))))))))))))))))))))......................
LocalEnergy_H1_75	TTCTAATACGACTCACTATAGGTACTATGTACCAAAGGACCCCGCCGCACGGACAACTTGAACGTCAGGCAGGCCTAGGGGAGGACAAACCCTCCCCTAGGACACCTGCCTGACCAAGTTGTCCCGGCGGGGTCACAAAGAAACAACAACAACAAC	GGUACUAUGUACCAAAGGACCCCGCCGCACGGACAACUUGAACGUCAGGCAGGCCUAGGGGAGGACAAACCCUCCCCUAGGACACCUGCCUGACCAAGUUGUCCCGGCGGGGUCACAAAGAAACAACAACAACAAC	(((((...)))))....((((((((((...((((((((((...(((((((((((((((((((((......)))))))))))...))))))))))))))))))))))))))))))......................
LocalEnergy_H1_76	TTCTAATACGACTCACTATAGGTACTATGTACCAAAGGCAGCTTCGGCACGTACTCCAAGAACGCCGGAGGCGATCCCCCCACCGCAACCGGTGGGGGGATACACGCCTCCGGCCTTGGAGTACCCGAAGCTGCACAAAGAAACAACAACAACAAC	GGUACUAUGUACCAAAGGCAGCUUCGGCACGUACUCCAAGAACGCCGGAGGCGAUCCCCCCACCGCAACCGGUGGGGGGAUACACGCCUCCGGCCUUGGAGUACCCGAAGCUGCACAAAGAAACAACAACAACAAC	(((((...)))))....((((((((((...((((((((((...((((((((((((((((((((((....))))))))))))...))))))))))))))))))))))))))))))......................
LocalEnergy_H1_77	TTCTAATACGACTCACTATAGGTACTATGTACCAAAGGCACCCTAGGCACGGAGATGTAGAACGGCTTTAATGTAAGCCAACCGCTTAACACATTAAAGCCCTACATCTCCCCTAGGGTGCACAAAGAAACAACAACAACAAC	GGUACUAUGUACCAAAGGCACCCUAGGCACGGAGAUGUAGAACGGCUUUAAUGUAAGCCAACCGCUUAACACAUUAAAGCCCUACAUCUCCCCUAGGGUGCACAAAGAAACAACAACAACAAC	(((((...)))))....((((((((((...((((((((((...(((((((((((((((.....)))))...))))))))))))))))))))))))))))))......................
LocalEnergy_H1_78	TTCTAATACGACTCACTATAGGTACTATGTACCAAAGGATAGGGATGCACGGTTCCTCTGAACGCTTGGACAGTTTCTACTATATCCCCCCCCATATAGTAGAAAACACTGTCCAAGCCAGAGGAACCCATCCCTATCACAAAGAAACAACAACAACAAC	GGUACUAUGUACCAAAGGAUAGGGAUGCACGGUUCCUCUGAACGCUUGGACAGUUUCUACUAUAUCCCCCCCCAUAUAGUAGAAAACACUGUCCAAGCCAGAGGAACCCAUCCCUAUCACAAAGAAACAACAACAACAAC	(((((...)))))....((((((((((...((((((((((...((((((((((((((((((((((........))))))))))))...))))))))))))))))))))))))))))))......................
LocalEnergy_H1_79	TTCTAATACGACTCACTATAGGTACTATGTACCAAAGGCGCATTAAGCACGCTTATTAGGAACGACCACCTAGAAATAACCCACCACCTATTTACACTAGGTGGTCCCTAATAAGCCTTAATGCGCACAAAGAAACAACAACAACAAC	GGUACUAUGUACCAAAGGCGCAUUAAGCACGCUUAUUAGGAACGACCACCUAGAAAUAACCCACCACCUAUUUACACUAGGUGGUCCCUAAUAAGCCUUAAUGCGCACAAAGAAACAACAACAACAAC	(((((...)))))....((((((((((...((((((((((...(((((((((((((((..........)))))...))))))))))))))))))))))))))))))......................
LocalEnergy_H1_80	TTCTAATACGACTCACTATAGGTACTATGTACCAAAGGACCAGGACGCACGTTGTACTGGAACGGTCCGGGGGTGGTTACCCATAACTAACACCCCCGGACCCCAGTACAACCGTCCTGGTCACAAAGAAACAACAACAACAAC	GGUACUAUGUACCAAAGGACCAGGACGCACGUUGUACUGGAACGGUCCGGGGGUGGUUACCCAUAACUAACACCCCCGGACCCCAGUACAACCGUCCUGGUCACAAAGAAACAACAACAACAAC	(((((...)))))....((((((((((...((((((((((...((((((((((((((((....))))))...))))))))))))))))))))))))))))))......................
LocalEnergy_H1_81	TTCTAATACGACTCACTATAGGTACTATGTACCAAAGGACGCTCATGCACGCTTTGCGTGAACGCCTGGCGCGCTGAGTGTAAACACCCCAATACACTCAGACACGCGCCAGGCCACGCAAAGCCATGAGCGTCACAAAGAAACAACAACAACAAC	GGUACUAUGUACCAAAGGACGCUCAUGCACGCUUUGCGUGAACGCCUGGCGCGCUGAGUGUAAACACCCCAAUACACUCAGACACGCGCCAGGCCACGCAAAGCCAUGAGCGUCACAAAGAAACAACAACAACAAC	(((((...)))))....((((((((((...((((((((((...(((((((((((((((((((..........)))))))))...))))))))))))))))))))))))))))))......................
LocalEnergy_H1_82	TTCTAATACGACTCACTATAGGTACTATGTACCAAAGGGAACTCAAGCACGCTTTGCGGGAACGGGCAGCCTGTTTCGTCGTCAACCCAATGACGAAAACACAGGCTGCCCCCCGCAAAGCCTTGAGTTCCACAAAGAAACAACAACAACAAC	GGUACUAUGUACCAAAGGGAACUCAAGCACGCUUUGCGGGAACGGGCAGCCUGUUUCGUCGUCAACCCAAUGACGAAAACACAGGCUGCCCCCCGCAAAGCCUUGAGUUCCACAAAGAAACAACAACAACAAC	(((((...)))))....((((((((((...((((((((((...(((((((((((((((((((.......)))))))))...))))))))))))))))))))))))))))))......................
LocalEnergy_H1_83	TTCTAATACGACTCACTATAGGTACTATGTACCAAAGGCACCCTAGGCACGCTTTGCGTGAACGCCTATAGGGATAGAGGCCCAAACTTTTTATACACCCTATAGGCCACGCAAAGCCCTAGGGTGCACAAAGAAACAACAACAACAAC	GGUACUAUGUACCAAAGGCACCCUAGGCACGCUUUGCGUGAACGCCUAUAGGGAUAGAGGCCCAAACUUUUUAUACACCCUAUAGGCCACGCAAAGCCCUAGGGUGCACAAAGAAACAACAACAACAAC	(((((...)))))....((((((((((...((((((((((...(((((((((((((((((.......)))))))...))))))))))))))))))))))))))))))......................
LocalEnergy_H1_84	TTCTAATACGACTCACTATAGGTACTATGTACCAAAGGCACCCTAGGCACGGCGTGCCGGAACGTGGATGGTGCTTTCCAACAAAGACACACCATCCACCCGGCACGCCCCTAGGGTGCACAAAGAAACAACAACAACAAC	GGUACUAUGUACCAAAGGCACCCUAGGCACGGCGUGCCGGAACGUGGAUGGUGCUUUCCAACAAAGACACACCAUCCACCCGGCACGCCCCUAGGGUGCACAAAGAAACAACAACAACAAC	(((((...)))))....((((((((((...((((((((((...((((((((((((((.....))))...))))))))))))))))))))))))))))))......................
LocalEnergy_H1_85	TTCTAATACGACTCACTATAGGTACTATGTACCAAAGGCGTTCGGAGCACGACTTATCCGAACGCACGCCCTGGCTATCCGCTCAACACACAGTGGATAGCACACAGGGCGTGCCGGATAAGTCCTCCGAACGCACAAAGAAACAACAACAACAAC	GGUACUAUGUACCAAAGGCGUUCGGAGCACGACUUAUCCGAACGCACGCCCUGGCUAUCCGCUCAACACACAGUGGAUAGCACACAGGGCGUGCCGGAUAAGUCCUCCGAACGCACAAAGAAACAACAACAACAAC	(((((...)))))....((((((((((...((((((((((...((((((((((((((((((((........))))))))))...))))))))))))))))))))))))))))))......................
LocalEnergy_H1_86	TTCTAATACGACTCACTATAGGTACTATGTACCAAAGGGGGAGGCTGCACGGTTCCGCCGAACGCGAGCGGGGTGGACCCCCCCCCTTTAACACCCCGCTCGCCGGCGGAACCCAGCCTCCCCACAAAGAAACAACAACAACAAC	GGUACUAUGUACCAAAGGGGGAGGCUGCACGGUUCCGCCGAACGCGAGCGGGGUGGACCCCCCCCCUUUAACACCCCGCUCGCCGGCGGAACCCAGCCUCCCCACAAAGAAACAACAACAACAAC	(((((...)))))....((((((((((...((((((((((...((((((((((((((.........))))...))))))))))))))))))))))))))))))......................
LocalEnergy_H1_87	TTCTAATACGACTCACTATAGGTACTATGTACCAAAGGAAACGGTTGCACGACCTAAGCGAACGGCTGACGCGCGGCGTCCACACGCCGACACGCGTCAGCCCGCTTAGGTCCAACCGTTTCACAAAGAAACAACAACAACAAC	GGUACUAUGUACCAAAGGAAACGGUUGCACGACCUAAGCGAACGGCUGACGCGCGGCGUCCACACGCCGACACGCGUCAGCCCGCUUAGGUCCAACCGUUUCACAAAGAAACAACAACAACAAC	(((((...)))))....((((((((((...((((((((((...((((((((((((((((....))))))...))))))))))))))))))))))))))))))......................
LocalEnergy_H1_88	TTCTAATACGACTCACTATAGGTACTATGTACCAAAGGCAACTTCCGCACGAATCCTGGGAACGCGCTACCCGGTCACTTATCACCCCAAAATAAGTGACACACGGGTAGCGCCCCAGGATTCCGGAAGTTGCACAAAGAAACAACAACAACAAC	GGUACUAUGUACCAAAGGCAACUUCCGCACGAAUCCUGGGAACGCGCUACCCGGUCACUUAUCACCCCAAAAUAAGUGACACACGGGUAGCGCCCCAGGAUUCCGGAAGUUGCACAAAGAAACAACAACAACAAC	(((((...)))))....((((((((((...((((((((((...(((((((((((((((((((.........)))))))))...))))))))))))))))))))))))))))))......................
LocalEnergy_H1_89	TTCTAATACGACTCACTATAGGTACTATGTACCAAAGGACGCAAAGGCACGCGGAGCGCGAACGCCGCGATCGTGATTGGCCCCCCCCCCTCAATCAACACGATCGCGGCCGCGCTCCGCCCTTTGCGTCACAAAGAAACAACAACAACAAC	GGUACUAUGUACCAAAGGACGCAAAGGCACGCGGAGCGCGAACGCCGCGAUCGUGAUUGGCCCCCCCCCCUCAAUCAACACGAUCGCGGCCGCGCUCCGCCCUUUGCGUCACAAAGAAACAACAACAACAAC	(((((...)))))....((((((((((...((((((((((...(((((((((((((((((..........)))))))...))))))))))))))))))))))))))))))......................
LocalEnergy_H1_90	TTCTAATACGACTCACTATAGGTACTATGTACCAAAGGAGGCCGGGGCACGACAATCCGGAACGTTACCCGTGTATTGTCCAACCCCAAACGGACAATAACACACGGGTAACCCGGATTGTCCCCCGGCCTCACAAAGAAACAACAACAACAAC	GGUACUAUGUACCAAAGGAGGCCGGGGCACGACAAUCCGGAACGUUACCCGUGUAUUGUCCAACCCCAAACGGACAAUAACACACGGGUAACCCGGAUUGUCCCCCGGCCUCACAAAGAAACAACAACAACAAC	(((((...)))))....((((((((((...((((((((((...((((((((((((((((((..........))))))))...))))))))))))))))))))))))))))))......................
LocalEnergy_H1_91	TTCTAATACGACTCACTATAGGTACTATGTACCAAAGGTTCGGGTTGCACGCGGAGCGCGAACGAGCCTTTCGCCGTCCAGCCTCCACCAAAAGGTTGGACGGACACGAAAGGCTCCGCGCTCCGCCAACCCGAACACAAAGAAACAACAACAACAAC	GGUACUAUGUACCAAAGGUUCGGGUUGCACGCGGAGCGCGAACGAGCCUUUCGCCGUCCAGCCUCCACCAAAAGGUUGGACGGACACGAAAGGCUCCGCGCUCCGCCAACCCGAACACAAAGAAACAACAACAACAAC	(((((...)))))....((((((((((...((((((((((...(((((((((((((((((((((........)))))))))))...))))))))))))))))))))))))))))))......................
LocalEnergy_H1_92	TTCTAATACGACTCACTATAGGTACTATGTACCAAAGGCACACAGCGCACGCCGCATGTGAACGAAGCAACCGCATGAGAACACCCCAACTCATGACACGGTTGCTTCCACATGCGGCCGCTGTGTGCACAAAGAAACAACAACAACAAC	GGUACUAUGUACCAAAGGCACACAGCGCACGCCGCAUGUGAACGAAGCAACCGCAUGAGAACACCCCAACUCAUGACACGGUUGCUUCCACAUGCGGCCGCUGUGUGCACAAAGAAACAACAACAACAAC	(((((...)))))....((((((((((...((((((((((...((((((((((((((((..........))))))...))))))))))))))))))))))))))))))......................
LocalEnergy_H1_93	TTCTAATACGACTCACTATAGGTACTATGTACCAAAGGGTCCTTGGGCACGGCCGGCCGGAACGCCACGGAAGTCGAATCTCCCCCAGATTTGAACACTTCCGTGGCCCGGCCGGCCCCCAAGGACCACAAAGAAACAACAACAACAAC	GGUACUAUGUACCAAAGGGUCCUUGGGCACGGCCGGCCGGAACGCCACGGAAGUCGAAUCUCCCCCAGAUUUGAACACUUCCGUGGCCCGGCCGGCCCCCAAGGACCACAAAGAAACAACAACAACAAC	(((((...)))))....((((((((((...((((((((((...((((((((((((((((((.....))))))))...))))))))))))))))))))))))))))))......................
LocalEnergy_H1_94	TTCTAATACGACTCACTATAGGTACTATGTACCAAAGGTCCCCACTGCACGGTTCCGCCGAACGCACGTAGGGACGTAGCACCCCCACAATTACGTACACCCTACGTGCCGGCGGAACCCAGTGGGGACACAAAGAAACAACAACAACAAC	GGUACUAUGUACCAAAGGUCCCCACUGCACGGUUCCGCCGAACGCACGUAGGGACGUAGCACCCCCACAAUUACGUACACCCUACGUGCCGGCGGAACCCAGUGGGGACACAAAGAAACAACAACAACAAC	(((((...)))))....((((((((((...((((((((((...((((((((((((((((...........))))))...))))))))))))))))))))))))))))))......................
LocalEnergy_H1_95	TTCTAATACGACTCACTATAGGTACTATGTACCAAAGGATAGGGATGCACGACAATCCGGAACGCCAGTTTAGCCTATAACATATAGGACACTAAACTGGCCCGGATTGTCCATCCCTATCACAAAGAAACAACAACAACAAC	GGUACUAUGUACCAAAGGAUAGGGAUGCACGACAAUCCGGAACGCCAGUUUAGCCUAUAACAUAUAGGACACUAAACUGGCCCGGAUUGUCCAUCCCUAUCACAAAGAAACAACAACAACAAC	(((((...)))))....((((((((((...((((((((((...((((((((((((((((...))))))...))))))))))))))))))))))))))))))......................
LocalEnergy_H1_96	TTCTAATACGACTCACTATAGGTACTATGTACCAAAGGCAACATTTGCACGGAGCATAAGAACGAAGCAACCGAAGGCCGTCCAAACACCCCACGGCCTTACACGGTTGCTTCCTTATGCTCCCAAATGTTGCACAAAGAAACAACAACAACAAC	GGUACUAUGUACCAAAGGCAACAUUUGCACGGAGCAUAAGAACGAAGCAACCGAAGGCCGUCCAAACACCCCACGGCCUUACACGGUUGCUUCCUUAUGCUCCCAAAUGUUGCACAAAGAAACAACAACAACAAC	(((((...)))))....((((((((((...((((((((((...((((((((((((((((((...........))))))))...))))))))))))))))))))))))))))))......................
LocalEnergy_H1_97	TTCTAATACGACTCACTATAGGTACTATGTACCAAAGGCATGCCTCGCACGGCCGCGTTGAACGACGCACTGGTATGACCCCCCTCATAACACCAGTGCGTCCAACGCGGCCCGAGGCATGCACAAAGAAACAACAACAACAAC	GGUACUAUGUACCAAAGGCAUGCCUCGCACGGCCGCGUUGAACGACGCACUGGUAUGACCCCCCUCAUAACACCAGUGCGUCCAACGCGGCCCGAGGCAUGCACAAAGAAACAACAACAACAAC	(((((...)))))....((((((((((...((((((((((...(((((((((((((((......)))))...))))))))))))))))))))))))))))))......................
LocalEnergy_H1_98	TTCTAATACGACTCACTATAGGTACTATGTACCAAAGGAGGCGGGCGCACGTGCCATAGGAACGTGCACGGGGGGGGCTTGCCCCAACAGGGCAAGCCCCACACCCCGTGCACCCTATGGCACCGCCCGCCTCACAAAGAAACAACAACAACAAC	GGUACUAUGUACCAAAGGAGGCGGGCGCACGUGCCAUAGGAACGUGCACGGGGGGGGCUUGCCCCAACAGGGCAAGCCCCACACCCCGUGCACCCUAUGGCACCGCCCGCCUCACAAAGAAACAACAACAACAAC	(((((...)))))....((((((((((...((((((((((...(((((((((((((((((((((.....)))))))))))...))))))))))))))))))))))))))))))......................
LocalEnergy_H1_99	TTCTAATACGACTCACTATAGGTACTATGTACCAAAGGCTAGACTGGCACGACCTAAGCGAACGGGGGCCCGGTTAATTATTACACCACTAATAATTAAACACCGGGCCCCCCGCTTAGGTCCCAGTCTAGCACAAAGAAACAACAACAACAAC	GGUACUAUGUACCAAAGGCUAGACUGGCACGACCUAAGCGAACGGGGGCCCGGUUAAUUAUUACACCACUAAUAAUUAAACACCGGGCCCCCCGCUUAGGUCCCAGUCUAGCACAAAGAAACAACAACAACAAC	(((((...)))))....((((((((((...((((((((((...((((((((((((((((((((......))))))))))...))))))))))))))))))))))))))))))......................
LocalEnergy_H1_100	TTCTAATACGACTCACTATAGGTACTATGTACCAAAGGAGTCTCGCGCACGATGTAGAGGAACGCCAGAGAAGTGCGTCTCCCCCCCCAGATGCAACACTTCTCTGGCCCTCTACATCCGCGAGACTCACAAAGAAACAACAACAACAAC	GGUACUAUGUACCAAAGGAGUCUCGCGCACGAUGUAGAGGAACGCCAGAGAAGUGCGUCUCCCCCCCCAGAUGCAACACUUCUCUGGCCCUCUACAUCCGCGAGACUCACAAAGAAACAACAACAACAAC	(((((...)))))....((((((((((...((((((((((...(((((((((((((((((........)))))))...))))))))))))))))))))))))))))))......................
LocalEnergy_H1_101	TTCTAATACGACTCACTATAGGTACTATGTACCAAAGGCCCGCAGAGCACGATGTAGAGGAACGGCCACCTAGTACTTTAATTCCCCCAATTAAAGTAACACTAGGTGGCCCCTCTACATCCTCTGCGGGCACAAAGAAACAACAACAACAAC	GGUACUAUGUACCAAAGGCCCGCAGAGCACGAUGUAGAGGAACGGCCACCUAGUACUUUAAUUCCCCCAAUUAAAGUAACACUAGGUGGCCCCUCUACAUCCUCUGCGGGCACAAAGAAACAACAACAACAAC	(((((...)))))....((((((((((...((((((((((...((((((((((((((((((((.....))))))))))...))))))))))))))))))))))))))))))......................
LocalEnergy_H1_102	TTCTAATACGACTCACTATAGGTACTATGTACCAAAGGGGGACTTGGCACGGCGGGGGAGAACGTCTCAGCCGTCGGCCAACACCGAACACGGCTGAGACCTCCCCCGCCCCAAGTCCCCACAAAGAAACAACAACAACAAC	GGUACUAUGUACCAAAGGGGGACUUGGCACGGCGGGGGAGAACGUCUCAGCCGUCGGCCAACACCGAACACGGCUGAGACCUCCCCCGCCCCAAGUCCCCACAAAGAAACAACAACAACAAC	(((((...)))))....((((((((((...((((((((((...((((((((((((((......))))...))))))))))))))))))))))))))))))......................
LocalEnergy_H1_103	TTCTAATACGACTCACTATAGGTACTATGTACCAAAGGCGCATTAAGCACGCTTTGCGGGAACGGCCAGCCCGAATCTCTGAGCCCACTCAGAGATTACACGGGCTGGCCCCCGCAAAGCCTTAATGCGCACAAAGAAACAACAACAACAAC	GGUACUAUGUACCAAAGGCGCAUUAAGCACGCUUUGCGGGAACGGCCAGCCCGAAUCUCUGAGCCCACUCAGAGAUUACACGGGCUGGCCCCCGCAAAGCCUUAAUGCGCACAAAGAAACAACAACAACAAC	(((((...)))))....((((((((((...((((((((((...((((((((((((((((((((....))))))))))...))))))))))))))))))))))))))))))......................
LocalEnergy_H1_104	TTCTAATACGACTCACTATAGGTACTATGTACCAAAGGCTGAGGTAGCACGCCGCATGTGAACGGCGAGAGGGTGCGGTCACACCGCAACACCCTCTCGCCCACATGCGGCCTACCTCAGCACAAAGAAACAACAACAACAAC	GGUACUAUGUACCAAAGGCUGAGGUAGCACGCCGCAUGUGAACGGCGAGAGGGUGCGGUCACACCGCAACACCCUCUCGCCCACAUGCGGCCUACCUCAGCACAAAGAAACAACAACAACAAC	(((((...)))))....((((((((((...((((((((((...((((((((((((((((...))))))...))))))))))))))))))))))))))))))......................
LocalEnergy_H1_105	TTCTAATACGACTCACTATAGGTACTATGTACCAAAGGCTCGCCCGGCACGGTACCACTGAACGCGAGCGGGGTGATCTCCCCCCCAGATCAACACCCCGCTCGCCAGTGGTACCCCGGGCGAGCACAAAGAAACAACAACAACAAC	GGUACUAUGUACCAAAGGCUCGCCCGGCACGGUACCACUGAACGCGAGCGGGGUGAUCUCCCCCCCAGAUCAACACCCCGCUCGCCAGUGGUACCCCGGGCGAGCACAAAGAAACAACAACAACAAC	(((((...)))))....((((((((((...((((((((((...((((((((((((((((.......))))))...))))))))))))))))))))))))))))))......................
LocalEnergy_H1_106	TTCTAATACGACTCACTATAGGTACTATGTACCAAAGGCCGGCAACGCACGCAGCACCAGAACGGCGAGAGGGATCCGCCCCCCGTGGATACACCCTCTCGCCCTGGTGCTGCCGTTGCCGGCACAAAGAAACAACAACAACAAC	GGUACUAUGUACCAAAGGCCGGCAACGCACGCAGCACCAGAACGGCGAGAGGGAUCCGCCCCCCGUGGAUACACCCUCUCGCCCUGGUGCUGCCGUUGCCGGCACAAAGAAACAACAACAACAAC	(((((...)))))....((((((((((...((((((((((...((((((((((((((((.....))))))...))))))))))))))))))))))))))))))......................
LocalEnergy_H1_107	TTCTAATACGACTCACTATAGGTACTATGTACCAAAGGGGTGAGACGCACGGCCGCGTTGAACGTACCAGAGGAACTTTTCGACCCTCGAAAAGTTACACCTCTGGTACCAACGCGGCCCGTCTCACCCACAAAGAAACAACAACAACAAC	GGUACUAUGUACCAAAGGGGUGAGACGCACGGCCGCGUUGAACGUACCAGAGGAACUUUUCGACCCUCGAAAAGUUACACCUCUGGUACCAACGCGGCCCGUCUCACCCACAAAGAAACAACAACAACAAC	(((((...)))))....((((((((((...((((((((((...((((((((((((((((((((...))))))))))...))))))))))))))))))))))))))))))......................
LocalEnergy_H1_108	TTCTAATACGACTCACTATAGGTACTATGTACCAAAGGCATGAACTGCACGACCTAAGCGAACGCGTTATTTGAAGTAATCTTTCCCACCAAAAGATTACTTACACAAATAACGCCGCTTAGGTCCAGTTCATGCACAAAGAAACAACAACAACAAC	GGUACUAUGUACCAAAGGCAUGAACUGCACGACCUAAGCGAACGCGUUAUUUGAAGUAAUCUUUCCCACCAAAAGAUUACUUACACAAAUAACGCCGCUUAGGUCCAGUUCAUGCACAAAGAAACAACAACAACAAC	(((((...)))))....((((((((((...((((((((((...(((((((((((((((((((((.......)))))))))))...))))))))))))))))))))))))))))))......................
LocalEnergy_H1_109	TTCTAATACGACTCACTATAGGTACTATGTACCAAAGGACGCAAAGGCACGCACTAAGGGAACGCTGCTCGAGCGGTTGTGTTCCCCCCCAACACAACCGACACTCGAGCAGCCCCTTAGTGCCCTTTGCGTCACAAAGAAACAACAACAACAAC	GGUACUAUGUACCAAAGGACGCAAAGGCACGCACUAAGGGAACGCUGCUCGAGCGGUUGUGUUCCCCCCCAACACAACCGACACUCGAGCAGCCCCUUAGUGCCCUUUGCGUCACAAAGAAACAACAACAACAAC	(((((...)))))....((((((((((...((((((((((...((((((((((((((((((((.......))))))))))...))))))))))))))))))))))))))))))......................
LocalEnergy_H1_110	TTCTAATACGACTCACTATAGGTACTATGTACCAAAGGCGCGCGCAGCACGACAGGTATGAACGGCGGGGTGGCACATGACCCACACTATGTGACACCACCCCGCCCATACCTGTCCTGCGCGCGCACAAAGAAACAACAACAACAAC	GGUACUAUGUACCAAAGGCGCGCGCAGCACGACAGGUAUGAACGGCGGGGUGGCACAUGACCCACACUAUGUGACACCACCCCGCCCAUACCUGUCCUGCGCGCGCACAAAGAAACAACAACAACAAC	(((((...)))))....((((((((((...((((((((((...((((((((((((((((........))))))...))))))))))))))))))))))))))))))......................
LocalEnergy_H1_111	TTCTAATACGACTCACTATAGGTACTATGTACCAAAGGCGGGGGTCGCACGCACTAAGGGAACGACCACATAGCGCTTACAAAAGCGACACTATGTGGTCCCCTTAGTGCCGACCCCCGCACAAAGAAACAACAACAACAAC	GGUACUAUGUACCAAAGGCGGGGGUCGCACGCACUAAGGGAACGACCACAUAGCGCUUACAAAAGCGACACUAUGUGGUCCCCUUAGUGCCGACCCCCGCACAAAGAAACAACAACAACAAC	(((((...)))))....((((((((((...((((((((((...(((((((((((((((....)))))...))))))))))))))))))))))))))))))......................
LocalEnergy_H1_112	TTCTAATACGACTCACTATAGGTACTATGTACCAAAGGGTGGCGGGGCACGAGGCTCCGGAACGAGCCTTTCGAGGACATGTTCACACCAACATGTCCTACACGAAAGGCTCCCGGAGCCTCCCCCGCCACCACAAAGAAACAACAACAACAAC	GGUACUAUGUACCAAAGGGUGGCGGGGCACGAGGCUCCGGAACGAGCCUUUCGAGGACAUGUUCACACCAACAUGUCCUACACGAAAGGCUCCCGGAGCCUCCCCCGCCACCACAAAGAAACAACAACAACAAC	(((((...)))))....((((((((((...((((((((((...((((((((((((((((((((......))))))))))...))))))))))))))))))))))))))))))......................
LocalEnergy_H1_113	TTCTAATACGACTCACTATAGGTACTATGTACCAAAGGGCCGGGAAGCACGGCGTGCCGGAACGGCTTTAATGCTGACCACGTCAGACACATTAAAGCCCCGGCACGCCCTTCCCGGCCACAAAGAAACAACAACAACAAC	GGUACUAUGUACCAAAGGGCCGGGAAGCACGGCGUGCCGGAACGGCUUUAAUGCUGACCACGUCAGACACAUUAAAGCCCCGGCACGCCCUUCCCGGCCACAAAGAAACAACAACAACAAC	(((((...)))))....((((((((((...((((((((((...(((((((((((((((...)))))...))))))))))))))))))))))))))))))......................
LocalEnergy_H1_114	TTCTAATACGACTCACTATAGGTACTATGTACCAAAGGGGATGATTGCACGTCGGTACCGAACGGCTGCTGGGAGACTTTATACCAACTATAAAGTCTACACCCAGCAGCCCGGTACCGACCAATCATCCCACAAAGAAACAACAACAACAAC	GGUACUAUGUACCAAAGGGGAUGAUUGCACGUCGGUACCGAACGGCUGCUGGGAGACUUUAUACCAACUAUAAAGUCUACACCCAGCAGCCCGGUACCGACCAAUCAUCCCACAAAGAAACAACAACAACAAC	(((((...)))))....((((((((((...((((((((((...((((((((((((((((((((.....))))))))))...))))))))))))))))))))))))))))))......................
LocalEnergy_H1_115	TTCTAATACGACTCACTATAGGTACTATGTACCAAAGGGGTGAGACGCACGTCGGTACCGAACGGCTAGTAGGTTGCCTCCACACAGGTAAACACCTACTAGCCCGGTACCGACCGTCTCACCCACAAAGAAACAACAACAACAAC	GGUACUAUGUACCAAAGGGGUGAGACGCACGUCGGUACCGAACGGCUAGUAGGUUGCCUCCACACAGGUAAACACCUACUAGCCCGGUACCGACCGUCUCACCCACAAAGAAACAACAACAACAAC	(((((...)))))....((((((((((...((((((((((...((((((((((((((((......))))))...))))))))))))))))))))))))))))))......................
LocalEnergy_H1_116	TTCTAATACGACTCACTATAGGTACTATGTACCAAAGGGCGCCACGGCACGTGATAGGGGAACGTTAGGAAGGATGGACCATCTATACACCTTCCTAACCCCCTATCACCCGTGGCGCCACAAAGAAACAACAACAACAAC	GGUACUAUGUACCAAAGGGCGCCACGGCACGUGAUAGGGGAACGUUAGGAAGGAUGGACCAUCUAUACACCUUCCUAACCCCCUAUCACCCGUGGCGCCACAAAGAAACAACAACAACAAC	(((((...)))))....((((((((((...((((((((((...(((((((((((((((...)))))...))))))))))))))))))))))))))))))......................
LocalEnergy_H1_117	TTCTAATACGACTCACTATAGGTACTATGTACCAAAGGGTCCGCACGCACGGCTGTCATGAACGTTGACACGGCGCCCGCCAACCGGGCGACACCGTGTCAACCATGACAGCCCGTGCGGACCACAAAGAAACAACAACAACAAC	GGUACUAUGUACCAAAGGGUCCGCACGCACGGCUGUCAUGAACGUUGACACGGCGCCCGCCAACCGGGCGACACCGUGUCAACCAUGACAGCCCGUGCGGACCACAAAGAAACAACAACAACAAC	(((((...)))))....((((((((((...((((((((((...((((((((((((((((.....))))))...))))))))))))))))))))))))))))))......................
LocalEnergy_H1_118	TTCTAATACGACTCACTATAGGTACTATGTACCAAAGGTCGAGAGCGCACGCCGCATGTGAACGAAGCAACCGGCGGAAAACCCCAAACTTCCGCACACGGTTGCTTCCACATGCGGCCGCTCTCGACACAAAGAAACAACAACAACAAC	GGUACUAUGUACCAAAGGUCGAGAGCGCACGCCGCAUGUGAACGAAGCAACCGGCGGAAAACCCCAAACUUCCGCACACGGUUGCUUCCACAUGCGGCCGCUCUCGACACAAAGAAACAACAACAACAAC	(((((...)))))....((((((((((...((((((((((...((((((((((((((((..........))))))...))))))))))))))))))))))))))))))......................
LocalEnergy_H1_119	TTCTAATACGACTCACTATAGGTACTATGTACCAAAGGGAACTCAAGCACGGGGACTGAGAACGCGTACCCGGTGTCTATACACACCTATAGACAACACCGGGTACGCCTCAGTCCCCCTTGAGTTCCACAAAGAAACAACAACAACAAC	GGUACUAUGUACCAAAGGGAACUCAAGCACGGGGACUGAGAACGCGUACCCGGUGUCUAUACACACCUAUAGACAACACCGGGUACGCCUCAGUCCCCCUUGAGUUCCACAAAGAAACAACAACAACAAC	(((((...)))))....((((((((((...((((((((((...((((((((((((((((((......))))))))...))))))))))))))))))))))))))))))......................
LocalEnergy_H1_120	TTCTAATACGACTCACTATAGGTACTATGTACCAAAGGGTCGGTCAGCACGGCACCTCTGAACGGCCCTGGCGGTCGAACCCACACCGACACACGCCAGGGCCCAGAGGTGCCCTGACCGACCACAAAGAAACAACAACAACAAC	GGUACUAUGUACCAAAGGGUCGGUCAGCACGGCACCUCUGAACGGCCCUGGCGGUCGAACCCACACCGACACACGCCAGGGCCCAGAGGUGCCCUGACCGACCACAAAGAAACAACAACAACAAC	(((((...)))))....((((((((((...((((((((((...((((((((((((((.........))))...))))))))))))))))))))))))))))))......................
LocalEnergy_H1_121	TTCTAATACGACTCACTATAGGTACTATGTACCAAAGGCGCATTAAGCACGGCGGGGGAGAACGTAAACAATGCCAATCCCCCCGATTGGACACATTGTTTACCTCCCCCGCCCTTAATGCGCACAAAGAAACAACAACAACAAC	GGUACUAUGUACCAAAGGCGCAUUAAGCACGGCGGGGGAGAACGUAAACAAUGCCAAUCCCCCCGAUUGGACACAUUGUUUACCUCCCCCGCCCUUAAUGCGCACAAAGAAACAACAACAACAAC	(((((...)))))....((((((((((...((((((((((...((((((((((((((((.....))))))...))))))))))))))))))))))))))))))......................
LocalEnergy_H1_122	TTCTAATACGACTCACTATAGGTACTATGTACCAAAGGCGTTCGGAGCACGCACGAGGGGAACGTCTCCCCAGGACTTCCCCCCCCCCCGAAGTCACACTGGGGAGACCCCCTCGTGCCTCCGAACGCACAAAGAAACAACAACAACAAC	GGUACUAUGUACCAAAGGCGUUCGGAGCACGCACGAGGGGAACGUCUCCCCAGGACUUCCCCCCCCCCCGAAGUCACACUGGGGAGACCCCCUCGUGCCUCCGAACGCACAAAGAAACAACAACAACAAC	(((((...)))))....((((((((((...((((((((((...((((((((((((((((..........))))))...))))))))))))))))))))))))))))))......................
LocalEnergy_H1_123	TTCTAATACGACTCACTATAGGTACTATGTACCAAAGGCAACGGGGGCACGTGGGAGCCGAACGATTTAGATGTAATCCCCCCATTAACACATCTAAATCCGGCTCCCACCCCCCGTTGCACAAAGAAACAACAACAACAAC	GGUACUAUGUACCAAAGGCAACGGGGGCACGUGGGAGCCGAACGAUUUAGAUGUAAUCCCCCCAUUAACACAUCUAAAUCCGGCUCCCACCCCCCGUUGCACAAAGAAACAACAACAACAAC	(((((...)))))....((((((((((...((((((((((...((((((((((((((......))))...))))))))))))))))))))))))))))))......................
LocalEnergy_H1_124	TTCTAATACGACTCACTATAGGTACTATGTACCAAAGGGCGGGGAGGCACGGCTGTCATGAACGGAGCACAAGACATGCCCACGCATGTACACTTGTGCTCCCATGACAGCCCCTCCCCGCCACAAAGAAACAACAACAACAAC	GGUACUAUGUACCAAAGGGCGGGGAGGCACGGCUGUCAUGAACGGAGCACAAGACAUGCCCACGCAUGUACACUUGUGCUCCCAUGACAGCCCCUCCCCGCCACAAAGAAACAACAACAACAAC	(((((...)))))....((((((((((...((((((((((...((((((((((((((((....))))))...))))))))))))))))))))))))))))))......................
LocalEnergy_H1_125	TTCTAATACGACTCACTATAGGTACTATGTACCAAAGGCAACCGGCGCACGTGCAGAGGGAACGCCGCCTCCGCGGCCGCGTGAAACCACGCGGCCGACACGGAGGCGGCCCCTCTGCACCGCCGGTTGCACAAAGAAACAACAACAACAAC	GGUACUAUGUACCAAAGGCAACCGGCGCACGUGCAGAGGGAACGCCGCCUCCGCGGCCGCGUGAAACCACGCGGCCGACACGGAGGCGGCCCCUCUGCACCGCCGGUUGCACAAAGAAACAACAACAACAAC	(((((...)))))....((((((((((...((((((((((...((((((((((((((((((((....))))))))))...))))))))))))))))))))))))))))))......................
LocalEnergy_H1_126	TTCTAATACGACTCACTATAGGTACTATGTACCAAAGGCAAGCATCGCACGGTTGCGTGGAACGCCAGTTTAGTCACGTAACCCCCTTACGTGAACACTAAACTGGCCCACGCAACCCGATGCTTGCACAAAGAAACAACAACAACAAC	GGUACUAUGUACCAAAGGCAAGCAUCGCACGGUUGCGUGGAACGCCAGUUUAGUCACGUAACCCCCUUACGUGAACACUAAACUGGCCCACGCAACCCGAUGCUUGCACAAAGAAACAACAACAACAAC	(((((...)))))....((((((((((...((((((((((...((((((((((((((((((.....))))))))...))))))))))))))))))))))))))))))......................
LocalEnergy_H1_127	TTCTAATACGACTCACTATAGGTACTATGTACCAAAGGGAACTCAAGCACGGAGCATAAGAACGGCACGCCGGGATCTAGGCCAACCCCACAGCCTAGATCACACCGGCGTGCCCTTATGCTCCCTTGAGTTCCACAAAGAAACAACAACAACAAC	GGUACUAUGUACCAAAGGGAACUCAAGCACGGAGCAUAAGAACGGCACGCCGGGAUCUAGGCCAACCCCACAGCCUAGAUCACACCGGCGUGCCCUUAUGCUCCCUUGAGUUCCACAAAGAAACAACAACAACAAC	(((((...)))))....((((((((((...((((((((((...(((((((((((((((((((..........)))))))))...))))))))))))))))))))))))))))))......................
LocalEnergy_H1_128	TTCTAATACGACTCACTATAGGTACTATGTACCAAAGGTGCGGGAGGCACGGGAAAAGAGAACGTGACACCAGATACTCACCCCCACAAAGTATACACTGGTGTCACCTCTTTTCCCCCTCCCGCACACAAAGAAACAACAACAACAAC	GGUACUAUGUACCAAAGGUGCGGGAGGCACGGGAAAAGAGAACGUGACACCAGAUACUCACCCCCACAAAGUAUACACUGGUGUCACCUCUUUUCCCCCUCCCGCACACAAAGAAACAACAACAACAAC	(((((...)))))....((((((((((...((((((((((...(((((((((((((((...........)))))...))))))))))))))))))))))))))))))......................
LocalEnergy_H1_129	TTCTAATACGACTCACTATAGGTACTATGTACCAAAGGCAACGCGTGCACGACTACGCGGAACGCGAGCGGGGACTATTATCCACAACCCCACCTGGATAATAGTACACCCCGCTCGCCCGCGTAGTCCACGCGTTGCACAAAGAAACAACAACAACAAC	GGUACUAUGUACCAAAGGCAACGCGUGCACGACUACGCGGAACGCGAGCGGGGACUAUUAUCCACAACCCCACCUGGAUAAUAGUACACCCCGCUCGCCCGCGUAGUCCACGCGUUGCACAAAGAAACAACAACAACAAC	(((((...)))))....((((((((((...((((((((((...(((((((((((((((((((((..........)))))))))))...))))))))))))))))))))))))))))))......................
LocalEnergy_H1_130	TTCTAATACGACTCACTATAGGTACTATGTACCAAAGGAGTCTCGCGCACGCTGCCGAAGAACGGCTGACGCGGGGCCCCCCAACGCCCACACGCGTCAGCCCTTCGGCAGCCGCGAGACTCACAAAGAAACAACAACAACAAC	GGUACUAUGUACCAAAGGAGUCUCGCGCACGCUGCCGAAGAACGGCUGACGCGGGGCCCCCCAACGCCCACACGCGUCAGCCCUUCGGCAGCCGCGAGACUCACAAAGAAACAACAACAACAAC	(((((...)))))....((((((((((...((((((((((...((((((((((((((........))))...))))))))))))))))))))))))))))))......................
LocalEnergy_H1_131	TTCTAATACGACTCACTATAGGTACTATGTACCAAAGGCCGTGCATGCACGCAGCACCAGAACGCGTACCCGGGGCGCGGGTCGCAACCAACACACGACTCGCGCTACACCGGGTACGCCTGGTGCTGCCATGCACGGCACAAAGAAACAACAACAACAAC	GGUACUAUGUACCAAAGGCCGUGCAUGCACGCAGCACCAGAACGCGUACCCGGGGCGCGGGUCGCAACCAACACACGACUCGCGCUACACCGGGUACGCCUGGUGCUGCCAUGCACGGCACAAAGAAACAACAACAACAAC	(((((...)))))....((((((((((...((((((((((...(((((((((((((((((((((...........)))))))))))...))))))))))))))))))))))))))))))......................
LocalEnergy_H1_132	TTCTAATACGACTCACTATAGGTACTATGTACCAAAGGCAACGGGGGCACGGGCGCATGGAACGTCTCCCCAGAGGGCGTCCACCCAAAGACGTCTTACACTGGGGAGACCCATGCGCCCCCCCCGTTGCACAAAGAAACAACAACAACAAC	GGUACUAUGUACCAAAGGCAACGGGGGCACGGGCGCAUGGAACGUCUCCCCAGAGGGCGUCCACCCAAAGACGUCUUACACUGGGGAGACCCAUGCGCCCCCCCCGUUGCACAAAGAAACAACAACAACAAC	(((((...)))))....((((((((((...((((((((((...((((((((((((((((((........))))))))...))))))))))))))))))))))))))))))......................
LocalEnergy_H1_133	TTCTAATACGACTCACTATAGGTACTATGTACCAAAGGGAACTCAAGCACGCCGGTCCAGAACGGGTCAATCGGGCGGCGGCAAACGCCGCCGCCACACGATTGACCCCTGGACCGGCCTTGAGTTCCACAAAGAAACAACAACAACAAC	GGUACUAUGUACCAAAGGGAACUCAAGCACGCCGGUCCAGAACGGGUCAAUCGGGCGGCGGCAAACGCCGCCGCCACACGAUUGACCCCUGGACCGGCCUUGAGUUCCACAAAGAAACAACAACAACAAC	(((((...)))))....((((((((((...((((((((((...(((((((((((((((((((....)))))))))...))))))))))))))))))))))))))))))......................
LocalEnergy_H1_134	TTCTAATACGACTCACTATAGGTACTATGTACCAAAGGTCGTGCGTGCACGGGGACTGAGAACGAGAGTTAAGCGGGCCCACCGCCCGACACTTAACTCTCCTCAGTCCCCCACGCACGACACAAAGAAACAACAACAACAAC	GGUACUAUGUACCAAAGGUCGUGCGUGCACGGGGACUGAGAACGAGAGUUAAGCGGGCCCACCGCCCGACACUUAACUCUCCUCAGUCCCCCACGCACGACACAAAGAAACAACAACAACAAC	(((((...)))))....((((((((((...((((((((((...(((((((((((((((.....)))))...))))))))))))))))))))))))))))))......................
LocalEnergy_H1_135	TTCTAATACGACTCACTATAGGTACTATGTACCAAAGGCTATTTCCGCACGGACAACTTGAACGTTCAGTCAGTGATCCAATCAACACTGACTGAACCAAGTTGTCCCGGAAATAGCACAAAGAAACAACAACAACAAC	GGUACUAUGUACCAAAGGCUAUUUCCGCACGGACAACUUGAACGUUCAGUCAGUGAUCCAAUCAACACUGACUGAACCAAGUUGUCCCGGAAAUAGCACAAAGAAACAACAACAACAAC	(((((...)))))....((((((((((...((((((((((...((((((((((((((...))))...))))))))))))))))))))))))))))))......................
LocalEnergy_H1_136	TTCTAATACGACTCACTATAGGTACTATGTACCAAAGGCCAGAACAGCACGGCTGTCATGAACGACCTAGTAGGATTCCAACCCAATCACACTACTAGGTCCATGACAGCCCTGTTCTGGCACAAAGAAACAACAACAACAAC	GGUACUAUGUACCAAAGGCCAGAACAGCACGGCUGUCAUGAACGACCUAGUAGGAUUCCAACCCAAUCACACUACUAGGUCCAUGACAGCCCUGUUCUGGCACAAAGAAACAACAACAACAAC	(((((...)))))....((((((((((...((((((((((...((((((((((((((.......))))...))))))))))))))))))))))))))))))......................
LocalEnergy_H1_137	TTCTAATACGACTCACTATAGGTACTATGTACCAAAGGCAACTTCCGCACGATTGGGTCGAACGGAGGGAGGGCGTCGAATGACCCTCATTCGACGACACCCTCCCTCCCGACCCAATCCGGAAGTTGCACAAAGAAACAACAACAACAAC	GGUACUAUGUACCAAAGGCAACUUCCGCACGAUUGGGUCGAACGGAGGGAGGGCGUCGAAUGACCCUCAUUCGACGACACCCUCCCUCCCGACCCAAUCCGGAAGUUGCACAAAGAAACAACAACAACAAC	(((((...)))))....((((((((((...((((((((((...((((((((((((((((((((...))))))))))...))))))))))))))))))))))))))))))......................
LocalEnergy_H1_138	TTCTAATACGACTCACTATAGGTACTATGTACCAAAGGCAATCGGTGCACGGTCACGTCGAACGGCGAGAGGGTCGTGGGGCCCACACACCTTCACGAACACCCTCTCGCCCGACGTGACCCACCGATTGCACAAAGAAACAACAACAACAAC	GGUACUAUGUACCAAAGGCAAUCGGUGCACGGUCACGUCGAACGGCGAGAGGGUCGUGGGGCCCACACACCUUCACGAACACCCUCUCGCCCGACGUGACCCACCGAUUGCACAAAGAAACAACAACAACAAC	(((((...)))))....((((((((((...((((((((((...((((((((((((((((((.........))))))))...))))))))))))))))))))))))))))))......................
LocalEnergy_H1_139	TTCTAATACGACTCACTATAGGTACTATGTACCAAAGGCACACAGCGCACGCTGCCGAAGAACGGTCACCCTGCGCCCTGGCGCCATGTCAGGGCGACACAGGGTGACCCTTCGGCAGCCGCTGTGTGCACAAAGAAACAACAACAACAAC	GGUACUAUGUACCAAAGGCACACAGCGCACGCUGCCGAAGAACGGUCACCCUGCGCCCUGGCGCCAUGUCAGGGCGACACAGGGUGACCCUUCGGCAGCCGCUGUGUGCACAAAGAAACAACAACAACAAC	(((((...)))))....((((((((((...((((((((((...((((((((((((((((((((...))))))))))...))))))))))))))))))))))))))))))......................
LocalEnergy_H1_140	TTCTAATACGACTCACTATAGGTACTATGTACCAAAGGAATTACCAGCACGTGGCGGGCGAACGGAGCCACCGTCCCACAGGGAACACGGTGGCTCCCGCCCGCCACCTGGTAATTCACAAAGAAACAACAACAACAAC	GGUACUAUGUACCAAAGGAAUUACCAGCACGUGGCGGGCGAACGGAGCCACCGUCCCACAGGGAACACGGUGGCUCCCGCCCGCCACCUGGUAAUUCACAAAGAAACAACAACAACAAC	(((((...)))))....((((((((((...((((((((((...((((((((((((((...))))...))))))))))))))))))))))))))))))......................
LocalEnergy_H1_141	TTCTAATACGACTCACTATAGGTACTATGTACCAAAGGGGGTGAAAGCACGACCTAAGCGAACGCGCTACCCGACTTTCGATCAACCATCGAAAGTACACGGGTAGCGCCGCTTAGGTCCTTTCACCCCACAAAGAAACAACAACAACAAC	GGUACUAUGUACCAAAGGGGGUGAAAGCACGACCUAAGCGAACGCGCUACCCGACUUUCGAUCAACCAUCGAAAGUACACGGGUAGCGCCGCUUAGGUCCUUUCACCCCACAAAGAAACAACAACAACAAC	(((((...)))))....((((((((((...((((((((((...(((((((((((((((((((.....)))))))))...))))))))))))))))))))))))))))))......................
LocalEnergy_H1_142	TTCTAATACGACTCACTATAGGTACTATGTACCAAAGGTCCCGGAAGCACGCACTAAGGGAACGGGCAGCCTGCTTACCCATAAGACACAGGCTGCCCCCCTTAGTGCCTTCCGGGACACAAAGAAACAACAACAACAAC	GGUACUAUGUACCAAAGGUCCCGGAAGCACGCACUAAGGGAACGGGCAGCCUGCUUACCCAUAAGACACAGGCUGCCCCCCUUAGUGCCUUCCGGGACACAAAGAAACAACAACAACAAC	(((((...)))))....((((((((((...((((((((((...((((((((((((((....))))...))))))))))))))))))))))))))))))......................
LocalEnergy_H1_143	TTCTAATACGACTCACTATAGGTACTATGTACCAAAGGTGCATGAAGCACGAACTCGATGAACGCGTCCGGTGCGCGAGCCGCGCCCCCCGCGCGGCTCGCGACACACCGGACGCCATCGAGTTCCTTCATGCACACAAAGAAACAACAACAACAAC	GGUACUAUGUACCAAAGGUGCAUGAAGCACGAACUCGAUGAACGCGUCCGGUGCGCGAGCCGCGCCCCCCGCGCGGCUCGCGACACACCGGACGCCAUCGAGUUCCUUCAUGCACACAAAGAAACAACAACAACAAC	(((((...)))))....((((((((((...((((((((((...((((((((((((((((((((((.....))))))))))))...))))))))))))))))))))))))))))))......................
LocalEnergy_H1_144	TTCTAATACGACTCACTATAGGTACTATGTACCAAAGGCAACTTCCGCACGACTACGCGGAACGGCGAGAGGGCCGGGCCAACCCCCCGGACACCCTCTCGCCCCGCGTAGTCCGGAAGTTGCACAAAGAAACAACAACAACAAC	GGUACUAUGUACCAAAGGCAACUUCCGCACGACUACGCGGAACGGCGAGAGGGCCGGGCCAACCCCCCGGACACCCUCUCGCCCCGCGUAGUCCGGAAGUUGCACAAAGAAACAACAACAACAAC	(((((...)))))....((((((((((...((((((((((...(((((((((((((((.......)))))...))))))))))))))))))))))))))))))......................
LocalEnergy_H1_145	TTCTAATACGACTCACTATAGGTACTATGTACCAAAGGGTCCGCACGCACGGTACCACTGAACGCTAGTAGCGCCGGCCCTTAAACAAACCAAAGGGCCGGACACGCTACTAGCCAGTGGTACCCGTGCGGACCACAAAGAAACAACAACAACAAC	GGUACUAUGUACCAAAGGGUCCGCACGCACGGUACCACUGAACGCUAGUAGCGCCGGCCCUUAAACAAACCAAAGGGCCGGACACGCUACUAGCCAGUGGUACCCGUGCGGACCACAAAGAAACAACAACAACAAC	(((((...)))))....((((((((((...((((((((((...(((((((((((((((((((..........)))))))))...))))))))))))))))))))))))))))))......................
LocalEnergy_H1_146	TTCTAATACGACTCACTATAGGTACTATGTACCAAAGGACGCTCATGCACGAGTCCCGAGAACGCAATACCTGCGGAACAACAAAATCCGACACAGGTATTGCCTCGGGACTCCATGAGCGTCACAAAGAAACAACAACAACAAC	GGUACUAUGUACCAAAGGACGCUCAUGCACGAGUCCCGAGAACGCAAUACCUGCGGAACAACAAAAUCCGACACAGGUAUUGCCUCGGGACUCCAUGAGCGUCACAAAGAAACAACAACAACAAC	(((((...)))))....((((((((((...((((((((((...((((((((((((((.........))))...))))))))))))))))))))))))))))))......................
LocalEnergy_H1_147	TTCTAATACGACTCACTATAGGTACTATGTACCAAAGGTTCTACTCGCACGCTTTGCGGGAACGTTAGGAAGGAATGGGTAACAACCACCCATTACACCTTCCTAACCCCGCAAAGCCGAGTAGAACACAAAGAAACAACAACAACAAC	GGUACUAUGUACCAAAGGUUCUACUCGCACGCUUUGCGGGAACGUUAGGAAGGAAUGGGUAACAACCACCCAUUACACCUUCCUAACCCCGCAAAGCCGAGUAGAACACAAAGAAACAACAACAACAAC	(((((...)))))....((((((((((...((((((((((...(((((((((((((((((.......)))))))...))))))))))))))))))))))))))))))......................
LocalEnergy_H1_148	TTCTAATACGACTCACTATAGGTACTATGTACCAAAGGTCTGCACTGCACGGTCGCCCGGAACGCGTCCGGTGATCACCGCAACCCCACACGGTGATACACACCGGACGCCCGGGCGACCCAGTGCAGACACAAAGAAACAACAACAACAAC	GGUACUAUGUACCAAAGGUCUGCACUGCACGGUCGCCCGGAACGCGUCCGGUGAUCACCGCAACCCCACACGGUGAUACACACCGGACGCCCGGGCGACCCAGUGCAGACACAAAGAAACAACAACAACAAC	(((((...)))))....((((((((((...((((((((((...(((((((((((((((((..........)))))))...))))))))))))))))))))))))))))))......................
LocalEnergy_H1_149	TTCTAATACGACTCACTATAGGTACTATGTACCAAAGGCCGTGCATGCACGATAAGAGCGAACGCCCCAGTAGGCCCCTGACAACAGGGGCACACTACTGGGGCCGCTCTTATCCATGCACGGCACAAAGAAACAACAACAACAAC	GGUACUAUGUACCAAAGGCCGUGCAUGCACGAUAAGAGCGAACGCCCCAGUAGGCCCCUGACAACAGGGGCACACUACUGGGGCCGCUCUUAUCCAUGCACGGCACAAAGAAACAACAACAACAAC	(((((...)))))....((((((((((...((((((((((...(((((((((((((((((....)))))))...))))))))))))))))))))))))))))))......................
LocalEnergy_H1_150	TTCTAATACGACTCACTATAGGTACTATGTACCAAAGGTCACATCCGCACGGTTCCGCCGAACGATTTAGATGAGGTAGCAATAGCCCCTATTGTTACCTACACATCTAAATCCGGCGGAACCCGGATGTGACACAAAGAAACAACAACAACAAC	GGUACUAUGUACCAAAGGUCACAUCCGCACGGUUCCGCCGAACGAUUUAGAUGAGGUAGCAAUAGCCCCUAUUGUUACCUACACAUCUAAAUCCGGCGGAACCCGGAUGUGACACAAAGAAACAACAACAACAAC	(((((...)))))....((((((((((...((((((((((...((((((((((((((((((((((...))))))))))))...))))))))))))))))))))))))))))))......................
LocalEnergy_H1_151	TTCTAATACGACTCACTATAGGTACTATGTACCAAAGGCGTTCGGAGCACGTGATAGGGGAACGGCTGCTGGGTGTAGGCAACAACACCCCTACAACACCCAGCAGCCCCCCTATCACCTCCGAACGCACAAAGAAACAACAACAACAAC	GGUACUAUGUACCAAAGGCGUUCGGAGCACGUGAUAGGGGAACGGCUGCUGGGUGUAGGCAACAACACCCCUACAACACCCAGCAGCCCCCCUAUCACCUCCGAACGCACAAAGAAACAACAACAACAAC	(((((...)))))....((((((((((...((((((((((...((((((((((((((((..........))))))...))))))))))))))))))))))))))))))......................
LocalEnergy_H1_152	TTCTAATACGACTCACTATAGGTACTATGTACCAAAGGACAAGTGTGCACGCTTGGGGCGAACGCGTAGTAAGGTGGTTAGGCCCCCCCCCCCCTAACCACACACTTACTACGCCGCCCCAAGCCACACTTGTCACAAAGAAACAACAACAACAAC	GGUACUAUGUACCAAAGGACAAGUGUGCACGCUUGGGGCGAACGCGUAGUAAGGUGGUUAGGCCCCCCCCCCCCUAACCACACACUUACUACGCCGCCCCAAGCCACACUUGUCACAAAGAAACAACAACAACAAC	(((((...)))))....((((((((((...((((((((((...(((((((((((((((((((..........)))))))))...))))))))))))))))))))))))))))))......................
LocalEnergy_H1_153	TTCTAATACGACTCACTATAGGTACTATGTACCAAAGGTGGAGTGAGCACGGCGGGGGAGAACGGCACGCCGGGGTAGGACGCTCCCAGCGTCCTATTACACCGGCGTGCCCTCCCCCGCCCTCACTCCACACAAAGAAACAACAACAACAAC	GGUACUAUGUACCAAAGGUGGAGUGAGCACGGCGGGGGAGAACGGCACGCCGGGGUAGGACGCUCCCAGCGUCCUAUUACACCGGCGUGCCCUCCCCCGCCCUCACUCCACACAAAGAAACAACAACAACAAC	(((((...)))))....((((((((((...((((((((((...(((((((((((((((((((((...)))))))))))...))))))))))))))))))))))))))))))......................
LocalEnergy_H1_154	TTCTAATACGACTCACTATAGGTACTATGTACCAAAGGGTCCGCACGCACGCTGATCCAGAACGCTCCGCGGGAGAGGGCTCCCCCCCAGCTCTCTACACCCGCGGAGCCTGGATCAGCCGTGCGGACCACAAAGAAACAACAACAACAAC	GGUACUAUGUACCAAAGGGUCCGCACGCACGCUGAUCCAGAACGCUCCGCGGGAGAGGGCUCCCCCCCAGCUCUCUACACCCGCGGAGCCUGGAUCAGCCGUGCGGACCACAAAGAAACAACAACAACAAC	(((((...)))))....((((((((((...((((((((((...((((((((((((((((((.......))))))))...))))))))))))))))))))))))))))))......................
LocalEnergy_H1_155	TTCTAATACGACTCACTATAGGTACTATGTACCAAAGGTTCTACTCGCACGTTGAGGTCGAACGTAAACAATGTAATATTCACCCCACCCAAATATTAACACATTGTTTACCGACCTCAACCGAGTAGAACACAAAGAAACAACAACAACAAC	GGUACUAUGUACCAAAGGUUCUACUCGCACGUUGAGGUCGAACGUAAACAAUGUAAUAUUCACCCCACCCAAAUAUUAACACAUUGUUUACCGACCUCAACCGAGUAGAACACAAAGAAACAACAACAACAAC	(((((...)))))....((((((((((...((((((((((...(((((((((((((((((...........)))))))...))))))))))))))))))))))))))))))......................
LocalEnergy_H1_156	TTCTAATACGACTCACTATAGGTACTATGTACCAAAGGCAACATTTGCACGCTTATTAGGAACGTGGATGGTGGCTCGCGCCAAAACCACGCGAGCACACACCATCCACCCTAATAAGCCAAATGTTGCACAAAGAAACAACAACAACAAC	GGUACUAUGUACCAAAGGCAACAUUUGCACGCUUAUUAGGAACGUGGAUGGUGGCUCGCGCCAAAACCACGCGAGCACACACCAUCCACCCUAAUAAGCCAAAUGUUGCACAAAGAAACAACAACAACAAC	(((((...)))))....((((((((((...((((((((((...(((((((((((((((((.........)))))))...))))))))))))))))))))))))))))))......................
LocalEnergy_H1_157	TTCTAATACGACTCACTATAGGTACTATGTACCAAAGGCAACTTCCGCACGGGGAGCCGGAACGCGGACCATGCGATAAAATCGACACATGGTCCGCCCGGCTCCCCCGGAAGTTGCACAAAGAAACAACAACAACAAC	GGUACUAUGUACCAAAGGCAACUUCCGCACGGGGAGCCGGAACGCGGACCAUGCGAUAAAAUCGACACAUGGUCCGCCCGGCUCCCCCGGAAGUUGCACAAAGAAACAACAACAACAAC	(((((...)))))....((((((((((...((((((((((...((((((((((((((...))))...))))))))))))))))))))))))))))))......................
LocalEnergy_H1_158	TTCTAATACGACTCACTATAGGTACTATGTACCAAAGGAGGCGGGCGCACGCTTGGGGCGAACGGAGGGCATGATACTCCCCCCCCAGTATACACATGCCCTCCCGCCCCAAGCCGCCCGCCTCACAAAGAAACAACAACAACAAC	GGUACUAUGUACCAAAGGAGGCGGGCGCACGCUUGGGGCGAACGGAGGGCAUGAUACUCCCCCCCCAGUAUACACAUGCCCUCCCGCCCCAAGCCGCCCGCCUCACAAAGAAACAACAACAACAAC	(((((...)))))....((((((((((...((((((((((...(((((((((((((((........)))))...))))))))))))))))))))))))))))))......................
LocalEnergy_H1_159	TTCTAATACGACTCACTATAGGTACTATGTACCAAAGGGCCGGGAAGCACGGTTGCTCTGAACGGCGGGGTGGATTGGTTCCCCAACTAATACACCACCCCGCCCAGAGCAACCCTTCCCGGCCACAAAGAAACAACAACAACAAC	GGUACUAUGUACCAAAGGGCCGGGAAGCACGGUUGCUCUGAACGGCGGGGUGGAUUGGUUCCCCAACUAAUACACCACCCCGCCCAGAGCAACCCUUCCCGGCCACAAAGAAACAACAACAACAAC	(((((...)))))....((((((((((...((((((((((...(((((((((((((((((....)))))))...))))))))))))))))))))))))))))))......................
LocalEnergy_H1_160	TTCTAATACGACTCACTATAGGTACTATGTACCAAAGGGAACTCAAGCACGGGCACAAAGAACGTGTCCGTAGCGCAACCGCCCCGCGGTTGCGACACTACGGACACCTTTGTGCCCCTTGAGTTCCACAAAGAAACAACAACAACAAC	GGUACUAUGUACCAAAGGGAACUCAAGCACGGGCACAAAGAACGUGUCCGUAGCGCAACCGCCCCGCGGUUGCGACACUACGGACACCUUUGUGCCCCUUGAGUUCCACAAAGAAACAACAACAACAAC	(((((...)))))....((((((((((...((((((((((...(((((((((((((((((((...)))))))))...))))))))))))))))))))))))))))))......................
LocalEnergy_H1_161	TTCTAATACGACTCACTATAGGTACTATGTACCAAAGGGCATTAACGCACGCTTTGCGGGAACGCTGTGCCCGCCTGAAAACAGGACACGGGCACAGCCCCGCAAAGCCGTTAATGCCACAAAGAAACAACAACAACAAC	GGUACUAUGUACCAAAGGGCAUUAACGCACGCUUUGCGGGAACGCUGUGCCCGCCUGAAAACAGGACACGGGCACAGCCCCGCAAAGCCGUUAAUGCCACAAAGAAACAACAACAACAAC	(((((...)))))....((((((((((...((((((((((...((((((((((((((....))))...))))))))))))))))))))))))))))))......................
LocalEnergy_H1_162	TTCTAATACGACTCACTATAGGTACTATGTACCAAAGGAGGCCGGGGCACGCGGAGCGCGAACGGAGGGCATGCGGCCCCCCCAAGGCCGACACATGCCCTCCCGCGCTCCGCCCCCGGCCTCACAAAGAAACAACAACAACAAC	GGUACUAUGUACCAAAGGAGGCCGGGGCACGCGGAGCGCGAACGGAGGGCAUGCGGCCCCCCCAAGGCCGACACAUGCCCUCCCGCGCUCCGCCCCCGGCCUCACAAAGAAACAACAACAACAAC	(((((...)))))....((((((((((...((((((((((...(((((((((((((((.......)))))...))))))))))))))))))))))))))))))......................
LocalEnergy_H1_163	TTCTAATACGACTCACTATAGGTACTATGTACCAAAGGCCACATACGCACGGCGCCGTCGAACGGCTGCTGGGTTTAGCGTAACCCCCCCCTTATGCTAAAACACCCAGCAGCCCGACGGCGCCCGTATGTGGCACAAAGAAACAACAACAACAAC	GGUACUAUGUACCAAAGGCCACAUACGCACGGCGCCGUCGAACGGCUGCUGGGUUUAGCGUAACCCCCCCCUUAUGCUAAAACACCCAGCAGCCCGACGGCGCCCGUAUGUGGCACAAAGAAACAACAACAACAAC	(((((...)))))....((((((((((...((((((((((...((((((((((((((((((((........))))))))))...))))))))))))))))))))))))))))))......................
LocalEnergy_H1_164	TTCTAATACGACTCACTATAGGTACTATGTACCAAAGGGAACTCAAGCACGGTCTTCTCGAACGTCAGGCAGGGTATCCCCCCATACACACCTGCCTGACCGAGAAGACCCTTGAGTTCCACAAAGAAACAACAACAACAAC	GGUACUAUGUACCAAAGGGAACUCAAGCACGGUCUUCUCGAACGUCAGGCAGGGUAUCCCCCCAUACACACCUGCCUGACCGAGAAGACCCUUGAGUUCCACAAAGAAACAACAACAACAAC	(((((...)))))....((((((((((...((((((((((...((((((((((((((......))))...))))))))))))))))))))))))))))))......................
LocalEnergy_H1_165	TTCTAATACGACTCACTATAGGTACTATGTACCAAAGGTGGAGTGAGCACGTGCAGAGGGAACGTTACCCGTGTTAGATTCCAACAACAATCTAAACACACGGGTAACCCCTCTGCACCTCACTCCACACAAAGAAACAACAACAACAAC	GGUACUAUGUACCAAAGGUGGAGUGAGCACGUGCAGAGGGAACGUUACCCGUGUUAGAUUCCAACAACAAUCUAAACACACGGGUAACCCCUCUGCACCUCACUCCACACAAAGAAACAACAACAACAAC	(((((...)))))....((((((((((...((((((((((...(((((((((((((((((........)))))))...))))))))))))))))))))))))))))))......................
LocalEnergy_H1_166	TTCTAATACGACTCACTATAGGTACTATGTACCAAAGGCATGAACTGCACGAACTCGATGAACGCTTGGACAGTTTCAAGGACACACCCTTGAAAACACTGTCCAAGCCATCGAGTTCCAGTTCATGCACAAAGAAACAACAACAACAAC	GGUACUAUGUACCAAAGGCAUGAACUGCACGAACUCGAUGAACGCUUGGACAGUUUCAAGGACACACCCUUGAAAACACUGUCCAAGCCAUCGAGUUCCAGUUCAUGCACAAAGAAACAACAACAACAAC	(((((...)))))....((((((((((...((((((((((...((((((((((((((((((......))))))))...))))))))))))))))))))))))))))))......................
LocalEnergy_H1_167	TTCTAATACGACTCACTATAGGTACTATGTACCAAAGGCAGCTTCGGCACGCTGATCCAGAACGTCGTACATGCTCCACGCCCCCGTGGAGACACATGTACGACCTGGATCAGCCCGAAGCTGCACAAAGAAACAACAACAACAAC	GGUACUAUGUACCAAAGGCAGCUUCGGCACGCUGAUCCAGAACGUCGUACAUGCUCCACGCCCCCGUGGAGACACAUGUACGACCUGGAUCAGCCCGAAGCUGCACAAAGAAACAACAACAACAAC	(((((...)))))....((((((((((...((((((((((...(((((((((((((((((....)))))))...))))))))))))))))))))))))))))))......................
LocalEnergy_H1_168	TTCTAATACGACTCACTATAGGTACTATGTACCAAAGGGGATGATTGCACGGTTGCTCTGAACGAGAGTTAAGGGGGGGGGTCACAAACACCCCCCCCACACTTAACTCTCCAGAGCAACCCAATCATCCCACAAAGAAACAACAACAACAAC	GGUACUAUGUACCAAAGGGGAUGAUUGCACGGUUGCUCUGAACGAGAGUUAAGGGGGGGGGUCACAAACACCCCCCCCACACUUAACUCUCCAGAGCAACCCAAUCAUCCCACAAAGAAACAACAACAACAAC	(((((...)))))....((((((((((...((((((((((...(((((((((((((((((((.......)))))))))...))))))))))))))))))))))))))))))......................
LocalEnergy_H1_169	TTCTAATACGACTCACTATAGGTACTATGTACCAAAGGCAGCTTCGGCACGGGCACAAAGAACGCTTGGACAGGTAGTGATTGGCACCACTTAATTATTATACACTGTCCAAGCCTTTGTGCCCCCGAAGCTGCACAAAGAAACAACAACAACAAC	GGUACUAUGUACCAAAGGCAGCUUCGGCACGGGCACAAAGAACGCUUGGACAGGUAGUGAUUGGCACCACUUAAUUAUUAUACACUGUCCAAGCCUUUGUGCCCCCGAAGCUGCACAAAGAAACAACAACAACAAC	(((((...)))))....((((((((((...((((((((((...(((((((((((((((((((((......)))))))))))...))))))))))))))))))))))))))))))......................
LocalEnergy_H1_170	TTCTAATACGACTCACTATAGGTACTATGTACCAAAGGAGGCTTGAGCACGCCGCATGTGAACGACGCACTGGAGACTGGACCAAAACCATCCAGTCTACACCAGTGCGTCCACATGCGGCCTCAAGCCTCACAAAGAAACAACAACAACAAC	GGUACUAUGUACCAAAGGAGGCUUGAGCACGCCGCAUGUGAACGACGCACUGGAGACUGGACCAAAACCAUCCAGUCUACACCAGUGCGUCCACAUGCGGCCUCAAGCCUCACAAAGAAACAACAACAACAAC	(((((...)))))....((((((((((...((((((((((...((((((((((((((((((.........))))))))...))))))))))))))))))))))))))))))......................
LocalEnergy_H1_171	TTCTAATACGACTCACTATAGGTACTATGTACCAAAGGAGTCTCGCGCACGGAGTCACCGAACGGTTGACTCGCCTTAATCGAACCCACCACCTCGATTAAGGACACGAGTCAACCCGGTGACTCCCGCGAGACTCACAAAGAAACAACAACAACAAC	GGUACUAUGUACCAAAGGAGUCUCGCGCACGGAGUCACCGAACGGUUGACUCGCCUUAAUCGAACCCACCACCUCGAUUAAGGACACGAGUCAACCCGGUGACUCCCGCGAGACUCACAAAGAAACAACAACAACAAC	(((((...)))))....((((((((((...((((((((((...((((((((((((((((((((..........))))))))))...))))))))))))))))))))))))))))))......................
LocalEnergy_H1_172	TTCTAATACGACTCACTATAGGTACTATGTACCAAAGGCAAGCGCCGCACGCCAAGACCGAACGCGACCCTAGTGGCGGCCCCCACCGGCCGCCAACACTAGGGTCGCCGGTCTTGGCCGGCGCTTGCACAAAGAAACAACAACAACAAC	GGUACUAUGUACCAAAGGCAAGCGCCGCACGCCAAGACCGAACGCGACCCUAGUGGCGGCCCCCACCGGCCGCCAACACUAGGGUCGCCGGUCUUGGCCGGCGCUUGCACAAAGAAACAACAACAACAAC	(((((...)))))....((((((((((...((((((((((...((((((((((((((((((......))))))))...))))))))))))))))))))))))))))))......................
LocalEnergy_H1_173	TTCTAATACGACTCACTATAGGTACTATGTACCAAAGGCTCGCCCGGCACGTGCAGAGGGAACGACCGGCTGGGCTTACCCCTAAGCACACCAGCCGGTCCCCTCTGCACCCGGGCGAGCACAAAGAAACAACAACAACAAC	GGUACUAUGUACCAAAGGCUCGCCCGGCACGUGCAGAGGGAACGACCGGCUGGGCUUACCCCUAAGCACACCAGCCGGUCCCCUCUGCACCCGGGCGAGCACAAAGAAACAACAACAACAAC	(((((...)))))....((((((((((...((((((((((...(((((((((((((((....)))))...))))))))))))))))))))))))))))))......................
LocalEnergy_H1_174	TTCTAATACGACTCACTATAGGTACTATGTACCAAAGGACAAGTGTGCACGGAGTTGATGAACGGCGTGAACGGGGTGACAACACCCACACGTTCACGCCCATCAACTCCCACACTTGTCACAAAGAAACAACAACAACAAC	GGUACUAUGUACCAAAGGACAAGUGUGCACGGAGUUGAUGAACGGCGUGAACGGGGUGACAACACCCACACGUUCACGCCCAUCAACUCCCACACUUGUCACAAAGAAACAACAACAACAAC	(((((...)))))....((((((((((...((((((((((...(((((((((((((((....)))))...))))))))))))))))))))))))))))))......................
LocalEnergy_H1_175	TTCTAATACGACTCACTATAGGTACTATGTACCAAAGGCAACCGGCGCACGTACAAGGTGAACGTCTCAGCCGTAGAGTGGACCAAAACCATCTATTCTAACACGGCTGAGACCACCTTGTACCGCCGGTTGCACAAAGAAACAACAACAACAAC	GGUACUAUGUACCAAAGGCAACCGGCGCACGUACAAGGUGAACGUCUCAGCCGUAGAGUGGACCAAAACCAUCUAUUCUAACACGGCUGAGACCACCUUGUACCGCCGGUUGCACAAAGAAACAACAACAACAAC	(((((...)))))....((((((((((...((((((((((...(((((((((((((((((((.........)))))))))...))))))))))))))))))))))))))))))......................
LocalEnergy_H1_176	TTCTAATACGACTCACTATAGGTACTATGTACCAAAGGCAACGGGGGCACGCTTTGCGTGAACGCGTCCGGTGAGTATCCCAAACATACTACACACCGGACGCCACGCAAAGCCCCCCGTTGCACAAAGAAACAACAACAACAAC	GGUACUAUGUACCAAAGGCAACGGGGGCACGCUUUGCGUGAACGCGUCCGGUGAGUAUCCCAAACAUACUACACACCGGACGCCACGCAAAGCCCCCCGUUGCACAAAGAAACAACAACAACAAC	(((((...)))))....((((((((((...((((((((((...(((((((((((((((.......)))))...))))))))))))))))))))))))))))))......................
LocalEnergy_H1_177	TTCTAATACGACTCACTATAGGTACTATGTACCAAAGGTCTGTGAAGCACGCCAAGACCGAACGCGCTACCCGGAATTCTACCCCTAGAATTCACACGGGTAGCGCCGGTCTTGGCCTTCACAGACACAAAGAAACAACAACAACAAC	GGUACUAUGUACCAAAGGUCUGUGAAGCACGCCAAGACCGAACGCGCUACCCGGAAUUCUACCCCUAGAAUUCACACGGGUAGCGCCGGUCUUGGCCUUCACAGACACAAAGAAACAACAACAACAAC	(((((...)))))....((((((((((...((((((((((...((((((((((((((((((....))))))))...))))))))))))))))))))))))))))))......................
LocalEnergy_H1_178	TTCTAATACGACTCACTATAGGTACTATGTACCAAAGGCCACATACGCACGCTTTGCGTGAACGTTACCCGTGAGTTCAATGCACAACAAACCATTGAACTACACACGGGTAACCACGCAAAGCCGTATGTGGCACAAAGAAACAACAACAACAAC	GGUACUAUGUACCAAAGGCCACAUACGCACGCUUUGCGUGAACGUUACCCGUGAGUUCAAUGCACAACAAACCAUUGAACUACACACGGGUAACCACGCAAAGCCGUAUGUGGCACAAAGAAACAACAACAACAAC	(((((...)))))....((((((((((...((((((((((...(((((((((((((((((((..........)))))))))...))))))))))))))))))))))))))))))......................
LocalEnergy_H1_179	TTCTAATACGACTCACTATAGGTACTATGTACCAAAGGGCAGTTGCGCACGGGCATACGGAACGTTTGTACAGATATACAACCCAATATACACTGTACAAACCCGTATGCCCCGCAACTGCCACAAAGAAACAACAACAACAAC	GGUACUAUGUACCAAAGGGCAGUUGCGCACGGGCAUACGGAACGUUUGUACAGAUAUACAACCCAAUAUACACUGUACAAACCCGUAUGCCCCGCAACUGCCACAAAGAAACAACAACAACAAC	(((((...)))))....((((((((((...((((((((((...((((((((((((((........))))...))))))))))))))))))))))))))))))......................
LocalEnergy_H1_180	TTCTAATACGACTCACTATAGGTACTATGTACCAAAGGCTCGCAACGCACGGCGTCATCGAACGGCGTGAACGAGGCCCCCCCCCCCGCCTACACGTTCACGCCCGATGACGCCCGTTGCGAGCACAAAGAAACAACAACAACAAC	GGUACUAUGUACCAAAGGCUCGCAACGCACGGCGUCAUCGAACGGCGUGAACGAGGCCCCCCCCCCCGCCUACACGUUCACGCCCGAUGACGCCCGUUGCGAGCACAAAGAAACAACAACAACAAC	(((((...)))))....((((((((((...((((((((((...((((((((((((((..........))))...))))))))))))))))))))))))))))))......................
LocalEnergy_H1_181	TTCTAATACGACTCACTATAGGTACTATGTACCAAAGGCAACATTTGCACGCTGCCGAAGAACGCCGGAGGCGCGCGGGCCCAAACACCCCGCCCGCGACACGCCTCCGGCCTTCGGCAGCCAAATGTTGCACAAAGAAACAACAACAACAAC	GGUACUAUGUACCAAAGGCAACAUUUGCACGCUGCCGAAGAACGCCGGAGGCGCGCGGGCCCAAACACCCCGCCCGCGACACGCCUCCGGCCUUCGGCAGCCAAAUGUUGCACAAAGAAACAACAACAACAAC	(((((...)))))....((((((((((...((((((((((...(((((((((((((((((...........)))))))...))))))))))))))))))))))))))))))......................
LocalEnergy_H1_182	TTCTAATACGACTCACTATAGGTACTATGTACCAAAGGCTCGCCCGGCACGACAGGTATGAACGACCGGCTGGCGCGGACGAAACCACCCGTCCGCGACACCAGCCGGTCCATACCTGTCCCGGGCGAGCACAAAGAAACAACAACAACAAC	GGUACUAUGUACCAAAGGCUCGCCCGGCACGACAGGUAUGAACGACCGGCUGGCGCGGACGAAACCACCCGUCCGCGACACCAGCCGGUCCAUACCUGUCCCGGGCGAGCACAAAGAAACAACAACAACAAC	(((((...)))))....((((((((((...((((((((((...((((((((((((((((((........))))))))...))))))))))))))))))))))))))))))......................
LocalEnergy_H1_183	TTCTAATACGACTCACTATAGGTACTATGTACCAAAGGCAAGCATCGCACGACACACACGAACGCGCTACCCGTGTTATTAACACCCCAAAATAACAACACGGGTAGCGCCGTGTGTGTCCGATGCTTGCACAAAGAAACAACAACAACAAC	GGUACUAUGUACCAAAGGCAAGCAUCGCACGACACACACGAACGCGCUACCCGUGUUAUUAACACCCCAAAAUAACAACACGGGUAGCGCCGUGUGUGUCCGAUGCUUGCACAAAGAAACAACAACAACAAC	(((((...)))))....((((((((((...((((((((((...(((((((((((((((((..........)))))))...))))))))))))))))))))))))))))))......................
LocalEnergy_H1_184	TTCTAATACGACTCACTATAGGTACTATGTACCAAAGGCCGTGTGGGCACGGTAGCAGTGAACGCGAGGCGTGGCCGCCCACGGCACACACGCCTCGCCACTGCTACCCCCACACGGCACAAAGAAACAACAACAACAAC	GGUACUAUGUACCAAAGGCCGUGUGGGCACGGUAGCAGUGAACGCGAGGCGUGGCCGCCCACGGCACACACGCCUCGCCACUGCUACCCCCACACGGCACAAAGAAACAACAACAACAAC	(((((...)))))....((((((((((...((((((((((...((((((((((((((....))))...))))))))))))))))))))))))))))))......................
LocalEnergy_H1_185	TTCTAATACGACTCACTATAGGTACTATGTACCAAAGGTTCGGAGTGCACGCCGGTCCAGAACGAGCACCCCGTTAAGCCCCTTTAAACACGGGGTGCTCCTGGACCGGCCACTCCGAACACAAAGAAACAACAACAACAAC	GGUACUAUGUACCAAAGGUUCGGAGUGCACGCCGGUCCAGAACGAGCACCCCGUUAAGCCCCUUUAAACACGGGGUGCUCCUGGACCGGCCACUCCGAACACAAAGAAACAACAACAACAAC	(((((...)))))....((((((((((...((((((((((...(((((((((((((((....)))))...))))))))))))))))))))))))))))))......................
LocalEnergy_H1_186	TTCTAATACGACTCACTATAGGTACTATGTACCAAAGGTTGCTAGGGCACGGGAAAAGAGAACGGCACGCCGGTGCTTGACGCCCCCCCCCCGTCAAGCAACACCGGCGTGCCCTCTTTTCCCCCCTAGCAACACAAAGAAACAACAACAACAAC	GGUACUAUGUACCAAAGGUUGCUAGGGCACGGGAAAAGAGAACGGCACGCCGGUGCUUGACGCCCCCCCCCCGUCAAGCAACACCGGCGUGCCCUCUUUUCCCCCCUAGCAACACAAAGAAACAACAACAACAAC	(((((...)))))....((((((((((...((((((((((...(((((((((((((((((((.........)))))))))...))))))))))))))))))))))))))))))......................
LocalEnergy_H1_187	TTCTAATACGACTCACTATAGGTACTATGTACCAAAGGACCCTGAAGCACGAGTCCCGAGAACGGCGAGAGGGGCCCGCGACACCACAACGCGGGCACACCCTCTCGCCCTCGGGACTCCTTCAGGGTCACAAAGAAACAACAACAACAAC	GGUACUAUGUACCAAAGGACCCUGAAGCACGAGUCCCGAGAACGGCGAGAGGGGCCCGCGACACCACAACGCGGGCACACCCUCUCGCCCUCGGGACUCCUUCAGGGUCACAAAGAAACAACAACAACAAC	(((((...)))))....((((((((((...((((((((((...(((((((((((((((((.........)))))))...))))))))))))))))))))))))))))))......................
LocalEnergy_H1_188	TTCTAATACGACTCACTATAGGTACTATGTACCAAAGGGTCCGCACGCACGTACTCCAAGAACGTAGACAGTGGTACGCACAACAAACCGTACACACACTGTCTACCTTGGAGTACCGTGCGGACCACAAAGAAACAACAACAACAAC	GGUACUAUGUACCAAAGGGUCCGCACGCACGUACUCCAAGAACGUAGACAGUGGUACGCACAACAAACCGUACACACACUGUCUACCUUGGAGUACCGUGCGGACCACAAAGAAACAACAACAACAAC	(((((...)))))....((((((((((...((((((((((...(((((((((((((((..........)))))...))))))))))))))))))))))))))))))......................
LocalEnergy_H1_189	TTCTAATACGACTCACTATAGGTACTATGTACCAAAGGTCACATCCGCACGTCTTGAGGGAACGGCAGAGGGGCATGCGTCGCCAACCAACACAGTGACGCATGACACCCCTCTGCCCCCTCAAGACCGGATGTGACACAAAGAAACAACAACAACAAC	GGUACUAUGUACCAAAGGUCACAUCCGCACGUCUUGAGGGAACGGCAGAGGGGCAUGCGUCGCCAACCAACACAGUGACGCAUGACACCCCUCUGCCCCCUCAAGACCGGAUGUGACACAAAGAAACAACAACAACAAC	(((((...)))))....((((((((((...((((((((((...((((((((((((((((((((...........))))))))))...))))))))))))))))))))))))))))))......................
LocalEnergy_H1_190	TTCTAATACGACTCACTATAGGTACTATGTACCAAAGGCCGTGCATGCACGCTGCCGAAGAACGTTCAGTCAGACATAGAGAAAACAAACCATCTCTATGTACACTGACTGAACCTTCGGCAGCCATGCACGGCACAAAGAAACAACAACAACAAC	GGUACUAUGUACCAAAGGCCGUGCAUGCACGCUGCCGAAGAACGUUCAGUCAGACAUAGAGAAAACAAACCAUCUCUAUGUACACUGACUGAACCUUCGGCAGCCAUGCACGGCACAAAGAAACAACAACAACAAC	(((((...)))))....((((((((((...((((((((((...(((((((((((((((((((..........)))))))))...))))))))))))))))))))))))))))))......................
LocalEnergy_H1_191	TTCTAATACGACTCACTATAGGTACTATGTACCAAAGGTTCGGGTTGCACGCCGGTCCAGAACGACCACATAGATTAGGATCCACCAAAATCCTAATACACTATGTGGTCCTGGACCGGCCAACCCGAACACAAAGAAACAACAACAACAAC	GGUACUAUGUACCAAAGGUUCGGGUUGCACGCCGGUCCAGAACGACCACAUAGAUUAGGAUCCACCAAAAUCCUAAUACACUAUGUGGUCCUGGACCGGCCAACCCGAACACAAAGAAACAACAACAACAAC	(((((...)))))....((((((((((...((((((((((...((((((((((((((((((........))))))))...))))))))))))))))))))))))))))))......................
LocalEnergy_H1_192	TTCTAATACGACTCACTATAGGTACTATGTACCAAAGGTCCCGGAAGCACGGGCACAAAGAACGCTTGGACAGTAATATCACCCCCCCCCGTGATATTAACACTGTCCAAGCCTTTGTGCCCCTTCCGGGACACAAAGAAACAACAACAACAAC	GGUACUAUGUACCAAAGGUCCCGGAAGCACGGGCACAAAGAACGCUUGGACAGUAAUAUCACCCCCCCCCGUGAUAUUAACACUGUCCAAGCCUUUGUGCCCCUUCCGGGACACAAAGAAACAACAACAACAAC	(((((...)))))....((((((((((...((((((((((...(((((((((((((((((((........)))))))))...))))))))))))))))))))))))))))))......................
LocalEnergy_H1_193	TTCTAATACGACTCACTATAGGTACTATGTACCAAAGGTTCGCAACGCACGTAACGGAGGAACGGCACGCCGGTCGGGGAAACAAACCACCCCGAACACCGGCGTGCCCCTCCGTTACCGTTGCGAACACAAAGAAACAACAACAACAAC	GGUACUAUGUACCAAAGGUUCGCAACGCACGUAACGGAGGAACGGCACGCCGGUCGGGGAAACAAACCACCCCGAACACCGGCGUGCCCCUCCGUUACCGUUGCGAACACAAAGAAACAACAACAACAAC	(((((...)))))....((((((((((...((((((((((...((((((((((((((((..........))))))...))))))))))))))))))))))))))))))......................
LocalEnergy_H1_194	TTCTAATACGACTCACTATAGGTACTATGTACCAAAGGGGGTGAAAGCACGTCTTGAGGGAACGCCGGAGGCGAAAACCAACGTTTTACACGCCTCCGGCCCCTCAAGACCTTTCACCCCACAAAGAAACAACAACAACAAC	GGUACUAUGUACCAAAGGGGGUGAAAGCACGUCUUGAGGGAACGCCGGAGGCGAAAACCAACGUUUUACACGCCUCCGGCCCCUCAAGACCUUUCACCCCACAAAGAAACAACAACAACAAC	(((((...)))))....((((((((((...((((((((((...(((((((((((((((....)))))...))))))))))))))))))))))))))))))......................
LocalEnergy_H1_195	TTCTAATACGACTCACTATAGGTACTATGTACCAAAGGTTCGGAGTGCACGGACAACTTGAACGCCAGTTTAGATATCACCCAAAATATACACTAAACTGGCCAAGTTGTCCCACTCCGAACACAAAGAAACAACAACAACAAC	GGUACUAUGUACCAAAGGUUCGGAGUGCACGGACAACUUGAACGCCAGUUUAGAUAUCACCCAAAAUAUACACUAAACUGGCCAAGUUGUCCCACUCCGAACACAAAGAAACAACAACAACAAC	(((((...)))))....((((((((((...((((((((((...((((((((((((((........))))...))))))))))))))))))))))))))))))......................
LocalEnergy_H1_196	TTCTAATACGACTCACTATAGGTACTATGTACCAAAGGTTCGCAACGCACGAATTGTGGGAACGGCTTTAATGTAGGCATCACACGATGCCTAACACATTAAAGCCCCCACAATTCCGTTGCGAACACAAAGAAACAACAACAACAAC	GGUACUAUGUACCAAAGGUUCGCAACGCACGAAUUGUGGGAACGGCUUUAAUGUAGGCAUCACACGAUGCCUAACACAUUAAAGCCCCCACAAUUCCGUUGCGAACACAAAGAAACAACAACAACAAC	(((((...)))))....((((((((((...((((((((((...((((((((((((((((((....))))))))...))))))))))))))))))))))))))))))......................
LocalEnergy_H1_197	TTCTAATACGACTCACTATAGGTACTATGTACCAAAGGCTGAGGTAGCACGCTTATTAGGAACGAAGCAACCGAAATTCCAACCCAGAATTTACACGGTTGCTTCCCTAATAAGCCTACCTCAGCACAAAGAAACAACAACAACAAC	GGUACUAUGUACCAAAGGCUGAGGUAGCACGCUUAUUAGGAACGAAGCAACCGAAAUUCCAACCCAGAAUUUACACGGUUGCUUCCCUAAUAAGCCUACCUCAGCACAAAGAAACAACAACAACAAC	(((((...)))))....((((((((((...((((((((((...((((((((((((((((.......))))))...))))))))))))))))))))))))))))))......................
LocalEnergy_H1_198	TTCTAATACGACTCACTATAGGTACTATGTACCAAAGGCTGAGGTAGCACGAGTCCCGAGAACGCCTATAGGGGCGGCCGATGACAACATCGGTCGCACACCCTATAGGCCTCGGGACTCCTACCTCAGCACAAAGAAACAACAACAACAAC	GGUACUAUGUACCAAAGGCUGAGGUAGCACGAGUCCCGAGAACGCCUAUAGGGGCGGCCGAUGACAACAUCGGUCGCACACCCUAUAGGCCUCGGGACUCCUACCUCAGCACAAAGAAACAACAACAACAAC	(((((...)))))....((((((((((...((((((((((...((((((((((((((((((((....))))))))))...))))))))))))))))))))))))))))))......................
LocalEnergy_H1_199	TTCTAATACGACTCACTATAGGTACTATGTACCAAAGGCGTTCGGAGCACGAATCCTGGGAACGGAGTGTGGGCCATGCACACCCATGGACACCCACACTCCCCCAGGATTCCTCCGAACGCACAAAGAAACAACAACAACAAC	GGUACUAUGUACCAAAGGCGUUCGGAGCACGAAUCCUGGGAACGGAGUGUGGGCCAUGCACACCCAUGGACACCCACACUCCCCCAGGAUUCCUCCGAACGCACAAAGAAACAACAACAACAAC	(((((...)))))....((((((((((...((((((((((...(((((((((((((((......)))))...))))))))))))))))))))))))))))))......................
LocalEnergy_H1_200	TTCTAATACGACTCACTATAGGTACTATGTACCAAAGGCATGAACTGCACGACAATCCGGAACGCCTATAGGGTCCGCCCCCGTGGAACACCCTATAGGCCCGGATTGTCCAGTTCATGCACAAAGAAACAACAACAACAAC	GGUACUAUGUACCAAAGGCAUGAACUGCACGACAAUCCGGAACGCCUAUAGGGUCCGCCCCCGUGGAACACCCUAUAGGCCCGGAUUGUCCAGUUCAUGCACAAAGAAACAACAACAACAAC	(((((...)))))....((((((((((...((((((((((...(((((((((((((((....)))))...))))))))))))))))))))))))))))))......................
LocalEnergy_H1_201	TTCTAATACGACTCACTATAGGTACTATGTACCAAAGGGTCGGTCAGCACGATGTAGAGGAACGCTTGGACAGATTACTGGACCAACTCTAGTAATACACTGTCCAAGCCCTCTACATCCTGACCGACCACAAAGAAACAACAACAACAAC	GGUACUAUGUACCAAAGGGUCGGUCAGCACGAUGUAGAGGAACGCUUGGACAGAUUACUGGACCAACUCUAGUAAUACACUGUCCAAGCCCUCUACAUCCUGACCGACCACAAAGAAACAACAACAACAAC	(((((...)))))....((((((((((...((((((((((...(((((((((((((((((((.....)))))))))...))))))))))))))))))))))))))))))......................
LocalEnergy_H1_202	TTCTAATACGACTCACTATAGGTACTATGTACCAAAGGTCTGCACTGCACGAATCCTGGGAACGTCAGCGCCGATGTTTTAGACAACTCTAAAATATACACGGCGCTGACCCCAGGATTCCAGTGCAGACACAAAGAAACAACAACAACAAC	GGUACUAUGUACCAAAGGUCUGCACUGCACGAAUCCUGGGAACGUCAGCGCCGAUGUUUUAGACAACUCUAAAAUAUACACGGCGCUGACCCCAGGAUUCCAGUGCAGACACAAAGAAACAACAACAACAAC	(((((...)))))....((((((((((...((((((((((...((((((((((((((((((((....))))))))))...))))))))))))))))))))))))))))))......................
LocalEnergy_H1_203	TTCTAATACGACTCACTATAGGTACTATGTACCAAAGGCTAGACTGGCACGGCGTGCCGGAACGACTATGGGGAGCTGTTATCCCCCCCCCCCATAACAGCTACACCCCATAGTCCCGGCACGCCCCAGTCTAGCACAAAGAAACAACAACAACAAC	GGUACUAUGUACCAAAGGCUAGACUGGCACGGCGUGCCGGAACGACUAUGGGGAGCUGUUAUCCCCCCCCCCCAUAACAGCUACACCCCAUAGUCCCGGCACGCCCCAGUCUAGCACAAAGAAACAACAACAACAAC	(((((...)))))....((((((((((...((((((((((...(((((((((((((((((((...........)))))))))...))))))))))))))))))))))))))))))......................
LocalEnergy_H1_204	TTCTAATACGACTCACTATAGGTACTATGTACCAAAGGTTCAGGAAGCACGTTCCTCTAGAACGTGGATGGTGTCTAGGAGGGACCCTCTTTCCTAGAACACACCATCCACCTAGAGGAACCTTCCTGAACACAAAGAAACAACAACAACAAC	GGUACUAUGUACCAAAGGUUCAGGAAGCACGUUCCUCUAGAACGUGGAUGGUGUCUAGGAGGGACCCUCUUUCCUAGAACACACCAUCCACCUAGAGGAACCUUCCUGAACACAAAGAAACAACAACAACAAC	(((((...)))))....((((((((((...((((((((((...(((((((((((((((((((((...)))))))))))...))))))))))))))))))))))))))))))......................
LocalEnergy_H1_205	TTCTAATACGACTCACTATAGGTACTATGTACCAAAGGCCAGAACAGCACGGAGGCAGTGAACGCCAGTTTAGAGGCGCCCAACGCGCCTACACTAAACTGGCCACTGCCTCCCTGTTCTGGCACAAAGAAACAACAACAACAAC	GGUACUAUGUACCAAAGGCCAGAACAGCACGGAGGCAGUGAACGCCAGUUUAGAGGCGCCCAACGCGCCUACACUAAACUGGCCACUGCCUCCCUGUUCUGGCACAAAGAAACAACAACAACAAC	(((((...)))))....((((((((((...((((((((((...((((((((((((((((.....))))))...))))))))))))))))))))))))))))))......................
LocalEnergy_H1_206	TTCTAATACGACTCACTATAGGTACTATGTACCAAAGGCAGGACTCGCACGACAATCCGGAACGGCACGCCGGTTTCATTGTCACCCCCTGATAATGAAAACACCGGCGTGCCCCGGATTGTCCGAGTCCTGCACAAAGAAACAACAACAACAAC	GGUACUAUGUACCAAAGGCAGGACUCGCACGACAAUCCGGAACGGCACGCCGGUUUCAUUGUCACCCCCUGAUAAUGAAAACACCGGCGUGCCCCGGAUUGUCCGAGUCCUGCACAAAGAAACAACAACAACAAC	(((((...)))))....((((((((((...((((((((((...(((((((((((((((((((((.....)))))))))))...))))))))))))))))))))))))))))))......................
LocalEnergy_H1_207	TTCTAATACGACTCACTATAGGTACTATGTACCAAAGGCAACGCGTGCACGGCGTGCCGGAACGCCGCGATCGTCGCTCTACAAGAGCGAACACGATCGCGGCCCGGCACGCCCACGCGTTGCACAAAGAAACAACAACAACAAC	GGUACUAUGUACCAAAGGCAACGCGUGCACGGCGUGCCGGAACGCCGCGAUCGUCGCUCUACAAGAGCGAACACGAUCGCGGCCCGGCACGCCCACGCGUUGCACAAAGAAACAACAACAACAAC	(((((...)))))....((((((((((...((((((((((...(((((((((((((((((...)))))))...))))))))))))))))))))))))))))))......................
LocalEnergy_H1_208	TTCTAATACGACTCACTATAGGTACTATGTACCAAAGGGGTGAGACGCACGGCACATCAGAACGAGCACCCCGTGAGGTGTCTACCCCCCCGTAGACACCTCAACACGGGGTGCTCCTGATGTGCCCGTCTCACCCACAAAGAAACAACAACAACAAC	GGUACUAUGUACCAAAGGGGUGAGACGCACGGCACAUCAGAACGAGCACCCCGUGAGGUGUCUACCCCCCCGUAGACACCUCAACACGGGGUGCUCCUGAUGUGCCCGUCUCACCCACAAAGAAACAACAACAACAAC	(((((...)))))....((((((((((...((((((((((...((((((((((((((((((((((......))))))))))))...))))))))))))))))))))))))))))))......................
LocalEnergy_H1_209	TTCTAATACGACTCACTATAGGTACTATGTACCAAAGGAGGCTTGAGCACGCACTAAGGGAACGGATCAGACGCTACGGCCACCCCCCTGGCCGTAGACACGTCTGATCCCCCTTAGTGCCTCAAGCCTCACAAAGAAACAACAACAACAAC	GGUACUAUGUACCAAAGGAGGCUUGAGCACGCACUAAGGGAACGGAUCAGACGCUACGGCCACCCCCCUGGCCGUAGACACGUCUGAUCCCCCUUAGUGCCUCAAGCCUCACAAAGAAACAACAACAACAAC	(((((...)))))....((((((((((...((((((((((...(((((((((((((((((((......)))))))))...))))))))))))))))))))))))))))))......................
LocalEnergy_H1_210	TTCTAATACGACTCACTATAGGTACTATGTACCAAAGGAAACGGTTGCACGCCTCCGTAGAACGGAGGGCATGATTCATTTCTCCCCCCCCCCCAGAAATGAATACACATGCCCTCCCTACGGAGGCCAACCGTTTCACAAAGAAACAACAACAACAAC	GGUACUAUGUACCAAAGGAAACGGUUGCACGCCUCCGUAGAACGGAGGGCAUGAUUCAUUUCUCCCCCCCCCCCAGAAAUGAAUACACAUGCCCUCCCUACGGAGGCCAACCGUUUCACAAAGAAACAACAACAACAAC	(((((...)))))....((((((((((...((((((((((...((((((((((((((((((((...........))))))))))...))))))))))))))))))))))))))))))......................
LocalEnergy_H1_211	TTCTAATACGACTCACTATAGGTACTATGTACCAAAGGAAAGGTGCGCACGTGATAGGGGAACGCCGGAGGCGACGTCACCACACGTACACGCCTCCGGCCCCCTATCACCGCACCTTTCACAAAGAAACAACAACAACAAC	GGUACUAUGUACCAAAGGAAAGGUGCGCACGUGAUAGGGGAACGCCGGAGGCGACGUCACCACACGUACACGCCUCCGGCCCCCUAUCACCGCACCUUUCACAAAGAAACAACAACAACAAC	(((((...)))))....((((((((((...((((((((((...((((((((((((((......))))...))))))))))))))))))))))))))))))......................
LocalEnergy_H1_212	TTCTAATACGACTCACTATAGGTACTATGTACCAAAGGGGGTGAAAGCACGGACAACTTGAACGGCTAGTAGGCCTGGCCTCCCCAGAGGCCAGGACACCTACTAGCCCAAGTTGTCCCTTTCACCCCACAAAGAAACAACAACAACAAC	GGUACUAUGUACCAAAGGGGGUGAAAGCACGGACAACUUGAACGGCUAGUAGGCCUGGCCUCCCCAGAGGCCAGGACACCUACUAGCCCAAGUUGUCCCUUUCACCCCACAAAGAAACAACAACAACAAC	(((((...)))))....((((((((((...((((((((((...(((((((((((((((((((....)))))))))...))))))))))))))))))))))))))))))......................
LocalEnergy_H1_213	TTCTAATACGACTCACTATAGGTACTATGTACCAAAGGTCCCCACTGCACGGCGGGGGAGAACGACGCACTGGTGGGCATTTCAAACAAATGCCCAACACCAGTGCGTCCTCCCCCGCCCAGTGGGGACACAAAGAAACAACAACAACAAC	GGUACUAUGUACCAAAGGUCCCCACUGCACGGCGGGGGAGAACGACGCACUGGUGGGCAUUUCAAACAAAUGCCCAACACCAGUGCGUCCUCCCCCGCCCAGUGGGGACACAAAGAAACAACAACAACAAC	(((((...)))))....((((((((((...((((((((((...(((((((((((((((((((.....)))))))))...))))))))))))))))))))))))))))))......................
LocalEnergy_H1_214	TTCTAATACGACTCACTATAGGTACTATGTACCAAAGGTGGAGTGAGCACGCTTTGCGTGAACGACGCACTGGTGTGCACAAAACATAACACCAGTGCGTCCACGCAAAGCCTCACTCCACACAAAGAAACAACAACAACAAC	GGUACUAUGUACCAAAGGUGGAGUGAGCACGCUUUGCGUGAACGACGCACUGGUGUGCACAAAACAUAACACCAGUGCGUCCACGCAAAGCCUCACUCCACACAAAGAAACAACAACAACAAC	(((((...)))))....((((((((((...((((((((((...((((((((((((((.......))))...))))))))))))))))))))))))))))))......................
LocalEnergy_H1_215	TTCTAATACGACTCACTATAGGTACTATGTACCAAAGGCAACATTTGCACGGCGTGCCGGAACGAGCCTTTCGTAATAGATTTGACACAAATCTATTAACACGAAAGGCTCCCGGCACGCCCAAATGTTGCACAAAGAAACAACAACAACAAC	GGUACUAUGUACCAAAGGCAACAUUUGCACGGCGUGCCGGAACGAGCCUUUCGUAAUAGAUUUGACACAAAUCUAUUAACACGAAAGGCUCCCGGCACGCCCAAAUGUUGCACAAAGAAACAACAACAACAAC	(((((...)))))....((((((((((...((((((((((...(((((((((((((((((((((...)))))))))))...))))))))))))))))))))))))))))))......................
LocalEnergy_H1_216	TTCTAATACGACTCACTATAGGTACTATGTACCAAAGGGGCCTGCAGCACGCCCCGCTTGAACGTTACCCGTGATAGATGTGATCCAATTACATTTATACACACGGGTAACCAAGCGGGGCCTGCAGGCCCACAAAGAAACAACAACAACAAC	GGUACUAUGUACCAAAGGGGCCUGCAGCACGCCCCGCUUGAACGUUACCCGUGAUAGAUGUGAUCCAAUUACAUUUAUACACACGGGUAACCAAGCGGGGCCUGCAGGCCCACAAAGAAACAACAACAACAAC	(((((...)))))....((((((((((...((((((((((...(((((((((((((((((((((...)))))))))))...))))))))))))))))))))))))))))))......................
LocalEnergy_H1_217	TTCTAATACGACTCACTATAGGTACTATGTACCAAAGGCCCAGTCCGCACGACACACACGAACGGCGTGAACGCTGCCCGCCCCCGGCGGGCAGACACGTTCACGCCCGTGTGTGTCCGGACTGGGCACAAAGAAACAACAACAACAAC	GGUACUAUGUACCAAAGGCCCAGUCCGCACGACACACACGAACGGCGUGAACGCUGCCCGCCCCCGGCGGGCAGACACGUUCACGCCCGUGUGUGUCCGGACUGGGCACAAAGAAACAACAACAACAAC	(((((...)))))....((((((((((...((((((((((...(((((((((((((((((((...)))))))))...))))))))))))))))))))))))))))))......................
LocalEnergy_H1_218	TTCTAATACGACTCACTATAGGTACTATGTACCAAAGGCCCATCCTGCACGGCGCCATTGAACGACCTAGTAGTCTGTCCCCACAGAACACTACTAGGTCCAATGGCGCCCAGGATGGGCACAAAGAAACAACAACAACAAC	GGUACUAUGUACCAAAGGCCCAUCCUGCACGGCGCCAUUGAACGACCUAGUAGUCUGUCCCCACAGAACACUACUAGGUCCAAUGGCGCCCAGGAUGGGCACAAAGAAACAACAACAACAAC	(((((...)))))....((((((((((...((((((((((...(((((((((((((((....)))))...))))))))))))))))))))))))))))))......................
LocalEnergy_H1_219	TTCTAATACGACTCACTATAGGTACTATGTACCAAAGGGAGGACTAGCACGCTTATTAGGAACGCCAGTTTAGAGCCCCCAAACGGCTACACTAAACTGGCCCTAATAAGCCTAGTCCTCCACAAAGAAACAACAACAACAAC	GGUACUAUGUACCAAAGGGAGGACUAGCACGCUUAUUAGGAACGCCAGUUUAGAGCCCCCAAACGGCUACACUAAACUGGCCCUAAUAAGCCUAGUCCUCCACAAAGAAACAACAACAACAAC	(((((...)))))....((((((((((...((((((((((...((((((((((((((.......))))...))))))))))))))))))))))))))))))......................
LocalEnergy_H1_220	TTCTAATACGACTCACTATAGGTACTATGTACCAAAGGACAAGTGTGCACGAGTCCCGAGAACGAGCCTTTCGGCTCCAGCCCACTGGAGCACACGAAAGGCTCCTCGGGACTCCACACTTGTCACAAAGAAACAACAACAACAAC	GGUACUAUGUACCAAAGGACAAGUGUGCACGAGUCCCGAGAACGAGCCUUUCGGCUCCAGCCCACUGGAGCACACGAAAGGCUCCUCGGGACUCCACACUUGUCACAAAGAAACAACAACAACAAC	(((((...)))))....((((((((((...((((((((((...(((((((((((((((((....)))))))...))))))))))))))))))))))))))))))......................
LocalEnergy_H1_221	TTCTAATACGACTCACTATAGGTACTATGTACCAAAGGGAAACGGCGCACGGGGTGACGGAACGCGAGCGGGGCGTGGGTGTTGGCCCCCCCCCCCAACATCCACGACACCCCGCTCGCCCGTCACCCCCGCCGTTTCCACAAAGAAACAACAACAACAAC	GGUACUAUGUACCAAAGGGAAACGGCGCACGGGGUGACGGAACGCGAGCGGGGCGUGGGUGUUGGCCCCCCCCCCCAACAUCCACGACACCCCGCUCGCCCGUCACCCCCGCCGUUUCCACAAAGAAACAACAACAACAAC	(((((...)))))....((((((((((...((((((((((...((((((((((((((((((((((.........))))))))))))...))))))))))))))))))))))))))))))......................
LocalEnergy_H1_222	TTCTAATACGACTCACTATAGGTACTATGTACCAAAGGTTGAGCCTGCACGTGGCGGGCGAACGGGTCAATCGAGTACCCCCCTACTACACGATTGACCCCGCCCGCCACCAGGCTCAACACAAAGAAACAACAACAACAAC	GGUACUAUGUACCAAAGGUUGAGCCUGCACGUGGCGGGCGAACGGGUCAAUCGAGUACCCCCCUACUACACGAUUGACCCCGCCCGCCACCAGGCUCAACACAAAGAAACAACAACAACAAC	(((((...)))))....((((((((((...((((((((((...((((((((((((((......))))...))))))))))))))))))))))))))))))......................
LocalEnergy_H1_223	TTCTAATACGACTCACTATAGGTACTATGTACCAAAGGTCACACGCGCACGCTAGGTTTGAACGCACGCCCTGACCCGGCAAAGCCGGGTACACAGGGCGTGCCAAACCTAGCCGCGTGTGACACAAAGAAACAACAACAACAAC	GGUACUAUGUACCAAAGGUCACACGCGCACGCUAGGUUUGAACGCACGCCCUGACCCGGCAAAGCCGGGUACACAGGGCGUGCCAAACCUAGCCGCGUGUGACACAAAGAAACAACAACAACAAC	(((((...)))))....((((((((((...((((((((((...(((((((((((((((((...)))))))...))))))))))))))))))))))))))))))......................
LocalEnergy_H1_224	TTCTAATACGACTCACTATAGGTACTATGTACCAAAGGCGCATTAAGCACGAGACCACAGAACGTGGGCGTCGAGAAAGACCCCCCTCTTTCTACACGACGCCCACCTGTGGTCTCCTTAATGCGCACAAAGAAACAACAACAACAAC	GGUACUAUGUACCAAAGGCGCAUUAAGCACGAGACCACAGAACGUGGGCGUCGAGAAAGACCCCCCUCUUUCUACACGACGCCCACCUGUGGUCUCCUUAAUGCGCACAAAGAAACAACAACAACAAC	(((((...)))))....((((((((((...((((((((((...(((((((((((((((((......)))))))...))))))))))))))))))))))))))))))......................
LocalEnergy_H1_225	TTCTAATACGACTCACTATAGGTACTATGTACCAAAGGGCCGGGAAGCACGTTGTATCAGAACGTCAGGTCAGACATACTCACACTGAGTATGTACACTGACCTGACCTGATACAACCTTCCCGGCCACAAAGAAACAACAACAACAAC	GGUACUAUGUACCAAAGGGCCGGGAAGCACGUUGUAUCAGAACGUCAGGUCAGACAUACUCACACUGAGUAUGUACACUGACCUGACCUGAUACAACCUUCCCGGCCACAAAGAAACAACAACAACAAC	(((((...)))))....((((((((((...((((((((((...(((((((((((((((((((...)))))))))...))))))))))))))))))))))))))))))......................
LocalEnergy_H1_226	TTCTAATACGACTCACTATAGGTACTATGTACCAAAGGGAGAGCATGCACGCCGCATGTGAACGTGCACGGGGTATTTAACCCATTAAATAACACCCCGTGCACCACATGCGGCCATGCTCTCCACAAAGAAACAACAACAACAAC	GGUACUAUGUACCAAAGGGAGAGCAUGCACGCCGCAUGUGAACGUGCACGGGGUAUUUAACCCAUUAAAUAACACCCCGUGCACCACAUGCGGCCAUGCUCUCCACAAAGAAACAACAACAACAAC	(((((...)))))....((((((((((...((((((((((...(((((((((((((((((....)))))))...))))))))))))))))))))))))))))))......................
LocalEnergy_H1_227	TTCTAATACGACTCACTATAGGTACTATGTACCAAAGGGGGGTGCTGCACGTGCAGAGGGAACGCCAGTTTAGACACGGCCCACAAACCGCTGTGTACACTAAACTGGCCCCTCTGCACCAGCACCCCCACAAAGAAACAACAACAACAAC	GGUACUAUGUACCAAAGGGGGGUGCUGCACGUGCAGAGGGAACGCCAGUUUAGACACGGCCCACAAACCGCUGUGUACACUAAACUGGCCCCUCUGCACCAGCACCCCCACAAAGAAACAACAACAACAAC	(((((...)))))....((((((((((...((((((((((...(((((((((((((((((.........)))))))...))))))))))))))))))))))))))))))......................
LocalEnergy_H1_228	TTCTAATACGACTCACTATAGGTACTATGTACCAAAGGCCAGAACAGCACGGTTGCTCTGAACGTTCAGTCAGAGGGGGCACAAAACCCCCTACACTGACTGAACCAGAGCAACCCTGTTCTGGCACAAAGAAACAACAACAACAAC	GGUACUAUGUACCAAAGGCCAGAACAGCACGGUUGCUCUGAACGUUCAGUCAGAGGGGGCACAAAACCCCCUACACUGACUGAACCAGAGCAACCCUGUUCUGGCACAAAGAAACAACAACAACAAC	(((((...)))))....((((((((((...((((((((((...((((((((((((((((.......))))))...))))))))))))))))))))))))))))))......................
LocalEnergy_H1_229	TTCTAATACGACTCACTATAGGTACTATGTACCAAAGGACCCTGAAGCACGGTAGCAGTGAACGTGGGCGTCGGTACAAGTCCCCCCCACTTGTATACACGACGCCCACCACTGCTACCCTTCAGGGTCACAAAGAAACAACAACAACAAC	GGUACUAUGUACCAAAGGACCCUGAAGCACGGUAGCAGUGAACGUGGGCGUCGGUACAAGUCCCCCCCACUUGUAUACACGACGCCCACCACUGCUACCCUUCAGGGUCACAAAGAAACAACAACAACAAC	(((((...)))))....((((((((((...((((((((((...((((((((((((((((((.......))))))))...))))))))))))))))))))))))))))))......................
LocalEnergy_H1_230	TTCTAATACGACTCACTATAGGTACTATGTACCAAAGGGGTGGCAAGCACGGACAACTTGAACGGCTAGTAGGGGCTCCTACAACCTAGGAGCCACACCTACTAGCCCAAGTTGTCCCTTGCCACCCACAAAGAAACAACAACAACAAC	GGUACUAUGUACCAAAGGGGUGGCAAGCACGGACAACUUGAACGGCUAGUAGGGGCUCCUACAACCUAGGAGCCACACCUACUAGCCCAAGUUGUCCCUUGCCACCCACAAAGAAACAACAACAACAAC	(((((...)))))....((((((((((...((((((((((...((((((((((((((((((.....))))))))...))))))))))))))))))))))))))))))......................
LocalEnergy_H1_231	TTCTAATACGACTCACTATAGGTACTATGTACCAAAGGTTCGGGTTGCACGATTGGGTCGAACGGCTAGTAGGTCCTTGGGCCCCCCCCCCCCGTCCAAGGAACACCTACTAGCCCGACCCAATCCAACCCGAACACAAAGAAACAACAACAACAAC	GGUACUAUGUACCAAAGGUUCGGGUUGCACGAUUGGGUCGAACGGCUAGUAGGUCCUUGGGCCCCCCCCCCCCGUCCAAGGAACACCUACUAGCCCGACCCAAUCCAACCCGAACACAAAGAAACAACAACAACAAC	(((((...)))))....((((((((((...((((((((((...(((((((((((((((((((...........)))))))))...))))))))))))))))))))))))))))))......................
LocalEnergy_H1_232	TTCTAATACGACTCACTATAGGTACTATGTACCAAAGGAAACGGTTGCACGACAATCCGGAACGCCAGAGAAGCGGCCCTGCCCCACAGGGCCGACACTTCTCTGGCCCGGATTGTCCAACCGTTTCACAAAGAAACAACAACAACAAC	GGUACUAUGUACCAAAGGAAACGGUUGCACGACAAUCCGGAACGCCAGAGAAGCGGCCCUGCCCCACAGGGCCGACACUUCUCUGGCCCGGAUUGUCCAACCGUUUCACAAAGAAACAACAACAACAAC	(((((...)))))....((((((((((...((((((((((...((((((((((((((((((.....))))))))...))))))))))))))))))))))))))))))......................
LocalEnergy_H1_233	TTCTAATACGACTCACTATAGGTACTATGTACCAAAGGCAACCGGCGCACGGCGCCATTGAACGTGGATGGTGTTATATACTAAACCCCCCTTTAGTATATAAACACACCATCCACCAATGGCGCCCGCCGGTTGCACAAAGAAACAACAACAACAAC	GGUACUAUGUACCAAAGGCAACCGGCGCACGGCGCCAUUGAACGUGGAUGGUGUUAUAUACUAAACCCCCCUUUAGUAUAUAAACACACCAUCCACCAAUGGCGCCCGCCGGUUGCACAAAGAAACAACAACAACAAC	(((((...)))))....((((((((((...((((((((((...((((((((((((((((((((((......))))))))))))...))))))))))))))))))))))))))))))......................
LocalEnergy_H1_234	TTCTAATACGACTCACTATAGGTACTATGTACCAAAGGCAGGACTCGCACGATGTAGAGGAACGCACGCCCTGTTAGGGGACGGCCCCCCCCCCGCCGTCCCCTAAACACAGGGCGTGCCCTCTACATCCGAGTCCTGCACAAAGAAACAACAACAACAAC	GGUACUAUGUACCAAAGGCAGGACUCGCACGAUGUAGAGGAACGCACGCCCUGUUAGGGGACGGCCCCCCCCCCGCCGUCCCCUAAACACAGGGCGUGCCCUCUACAUCCGAGUCCUGCACAAAGAAACAACAACAACAAC	(((((...)))))....((((((((((...((((((((((...((((((((((((((((((((((.........))))))))))))...))))))))))))))))))))))))))))))......................
LocalEnergy_H1_235	TTCTAATACGACTCACTATAGGTACTATGTACCAAAGGTTGGGATTGCACGGGGTGACGGAACGCTGTGCCCGCACGGGCCCACCCCCGTGACACGGGCACAGCCCGTCACCCCCAATCCCAACACAAAGAAACAACAACAACAAC	GGUACUAUGUACCAAAGGUUGGGAUUGCACGGGGUGACGGAACGCUGUGCCCGCACGGGCCCACCCCCGUGACACGGGCACAGCCCGUCACCCCCAAUCCCAACACAAAGAAACAACAACAACAAC	(((((...)))))....((((((((((...((((((((((...((((((((((((((((......))))))...))))))))))))))))))))))))))))))......................
LocalEnergy_H1_236	TTCTAATACGACTCACTATAGGTACTATGTACCAAAGGGGGTGAAAGCACGGCGGCACGGAACGAGAGTTAAGCGCCCGTGAAACAAAATCACGGGCGACACTTAACTCTCCCGTGCCGCCCTTTCACCCCACAAAGAAACAACAACAACAAC	GGUACUAUGUACCAAAGGGGGUGAAAGCACGGCGGCACGGAACGAGAGUUAAGCGCCCGUGAAACAAAAUCACGGGCGACACUUAACUCUCCCGUGCCGCCCUUUCACCCCACAAAGAAACAACAACAACAAC	(((((...)))))....((((((((((...((((((((((...(((((((((((((((((((.......)))))))))...))))))))))))))))))))))))))))))......................
LocalEnergy_H1_237	TTCTAATACGACTCACTATAGGTACTATGTACCAAAGGCAGGACTCGCACGCCCCGCTTGAACGTAGACAGTGGTTGACTGGTACAACAACCAGTTAATACACACTGTCTACCAAGCGGGGCCGAGTCCTGCACAAAGAAACAACAACAACAAC	GGUACUAUGUACCAAAGGCAGGACUCGCACGCCCCGCUUGAACGUAGACAGUGGUUGACUGGUACAACAACCAGUUAAUACACACUGUCUACCAAGCGGGGCCGAGUCCUGCACAAAGAAACAACAACAACAAC	(((((...)))))....((((((((((...((((((((((...((((((((((((((((((((......))))))))))...))))))))))))))))))))))))))))))......................
LocalEnergy_H1_238	TTCTAATACGACTCACTATAGGTACTATGTACCAAAGGTGGAGTGAGCACGAAGTCCTCGAACGTACCAGAGGCCGCGGGGCACCCCCGCGGACACCTCTGGTACCGAGGACTTCCTCACTCCACACAAAGAAACAACAACAACAAC	GGUACUAUGUACCAAAGGUGGAGUGAGCACGAAGUCCUCGAACGUACCAGAGGCCGCGGGGCACCCCCGCGGACACCUCUGGUACCGAGGACUUCCUCACUCCACACAAAGAAACAACAACAACAAC	(((((...)))))....((((((((((...((((((((((...((((((((((((((((((...))))))))...))))))))))))))))))))))))))))))......................
LocalEnergy_H1_239	TTCTAATACGACTCACTATAGGTACTATGTACCAAAGGGAGGACTAGCACGTGCCATAGGAACGTAGCCAGGGTAATTGTTCCCCCCAACAATTAACACCCTGGCTACCCTATGGCACCTAGTCCTCCACAAAGAAACAACAACAACAAC	GGUACUAUGUACCAAAGGGAGGACUAGCACGUGCCAUAGGAACGUAGCCAGGGUAAUUGUUCCCCCCAACAAUUAACACCCUGGCUACCCUAUGGCACCUAGUCCUCCACAAAGAAACAACAACAACAAC	(((((...)))))....((((((((((...((((((((((...((((((((((((((((((......))))))))...))))))))))))))))))))))))))))))......................
LocalEnergy_H1_240	TTCTAATACGACTCACTATAGGTACTATGTACCAAAGGTCTGTGAAGCACGTACAAGGTGAACGGTTGACTCGACAGCCCCCCCCCCTGTACACGAGTCAACCCACCTTGTACCTTCACAGACACAAAGAAACAACAACAACAAC	GGUACUAUGUACCAAAGGUCUGUGAAGCACGUACAAGGUGAACGGUUGACUCGACAGCCCCCCCCCCUGUACACGAGUCAACCCACCUUGUACCUUCACAGACACAAAGAAACAACAACAACAAC	(((((...)))))....((((((((((...((((((((((...((((((((((((((.........))))...))))))))))))))))))))))))))))))......................
LocalEnergy_H1_241	TTCTAATACGACTCACTATAGGTACTATGTACCAAAGGTCGAGAGCGCACGGCGCCATTGAACGGCAGAGGGGAAGAAGAACCCCAAAACTTCTTACACCCCTCTGCCCAATGGCGCCCGCTCTCGACACAAAGAAACAACAACAACAAC	GGUACUAUGUACCAAAGGUCGAGAGCGCACGGCGCCAUUGAACGGCAGAGGGGAAGAAGAACCCCAAAACUUCUUACACCCCUCUGCCCAAUGGCGCCCGCUCUCGACACAAAGAAACAACAACAACAAC	(((((...)))))....((((((((((...((((((((((...((((((((((((((((..........))))))...))))))))))))))))))))))))))))))......................
LocalEnergy_H1_242	TTCTAATACGACTCACTATAGGTACTATGTACCAAAGGTCCCCACTGCACGGGGTGACGGAACGCCGCGATCGGAGAGGGCCCACGCCCTCTCACACGATCGCGGCCCGTCACCCCCAGTGGGGACACAAAGAAACAACAACAACAAC	GGUACUAUGUACCAAAGGUCCCCACUGCACGGGGUGACGGAACGCCGCGAUCGGAGAGGGCCCACGCCCUCUCACACGAUCGCGGCCCGUCACCCCCAGUGGGGACACAAAGAAACAACAACAACAAC	(((((...)))))....((((((((((...((((((((((...((((((((((((((((((....))))))))...))))))))))))))))))))))))))))))......................
LocalEnergy_H1_243	TTCTAATACGACTCACTATAGGTACTATGTACCAAAGGGTCCGCACGCACGGTTCCTCTGAACGGCGGGGTGGCCCCGGGTCCCCCCCCCCACCCGGGGACACCACCCCGCCCAGAGGAACCCGTGCGGACCACAAAGAAACAACAACAACAAC	GGUACUAUGUACCAAAGGGUCCGCACGCACGGUUCCUCUGAACGGCGGGGUGGCCCCGGGUCCCCCCCCCCACCCGGGGACACCACCCCGCCCAGAGGAACCCGUGCGGACCACAAAGAAACAACAACAACAAC	(((((...)))))....((((((((((...((((((((((...((((((((((((((((((..........))))))))...))))))))))))))))))))))))))))))......................
LocalEnergy_H1_244	TTCTAATACGACTCACTATAGGTACTATGTACCAAAGGAGGCTTGAGCACGACCTAAGCGAACGGTAGGTGAGGGAGGGGCACACACGCCCCTCTACACTCACCTACCCGCTTAGGTCCTCAAGCCTCACAAAGAAACAACAACAACAAC	GGUACUAUGUACCAAAGGAGGCUUGAGCACGACCUAAGCGAACGGUAGGUGAGGGAGGGGCACACACGCCCCUCUACACUCACCUACCCGCUUAGGUCCUCAAGCCUCACAAAGAAACAACAACAACAAC	(((((...)))))....((((((((((...((((((((((...((((((((((((((((((......))))))))...))))))))))))))))))))))))))))))......................
LocalEnergy_H1_245	TTCTAATACGACTCACTATAGGTACTATGTACCAAAGGGTCCTTGGGCACGGCCCAGCCGAACGCTCCGCGGGGCCGGACACACACTCCGGCACACCCGCGGAGCCGGCTGGGCCCCCAAGGACCACAAAGAAACAACAACAACAAC	GGUACUAUGUACCAAAGGGUCCUUGGGCACGGCCCAGCCGAACGCUCCGCGGGGCCGGACACACACUCCGGCACACCCGCGGAGCCGGCUGGGCCCCCAAGGACCACAAAGAAACAACAACAACAAC	(((((...)))))....((((((((((...((((((((((...((((((((((((((((.......))))))...))))))))))))))))))))))))))))))......................
LocalEnergy_H1_246	TTCTAATACGACTCACTATAGGTACTATGTACCAAAGGCTAGACTGGCACGACACACACGAACGCCGGTAGGGGGACCGCCGGAACACCCAAATTCCGGCGGTCCACACCCTACCGGCCGTGTGTGTCCCAGTCTAGCACAAAGAAACAACAACAACAAC	GGUACUAUGUACCAAAGGCUAGACUGGCACGACACACACGAACGCCGGUAGGGGGACCGCCGGAACACCCAAAUUCCGGCGGUCCACACCCUACCGGCCGUGUGUGUCCCAGUCUAGCACAAAGAAACAACAACAACAAC	(((((...)))))....((((((((((...((((((((((...((((((((((((((((((((((........))))))))))))...))))))))))))))))))))))))))))))......................
LocalEnergy_H1_247	TTCTAATACGACTCACTATAGGTACTATGTACCAAAGGAGTCTCGCGCACGCACGAGGGGAACGCACCTGCGGGAGTGGTCCCACCAAAACACCACTCACACCGCAGGTGCCCCCTCGTGCCGCGAGACTCACAAAGAAACAACAACAACAAC	GGUACUAUGUACCAAAGGAGUCUCGCGCACGCACGAGGGGAACGCACCUGCGGGAGUGGUCCCACCAAAACACCACUCACACCGCAGGUGCCCCCUCGUGCCGCGAGACUCACAAAGAAACAACAACAACAAC	(((((...)))))....((((((((((...((((((((((...(((((((((((((((((...........)))))))...))))))))))))))))))))))))))))))......................
LocalEnergy_H1_248	TTCTAATACGACTCACTATAGGTACTATGTACCAAAGGACCAGGACGCACGAGGCTCCGGAACGGCTGCTGGGGGGCCCCACCACCCAACGGGCCCACACCCAGCAGCCCCGGAGCCTCCGTCCTGGTCACAAAGAAACAACAACAACAAC	GGUACUAUGUACCAAAGGACCAGGACGCACGAGGCUCCGGAACGGCUGCUGGGGGGCCCCACCACCCAACGGGCCCACACCCAGCAGCCCCGGAGCCUCCGUCCUGGUCACAAAGAAACAACAACAACAAC	(((((...)))))....((((((((((...((((((((((...((((((((((((((((...........))))))...))))))))))))))))))))))))))))))......................
LocalEnergy_H1_249	TTCTAATACGACTCACTATAGGTACTATGTACCAAAGGGGCTAAGGGCACGGGTTACCAGAACGCGTAGTAAGGTATCTGAGTAACATTTAGATACACACTTACTACGCCTGGTAACCCCCCTTAGCCCACAAAGAAACAACAACAACAAC	GGUACUAUGUACCAAAGGGGCUAAGGGCACGGGUUACCAGAACGCGUAGUAAGGUAUCUGAGUAACAUUUAGAUACACACUUACUACGCCUGGUAACCCCCCUUAGCCCACAAAGAAACAACAACAACAAC	(((((...)))))....((((((((((...((((((((((...((((((((((((((((((((...))))))))))...))))))))))))))))))))))))))))))......................
LocalEnergy_H1_250	TTCTAATACGACTCACTATAGGTACTATGTACCAAAGGCCACAATGGCACGAGTCCCGAGAACGCCTGCCCCGGACATAAAATGTTACACGGGGCAGGCCTCGGGACTCCCATTGTGGCACAAAGAAACAACAACAACAAC	GGUACUAUGUACCAAAGGCCACAAUGGCACGAGUCCCGAGAACGCCUGCCCCGGACAUAAAAUGUUACACGGGGCAGGCCUCGGGACUCCCAUUGUGGCACAAAGAAACAACAACAACAAC	(((((...)))))....((((((((((...((((((((((...(((((((((((((((...)))))...))))))))))))))))))))))))))))))......................
LocalEnergy_H1_251	TTCTAATACGACTCACTATAGGTACTATGTACCAAAGGCTAGACTGGCACGACCTAAGCGAACGACTGGCCAGGCGGCCCCGCCGCACACTGGCCAGTCCGCTTAGGTCCCAGTCTAGCACAAAGAAACAACAACAACAAC	GGUACUAUGUACCAAAGGCUAGACUGGCACGACCUAAGCGAACGACUGGCCAGGCGGCCCCGCCGCACACUGGCCAGUCCGCUUAGGUCCCAGUCUAGCACAAAGAAACAACAACAACAAC	(((((...)))))....((((((((((...((((((((((...(((((((((((((((...)))))...))))))))))))))))))))))))))))))......................
LocalEnergy_H1_252	TTCTAATACGACTCACTATAGGTACTATGTACCAAAGGTTGCTAGGGCACGGTCACGTCGAACGGTCCGGGGGGCGGAGGCTACCCCCTAGCCTCCGCACACCCCCGGACCCGACGTGACCCCCTAGCAACACAAAGAAACAACAACAACAAC	GGUACUAUGUACCAAAGGUUGCUAGGGCACGGUCACGUCGAACGGUCCGGGGGGCGGAGGCUACCCCCUAGCCUCCGCACACCCCCGGACCCGACGUGACCCCCUAGCAACACAAAGAAACAACAACAACAAC	(((((...)))))....((((((((((...((((((((((...((((((((((((((((((((.....))))))))))...))))))))))))))))))))))))))))))......................
LocalEnergy_H1_253	TTCTAATACGACTCACTATAGGTACTATGTACCAAAGGGGTGAGACGCACGGGGTGACGGAACGCACCTGCGGACGGCCCCCCCCCCCCGCCGTACACCGCAGGTGCCCGTCACCCCCGTCTCACCCACAAAGAAACAACAACAACAAC	GGUACUAUGUACCAAAGGGGUGAGACGCACGGGGUGACGGAACGCACCUGCGGACGGCCCCCCCCCCCCGCCGUACACCGCAGGUGCCCGUCACCCCCGUCUCACCCACAAAGAAACAACAACAACAAC	(((((...)))))....((((((((((...((((((((((...(((((((((((((((...........)))))...))))))))))))))))))))))))))))))......................
LocalEnergy_H1_254	TTCTAATACGACTCACTATAGGTACTATGTACCAAAGGACCCCGCCGCACGTACAAGGTGAACGCACGCCCTGCCGCGGCCCCACAGGGGCCGCGGACACAGGGCGTGCCACCTTGTACCGGCGGGGTCACAAAGAAACAACAACAACAAC	GGUACUAUGUACCAAAGGACCCCGCCGCACGUACAAGGUGAACGCACGCCCUGCCGCGGCCCCACAGGGGCCGCGGACACAGGGCGUGCCACCUUGUACCGGCGGGGUCACAAAGAAACAACAACAACAAC	(((((...)))))....((((((((((...((((((((((...((((((((((((((((((((...))))))))))...))))))))))))))))))))))))))))))......................
LocalEnergy_H1_255	TTCTAATACGACTCACTATAGGTACTATGTACCAAAGGCGTTCGGAGCACGCTGCCGAAGAACGTTTGTACAGCAACCCACAACAAACGGTTGACACTGTACAAACCTTCGGCAGCCTCCGAACGCACAAAGAAACAACAACAACAAC	GGUACUAUGUACCAAAGGCGUUCGGAGCACGCUGCCGAAGAACGUUUGUACAGCAACCCACAACAAACGGUUGACACUGUACAAACCUUCGGCAGCCUCCGAACGCACAAAGAAACAACAACAACAAC	(((((...)))))....((((((((((...((((((((((...(((((((((((((((..........)))))...))))))))))))))))))))))))))))))......................
LocalEnergy_H1_256	TTCTAATACGACTCACTATAGGTACTATGTACCAAAGGTCGAGAGCGCACGTACAAGGTGAACGGCTAGTAGGGCTTTGTTCCCCCCCAACAAAGCACACCTACTAGCCCACCTTGTACCGCTCTCGACACAAAGAAACAACAACAACAAC	GGUACUAUGUACCAAAGGUCGAGAGCGCACGUACAAGGUGAACGGCUAGUAGGGCUUUGUUCCCCCCCAACAAAGCACACCUACUAGCCCACCUUGUACCGCUCUCGACACAAAGAAACAACAACAACAAC	(((((...)))))....((((((((((...((((((((((...((((((((((((((((((.......))))))))...))))))))))))))))))))))))))))))......................
LocalEnergy_H1_257	TTCTAATACGACTCACTATAGGTACTATGTACCAAAGGCGGGGGTCGCACGGGCACAAAGAACGTTGACACGGATGTCGAACACCCCCTGTTCGACATACACCGTGTCAACCTTTGTGCCCCGACCCCCGCACAAAGAAACAACAACAACAAC	GGUACUAUGUACCAAAGGCGGGGGUCGCACGGGCACAAAGAACGUUGACACGGAUGUCGAACACCCCCUGUUCGACAUACACCGUGUCAACCUUUGUGCCCCGACCCCCGCACAAAGAAACAACAACAACAAC	(((((...)))))....((((((((((...((((((((((...((((((((((((((((((((.....))))))))))...))))))))))))))))))))))))))))))......................
LocalEnergy_H1_258	TTCTAATACGACTCACTATAGGTACTATGTACCAAAGGCGCATTAAGCACGCACTAAGGGAACGGCCTGTGCGGATAAAACTTATCACACGCACAGGCCCCCTTAGTGCCTTAATGCGCACAAAGAAACAACAACAACAAC	GGUACUAUGUACCAAAGGCGCAUUAAGCACGCACUAAGGGAACGGCCUGUGCGGAUAAAACUUAUCACACGCACAGGCCCCCUUAGUGCCUUAAUGCGCACAAAGAAACAACAACAACAAC	(((((...)))))....((((((((((...((((((((((...(((((((((((((((...)))))...))))))))))))))))))))))))))))))......................
LocalEnergy_H1_259	TTCTAATACGACTCACTATAGGTACTATGTACCAAAGGTTCGGAGTGCACGAGACCACAGAACGACGCACTGGGTATACACTATATACACCAGTGCGTCCTGTGGTCTCCACTCCGAACACAAAGAAACAACAACAACAAC	GGUACUAUGUACCAAAGGUUCGGAGUGCACGAGACCACAGAACGACGCACUGGGUAUACACUAUAUACACCAGUGCGUCCUGUGGUCUCCACUCCGAACACAAAGAAACAACAACAACAAC	(((((...)))))....((((((((((...((((((((((...(((((((((((((((...)))))...))))))))))))))))))))))))))))))......................
LocalEnergy_H1_260	TTCTAATACGACTCACTATAGGTACTATGTACCAAAGGCAACGCGTGCACGCCTCCGTAGAACGGGTCAATCGAGTAATATATTCCCCCCCCAATATATTATTACACGATTGACCCCTACGGAGGCCACGCGTTGCACAAAGAAACAACAACAACAAC	GGUACUAUGUACCAAAGGCAACGCGUGCACGCCUCCGUAGAACGGGUCAAUCGAGUAAUAUAUUCCCCCCCCAAUAUAUUAUUACACGAUUGACCCCUACGGAGGCCACGCGUUGCACAAAGAAACAACAACAACAAC	(((((...)))))....((((((((((...((((((((((...(((((((((((((((((((((........)))))))))))...))))))))))))))))))))))))))))))......................
LocalEnergy_H1_261	TTCTAATACGACTCACTATAGGTACTATGTACCAAAGGTTCAGGAAGCACGCCGCATGTGAACGAGAGTTAAGATCGACCCCCCCTCGATACACTTAACTCTCCACATGCGGCCTTCCTGAACACAAAGAAACAACAACAACAAC	GGUACUAUGUACCAAAGGUUCAGGAAGCACGCCGCAUGUGAACGAGAGUUAAGAUCGACCCCCCCUCGAUACACUUAACUCUCCACAUGCGGCCUUCCUGAACACAAAGAAACAACAACAACAAC	(((((...)))))....((((((((((...((((((((((...(((((((((((((((.......)))))...))))))))))))))))))))))))))))))......................
LocalEnergy_H1_262	TTCTAATACGACTCACTATAGGTACTATGTACCAAAGGTTCGCAACGCACGTGATAGGGGAACGCGCTACCCGCGGTGGCCCGCCCAACCCAGGCGGGCCACCGACACGGGTAGCGCCCCCTATCACCGTTGCGAACACAAAGAAACAACAACAACAAC	GGUACUAUGUACCAAAGGUUCGCAACGCACGUGAUAGGGGAACGCGCUACCCGCGGUGGCCCGCCCAACCCAGGCGGGCCACCGACACGGGUAGCGCCCCCUAUCACCGUUGCGAACACAAAGAAACAACAACAACAAC	(((((...)))))....((((((((((...((((((((((...((((((((((((((((((((((.......))))))))))))...))))))))))))))))))))))))))))))......................
LocalEnergy_H1_263	TTCTAATACGACTCACTATAGGTACTATGTACCAAAGGACGCAAAGGCACGGAGTTGATGAACGCTGCTCGAGGCGTGGCCCACGCCACGCACACTCGAGCAGCCATCAACTCCCCTTTGCGTCACAAAGAAACAACAACAACAAC	GGUACUAUGUACCAAAGGACGCAAAGGCACGGAGUUGAUGAACGCUGCUCGAGGCGUGGCCCACGCCACGCACACUCGAGCAGCCAUCAACUCCCCUUUGCGUCACAAAGAAACAACAACAACAAC	(((((...)))))....((((((((((...((((((((((...(((((((((((((((((....)))))))...))))))))))))))))))))))))))))))......................
LocalEnergy_H1_264	TTCTAATACGACTCACTATAGGTACTATGTACCAAAGGCGCATTAAGCACGCCGGTCCAGAACGTAGACAGTGGGCGCCGGCAGCCCCCCTGCCGGCGCCACACACTGTCTACCTGGACCGGCCTTAATGCGCACAAAGAAACAACAACAACAAC	GGUACUAUGUACCAAAGGCGCAUUAAGCACGCCGGUCCAGAACGUAGACAGUGGGCGCCGGCAGCCCCCCUGCCGGCGCCACACACUGUCUACCUGGACCGGCCUUAAUGCGCACAAAGAAACAACAACAACAAC	(((((...)))))....((((((((((...((((((((((...(((((((((((((((((((((.....)))))))))))...))))))))))))))))))))))))))))))......................
LocalEnergy_H1_265	TTCTAATACGACTCACTATAGGTACTATGTACCAAAGGCAAGCATCGCACGGTCGCCCGGAACGGCTGACGCGTGTAAGTGTCAACCAACACAACATTTATAACACGCGTCAGCCCCGGGCGACCCGATGCTTGCACAAAGAAACAACAACAACAAC	GGUACUAUGUACCAAAGGCAAGCAUCGCACGGUCGCCCGGAACGGCUGACGCGUGUAAGUGUCAACCAACACAACAUUUAUAACACGCGUCAGCCCCGGGCGACCCGAUGCUUGCACAAAGAAACAACAACAACAAC	(((((...)))))....((((((((((...((((((((((...(((((((((((((((((((...........)))))))))...))))))))))))))))))))))))))))))......................
LocalEnergy_H1_266	TTCTAATACGACTCACTATAGGTACTATGTACCAAAGGCCCGCAGAGCACGGAGATGTAGAACGGCCACCTAGTTATCAACCCCCACCATAAACACTAGGTGGCCCTACATCTCCCTCTGCGGGCACAAAGAAACAACAACAACAAC	GGUACUAUGUACCAAAGGCCCGCAGAGCACGGAGAUGUAGAACGGCCACCUAGUUAUCAACCCCCACCAUAAACACUAGGUGGCCCUACAUCUCCCUCUGCGGGCACAAAGAAACAACAACAACAAC	(((((...)))))....((((((((((...((((((((((...((((((((((((((...........))))...))))))))))))))))))))))))))))))......................
LocalEnergy_H1_267	TTCTAATACGACTCACTATAGGTACTATGTACCAAAGGTCACATCCGCACGATAAGAGCGAACGCACCTGCGGCCGGAGGCACCCTCCGGACACCGCAGGTGCCGCTCTTATCCGGATGTGACACAAAGAAACAACAACAACAAC	GGUACUAUGUACCAAAGGUCACAUCCGCACGAUAAGAGCGAACGCACCUGCGGCCGGAGGCACCCUCCGGACACCGCAGGUGCCGCUCUUAUCCGGAUGUGACACAAAGAAACAACAACAACAAC	(((((...)))))....((((((((((...((((((((((...(((((((((((((((((...)))))))...))))))))))))))))))))))))))))))......................
LocalEnergy_H1_268	TTCTAATACGACTCACTATAGGTACTATGTACCAAAGGGCAGTTGCGCACGCATGTTGCGAACGCCTGGCGCGAGTTCACAAACAACTACACGCGCCAGGCCGCAACATGCCGCAACTGCCACAAAGAAACAACAACAACAAC	GGUACUAUGUACCAAAGGGCAGUUGCGCACGCAUGUUGCGAACGCCUGGCGCGAGUUCACAAACAACUACACGCGCCAGGCCGCAACAUGCCGCAACUGCCACAAAGAAACAACAACAACAAC	(((((...)))))....((((((((((...((((((((((...((((((((((((((.......))))...))))))))))))))))))))))))))))))......................
LocalEnergy_H1_269	TTCTAATACGACTCACTATAGGTACTATGTACCAAAGGAATGCATGGCACGGCGCCGTCGAACGCGAGCGGGGACCGCCTGGCCCCCCCCCCAGGCGGTACACCCCGCTCGCCGACGGCGCCCCATGCATTCACAAAGAAACAACAACAACAAC	GGUACUAUGUACCAAAGGAAUGCAUGGCACGGCGCCGUCGAACGCGAGCGGGGACCGCCUGGCCCCCCCCCCAGGCGGUACACCCCGCUCGCCGACGGCGCCCCAUGCAUUCACAAAGAAACAACAACAACAAC	(((((...)))))....((((((((((...((((((((((...(((((((((((((((((((........)))))))))...))))))))))))))))))))))))))))))......................
LocalEnergy_H1_270	TTCTAATACGACTCACTATAGGTACTATGTACCAAAGGCACCCTAGGCACGACAATCCGGAACGTTGACACGGAGGCGCACACAACAAAAGTGCGCTTACACCGTGTCAACCCGGATTGTCCCTAGGGTGCACAAAGAAACAACAACAACAAC	GGUACUAUGUACCAAAGGCACCCUAGGCACGACAAUCCGGAACGUUGACACGGAGGCGCACACAACAAAAGUGCGCUUACACCGUGUCAACCCGGAUUGUCCCUAGGGUGCACAAAGAAACAACAACAACAAC	(((((...)))))....((((((((((...((((((((((...((((((((((((((((((.........))))))))...))))))))))))))))))))))))))))))......................
LocalEnergy_H1_271	TTCTAATACGACTCACTATAGGTACTATGTACCAAAGGGCGGGGAGGCACGGCTGTCATGAACGTTGACACGGTCCGCACGCCCCGTGCGGAACACCGTGTCAACCATGACAGCCCCTCCCCGCCACAAAGAAACAACAACAACAAC	GGUACUAUGUACCAAAGGGCGGGGAGGCACGGCUGUCAUGAACGUUGACACGGUCCGCACGCCCCGUGCGGAACACCGUGUCAACCAUGACAGCCCCUCCCCGCCACAAAGAAACAACAACAACAAC	(((((...)))))....((((((((((...((((((((((...((((((((((((((((((...))))))))...))))))))))))))))))))))))))))))......................
LocalEnergy_H1_272	TTCTAATACGACTCACTATAGGTACTATGTACCAAAGGGCATTAACGCACGAAGTCCTCGAACGGCTTTAATGCGCAGGGATTGACCCCCCCCCTCAATCCCTGCGACACATTAAAGCCCGAGGACTTCCGTTAATGCCACAAAGAAACAACAACAACAAC	GGUACUAUGUACCAAAGGGCAUUAACGCACGAAGUCCUCGAACGGCUUUAAUGCGCAGGGAUUGACCCCCCCCCUCAAUCCCUGCGACACAUUAAAGCCCGAGGACUUCCGUUAAUGCCACAAAGAAACAACAACAACAAC	(((((...)))))....((((((((((...((((((((((...((((((((((((((((((((((.........))))))))))))...))))))))))))))))))))))))))))))......................
LocalEnergy_H1_273	TTCTAATACGACTCACTATAGGTACTATGTACCAAAGGTTGAGCCTGCACGACTACGCGGAACGACGCACTGGCGCCCCACCGGTGACACCAGTGCGTCCCGCGTAGTCCAGGCTCAACACAAAGAAACAACAACAACAAC	GGUACUAUGUACCAAAGGUUGAGCCUGCACGACUACGCGGAACGACGCACUGGCGCCCCACCGGUGACACCAGUGCGUCCCGCGUAGUCCAGGCUCAACACAAAGAAACAACAACAACAAC	(((((...)))))....((((((((((...((((((((((...((((((((((((((.....))))...))))))))))))))))))))))))))))))......................
LocalEnergy_H1_274	TTCTAATACGACTCACTATAGGTACTATGTACCAAAGGACGTCGTAGCACGATTGGGTCGAACGAGAGTTAAGCGAACAGACCCTCTGTTCGACACTTAACTCTCCGACCCAATCCTACGACGTCACAAAGAAACAACAACAACAAC	GGUACUAUGUACCAAAGGACGUCGUAGCACGAUUGGGUCGAACGAGAGUUAAGCGAACAGACCCUCUGUUCGACACUUAACUCUCCGACCCAAUCCUACGACGUCACAAAGAAACAACAACAACAAC	(((((...)))))....((((((((((...((((((((((...((((((((((((((((((...))))))))...))))))))))))))))))))))))))))))......................
LocalEnergy_H1_275	TTCTAATACGACTCACTATAGGTACTATGTACCAAAGGGCATTAACGCACGCAGCACCAGAACGGGCAGCCTGACCTTGTTACCCCAGGTAACAAGGTACACAGGCTGCCCCTGGTGCTGCCGTTAATGCCACAAAGAAACAACAACAACAAC	GGUACUAUGUACCAAAGGGCAUUAACGCACGCAGCACCAGAACGGGCAGCCUGACCUUGUUACCCCAGGUAACAAGGUACACAGGCUGCCCCUGGUGCUGCCGUUAAUGCCACAAAGAAACAACAACAACAAC	(((((...)))))....((((((((((...((((((((((...(((((((((((((((((((((...)))))))))))...))))))))))))))))))))))))))))))......................
LocalEnergy_H1_276	TTCTAATACGACTCACTATAGGTACTATGTACCAAAGGTGCGGGAGGCACGCTTTGCGGGAACGAGAGTTAAGCCCCGCACAGCGGGGACACTTAACTCTCCCCGCAAAGCCCTCCCGCACACAAAGAAACAACAACAACAAC	GGUACUAUGUACCAAAGGUGCGGGAGGCACGCUUUGCGGGAACGAGAGUUAAGCCCCGCACAGCGGGGACACUUAACUCUCCCCGCAAAGCCCUCCCGCACACAAAGAAACAACAACAACAAC	(((((...)))))....((((((((((...((((((((((...((((((((((((((((...))))))...))))))))))))))))))))))))))))))......................
LocalEnergy_H1_277	TTCTAATACGACTCACTATAGGTACTATGTACCAAAGGTTGCTAGGGCACGGGGTGACGGAACGTGGATGGTGGCGTCCCCCCCAACGGACGCACACACCATCCACCCGTCACCCCCCCTAGCAACACAAAGAAACAACAACAACAAC	GGUACUAUGUACCAAAGGUUGCUAGGGCACGGGGUGACGGAACGUGGAUGGUGGCGUCCCCCCCAACGGACGCACACACCAUCCACCCGUCACCCCCCCUAGCAACACAAAGAAACAACAACAACAAC	(((((...)))))....((((((((((...((((((((((...((((((((((((((((........))))))...))))))))))))))))))))))))))))))......................
LocalEnergy_H1_278	TTCTAATACGACTCACTATAGGTACTATGTACCAAAGGGGGTGAAAGCACGTCTTGAGGGAACGCCGCCTCCGGCCAGTCCAAACGGACTGGCACACGGAGGCGGCCCCTCAAGACCTTTCACCCCACAAAGAAACAACAACAACAAC	GGUACUAUGUACCAAAGGGGGUGAAAGCACGUCUUGAGGGAACGCCGCCUCCGGCCAGUCCAAACGGACUGGCACACGGAGGCGGCCCCUCAAGACCUUUCACCCCACAAAGAAACAACAACAACAAC	(((((...)))))....((((((((((...((((((((((...((((((((((((((((((....))))))))...))))))))))))))))))))))))))))))......................
LocalEnergy_H1_279	TTCTAATACGACTCACTATAGGTACTATGTACCAAAGGTTGCTAGGGCACGGTCTTCTCGAACGCCACGGAAGTGTTGAGTAACCCACTCAACAACACTTCCGTGGCCGAGAAGACCCCCTAGCAACACAAAGAAACAACAACAACAAC	GGUACUAUGUACCAAAGGUUGCUAGGGCACGGUCUUCUCGAACGCCACGGAAGUGUUGAGUAACCCACUCAACAACACUUCCGUGGCCGAGAAGACCCCCUAGCAACACAAAGAAACAACAACAACAAC	(((((...)))))....((((((((((...((((((((((...((((((((((((((((((.....))))))))...))))))))))))))))))))))))))))))......................
LocalEnergy_H1_280	TTCTAATACGACTCACTATAGGTACTATGTACCAAAGGCCACAATGGCACGACACACACGAACGCCGCCTCCGGTTCTAAACAGAATACACGGAGGCGGCCGTGTGTGTCCCATTGTGGCACAAAGAAACAACAACAACAAC	GGUACUAUGUACCAAAGGCCACAAUGGCACGACACACACGAACGCCGCCUCCGGUUCUAAACAGAAUACACGGAGGCGGCCGUGUGUGUCCCAUUGUGGCACAAAGAAACAACAACAACAAC	(((((...)))))....((((((((((...((((((((((...(((((((((((((((....)))))...))))))))))))))))))))))))))))))......................
LocalEnergy_H1_281	TTCTAATACGACTCACTATAGGTACTATGTACCAAAGGGCCTCACGGCACGGCCGGCCGGAACGCACGCCCTGAATTCCCCCGGAATTACACAGGGCGTGCCCGGCCGGCCCCGTGAGGCCACAAAGAAACAACAACAACAAC	GGUACUAUGUACCAAAGGGCCUCACGGCACGGCCGGCCGGAACGCACGCCCUGAAUUCCCCCGGAAUUACACAGGGCGUGCCCGGCCGGCCCCGUGAGGCCACAAAGAAACAACAACAACAAC	(((((...)))))....((((((((((...((((((((((...((((((((((((((((...))))))...))))))))))))))))))))))))))))))......................
LocalEnergy_H1_282	TTCTAATACGACTCACTATAGGTACTATGTACCAAAGGGTCCGCACGCACGGTAGCAGTGAACGCCTATAGGGCGGGGCCCCGCAACCCCACACGGGGCCCCGACACCCTATAGGCCACTGCTACCCGTGCGGACCACAAAGAAACAACAACAACAAC	GGUACUAUGUACCAAAGGGUCCGCACGCACGGUAGCAGUGAACGCCUAUAGGGCGGGGCCCCGCAACCCCACACGGGGCCCCGACACCCUAUAGGCCACUGCUACCCGUGCGGACCACAAAGAAACAACAACAACAAC	(((((...)))))....((((((((((...((((((((((...((((((((((((((((((((..........))))))))))...))))))))))))))))))))))))))))))......................
LocalEnergy_H1_283	TTCTAATACGACTCACTATAGGTACTATGTACCAAAGGCCGTGCATGCACGAACTCGATGAACGAGCCTTTCGCGGCACCACAAACGGTGCCGACACGAAAGGCTCCATCGAGTTCCATGCACGGCACAAAGAAACAACAACAACAAC	GGUACUAUGUACCAAAGGCCGUGCAUGCACGAACUCGAUGAACGAGCCUUUCGCGGCACCACAAACGGUGCCGACACGAAAGGCUCCAUCGAGUUCCAUGCACGGCACAAAGAAACAACAACAACAAC	(((((...)))))....((((((((((...((((((((((...(((((((((((((((((......)))))))...))))))))))))))))))))))))))))))......................
LocalEnergy_H1_284	TTCTAATACGACTCACTATAGGTACTATGTACCAAAGGGCAGTTGCGCACGACACACACGAACGCGGCCCACGATGTTCGGAAACAACATTCCGAACATACACGTGGGCCGCCGTGTGTGTCCGCAACTGCCACAAAGAAACAACAACAACAAC	GGUACUAUGUACCAAAGGGCAGUUGCGCACGACACACACGAACGCGGCCCACGAUGUUCGGAAACAACAUUCCGAACAUACACGUGGGCCGCCGUGUGUGUCCGCAACUGCCACAAAGAAACAACAACAACAAC	(((((...)))))....((((((((((...((((((((((...((((((((((((((((((((......))))))))))...))))))))))))))))))))))))))))))......................
LocalEnergy_H1_285	TTCTAATACGACTCACTATAGGTACTATGTACCAAAGGAAAGGTGCGCACGAGGCTCCGGAACGACCTAGTAGATAATGGTCAACAACCGACCATTATACACTACTAGGTCCCGGAGCCTCCGCACCTTTCACAAAGAAACAACAACAACAAC	GGUACUAUGUACCAAAGGAAAGGUGCGCACGAGGCUCCGGAACGACCUAGUAGAUAAUGGUCAACAACCGACCAUUAUACACUACUAGGUCCCGGAGCCUCCGCACCUUUCACAAAGAAACAACAACAACAAC	(((((...)))))....((((((((((...((((((((((...(((((((((((((((((((.......)))))))))...))))))))))))))))))))))))))))))......................
LocalEnergy_H1_286	TTCTAATACGACTCACTATAGGTACTATGTACCAAAGGTCTGTGAAGCACGGCCGGCCGGAACGTCAGGCAGGAATTACGTCCAACACGTAATTACACCTGCCTGACCCGGCCGGCCCTTCACAGACACAAAGAAACAACAACAACAAC	GGUACUAUGUACCAAAGGUCUGUGAAGCACGGCCGGCCGGAACGUCAGGCAGGAAUUACGUCCAACACGUAAUUACACCUGCCUGACCCGGCCGGCCCUUCACAGACACAAAGAAACAACAACAACAAC	(((((...)))))....((((((((((...((((((((((...((((((((((((((((((.....))))))))...))))))))))))))))))))))))))))))......................
LocalEnergy_H1_287	TTCTAATACGACTCACTATAGGTACTATGTACCAAAGGACGCTCATGCACGCCCCGCTTGAACGCCGGAGGCGTGCGGCAGGGGCCCCCCCCCCTGCCGCAACACGCCTCCGGCCAAGCGGGGCCATGAGCGTCACAAAGAAACAACAACAACAAC	GGUACUAUGUACCAAAGGACGCUCAUGCACGCCCCGCUUGAACGCCGGAGGCGUGCGGCAGGGGCCCCCCCCCCUGCCGCAACACGCCUCCGGCCAAGCGGGGCCAUGAGCGUCACAAAGAAACAACAACAACAAC	(((((...)))))....((((((((((...((((((((((...(((((((((((((((((((((......)))))))))))...))))))))))))))))))))))))))))))......................
LocalEnergy_H1_288	TTCTAATACGACTCACTATAGGTACTATGTACCAAAGGCCAGAACAGCACGGTTCCGCCGAACGCCGGAGGCGCCCGCACCCAAACGGGACACGCCTCCGGCCGGCGGAACCCTGTTCTGGCACAAAGAAACAACAACAACAAC	GGUACUAUGUACCAAAGGCCAGAACAGCACGGUUCCGCCGAACGCCGGAGGCGCCCGCACCCAAACGGGACACGCCUCCGGCCGGCGGAACCCUGUUCUGGCACAAAGAAACAACAACAACAAC	(((((...)))))....((((((((((...((((((((((...((((((((((((((........))))...))))))))))))))))))))))))))))))......................
LocalEnergy_H1_289	TTCTAATACGACTCACTATAGGTACTATGTACCAAAGGGCGCCACGGCACGATTGGCACGAACGACTATGGGGATATATATCCCACACACATATATATACACCCCATAGTCCGTGCCAATCCCGTGGCGCCACAAAGAAACAACAACAACAAC	GGUACUAUGUACCAAAGGGCGCCACGGCACGAUUGGCACGAACGACUAUGGGGAUAUAUAUCCCACACACAUAUAUAUACACCCCAUAGUCCGUGCCAAUCCCGUGGCGCCACAAAGAAACAACAACAACAAC	(((((...)))))....((((((((((...((((((((((...((((((((((((((((((.........))))))))...))))))))))))))))))))))))))))))......................
LocalEnergy_H1_290	TTCTAATACGACTCACTATAGGTACTATGTACCAAAGGTCCCGGAAGCACGGTTCCGCCGAACGCCAGAGAAGTTAAACAACAAAATTAAACACTTCTCTGGCCGGCGGAACCCTTCCGGGACACAAAGAAACAACAACAACAAC	GGUACUAUGUACCAAAGGUCCCGGAAGCACGGUUCCGCCGAACGCCAGAGAAGUUAAACAACAAAAUUAAACACUUCUCUGGCCGGCGGAACCCUUCCGGGACACAAAGAAACAACAACAACAAC	(((((...)))))....((((((((((...((((((((((...((((((((((((((.........))))...))))))))))))))))))))))))))))))......................
LocalEnergy_H1_291	TTCTAATACGACTCACTATAGGTACTATGTACCAAAGGCACACAGCGCACGTGGCGGGCGAACGGCCCTGGCGCGGCGACCCCCCCTCGCCGACACGCCAGGGCCCGCCCGCCACCGCTGTGTGCACAAAGAAACAACAACAACAAC	GGUACUAUGUACCAAAGGCACACAGCGCACGUGGCGGGCGAACGGCCCUGGCGCGGCGACCCCCCCUCGCCGACACGCCAGGGCCCGCCCGCCACCGCUGUGUGCACAAAGAAACAACAACAACAAC	(((((...)))))....((((((((((...((((((((((...((((((((((((((((.......))))))...))))))))))))))))))))))))))))))......................
LocalEnergy_H1_292	TTCTAATACGACTCACTATAGGTACTATGTACCAAAGGTATCGCATGCACGCTTTGCGTGAACGCGTACCCGGCATATTGCCAAAACCACAATATGACACCGGGTACGCCACGCAAAGCCATGCGATACACAAAGAAACAACAACAACAAC	GGUACUAUGUACCAAAGGUAUCGCAUGCACGCUUUGCGUGAACGCGUACCCGGCAUAUUGCCAAAACCACAAUAUGACACCGGGUACGCCACGCAAAGCCAUGCGAUACACAAAGAAACAACAACAACAAC	(((((...)))))....((((((((((...((((((((((...(((((((((((((((((.........)))))))...))))))))))))))))))))))))))))))......................
LocalEnergy_H1_293	TTCTAATACGACTCACTATAGGTACTATGTACCAAAGGGGTGGCAAGCACGGTCTAACTGAACGTTACCCGTGTTATGCAGCAGACACCACACAATCTGCTGCATAAACACACGGGTAACCAGTTAGACCCTTGCCACCCACAAAGAAACAACAACAACAAC	GGUACUAUGUACCAAAGGGGUGGCAAGCACGGUCUAACUGAACGUUACCCGUGUUAUGCAGCAGACACCACACAAUCUGCUGCAUAAACACACGGGUAACCAGUUAGACCCUUGCCACCCACAAAGAAACAACAACAACAAC	(((((...)))))....((((((((((...((((((((((...((((((((((((((((((((((..........))))))))))))...))))))))))))))))))))))))))))))......................
LocalEnergy_H1_294	TTCTAATACGACTCACTATAGGTACTATGTACCAAAGGTCACACGCGCACGGTCTTCTCGAACGTAGCCAGGGGTGATCCCGCTCCCAAACCAGCGGGATCACACACCCTGGCTACCGAGAAGACCCGCGTGTGACACAAAGAAACAACAACAACAAC	GGUACUAUGUACCAAAGGUCACACGCGCACGGUCUUCUCGAACGUAGCCAGGGGUGAUCCCGCUCCCAAACCAGCGGGAUCACACACCCUGGCUACCGAGAAGACCCGCGUGUGACACAAAGAAACAACAACAACAAC	(((((...)))))....((((((((((...((((((((((...(((((((((((((((((((((........)))))))))))...))))))))))))))))))))))))))))))......................
LocalEnergy_H1_295	TTCTAATACGACTCACTATAGGTACTATGTACCAAAGGCAATCGGTGCACGTTGTACTGGAACGGGGGCCCGGTTTGTCCCAACGGACAAAACACCGGGCCCCCCCAGTACAACCACCGATTGCACAAAGAAACAACAACAACAAC	GGUACUAUGUACCAAAGGCAAUCGGUGCACGUUGUACUGGAACGGGGGCCCGGUUUGUCCCAACGGACAAAACACCGGGCCCCCCCAGUACAACCACCGAUUGCACAAAGAAACAACAACAACAAC	(((((...)))))....((((((((((...((((((((((...(((((((((((((((((....)))))))...))))))))))))))))))))))))))))))......................
LocalEnergy_H1_296	TTCTAATACGACTCACTATAGGTACTATGTACCAAAGGTCACACGCGCACGGTCACGTCGAACGCTCCGCGGGGCATCAAACCACGATGCACACCCGCGGAGCCGACGTGACCCGCGTGTGACACAAAGAAACAACAACAACAAC	GGUACUAUGUACCAAAGGUCACACGCGCACGGUCACGUCGAACGCUCCGCGGGGCAUCAAACCACGAUGCACACCCGCGGAGCCGACGUGACCCGCGUGUGACACAAAGAAACAACAACAACAAC	(((((...)))))....((((((((((...((((((((((...(((((((((((((((.......)))))...))))))))))))))))))))))))))))))......................
LocalEnergy_H1_297	TTCTAATACGACTCACTATAGGTACTATGTACCAAAGGTTCGCAACGCACGGCGCCGTCGAACGCCTGGCGCGTTACAAGCAACCTTGTAAACACGCGCCAGGCCGACGGCGCCCGTTGCGAACACAAAGAAACAACAACAACAAC	GGUACUAUGUACCAAAGGUUCGCAACGCACGGCGCCGUCGAACGCCUGGCGCGUUACAAGCAACCUUGUAAACACGCGCCAGGCCGACGGCGCCCGUUGCGAACACAAAGAAACAACAACAACAAC	(((((...)))))....((((((((((...((((((((((...(((((((((((((((((....)))))))...))))))))))))))))))))))))))))))......................
LocalEnergy_H1_298	TTCTAATACGACTCACTATAGGTACTATGTACCAAAGGAGGCTTGAGCACGACACACACGAACGCGTACCCGGTATGAATCGGTTCCAACAAATTGATTTATAACACCGGGTACGCCGTGTGTGTCCTCAAGCCTCACAAAGAAACAACAACAACAAC	GGUACUAUGUACCAAAGGAGGCUUGAGCACGACACACACGAACGCGUACCCGGUAUGAAUCGGUUCCAACAAAUUGAUUUAUAACACCGGGUACGCCGUGUGUGUCCUCAAGCCUCACAAAGAAACAACAACAACAAC	(((((...)))))....((((((((((...((((((((((...((((((((((((((((((((((......))))))))))))...))))))))))))))))))))))))))))))......................
LocalEnergy_H1_299	TTCTAATACGACTCACTATAGGTACTATGTACCAAAGGGAGGACTAGCACGCATGTTGCGAACGCCGGTAGGGCTGCAATGCCCCCCCCCCATTGCAGACACCCTACCGGCCGCAACATGCCTAGTCCTCCACAAAGAAACAACAACAACAAC	GGUACUAUGUACCAAAGGGAGGACUAGCACGCAUGUUGCGAACGCCGGUAGGGCUGCAAUGCCCCCCCCCCAUUGCAGACACCCUACCGGCCGCAACAUGCCUAGUCCUCCACAAAGAAACAACAACAACAAC	(((((...)))))....((((((((((...((((((((((...((((((((((((((((((.........))))))))...))))))))))))))))))))))))))))))......................
LocalEnergy_H1_300	TTCTAATACGACTCACTATAGGTACTATGTACCAAAGGGCATCGCGGCACGCCGTGCTTGAACGGCTGACGCGACCCATTCACACACAATGGGTACACGCGTCAGCCCAAGCACGGCCCGCGATGCCACAAAGAAACAACAACAACAAC	GGUACUAUGUACCAAAGGGCAUCGCGGCACGCCGUGCUUGAACGGCUGACGCGACCCAUUCACACACAAUGGGUACACGCGUCAGCCCAAGCACGGCCCGCGAUGCCACAAAGAAACAACAACAACAAC	(((((...)))))....((((((((((...((((((((((...(((((((((((((((((.......)))))))...))))))))))))))))))))))))))))))......................
LocalEnergy_H1_301	TTCTAATACGACTCACTATAGGTACTATGTACCAAAGGTCCCCACTGCACGAGACCACAGAACGCGACCCTAGCATACCCACCTATGACACTAGGGTCGCCTGTGGTCTCCAGTGGGGACACAAAGAAACAACAACAACAAC	GGUACUAUGUACCAAAGGUCCCCACUGCACGAGACCACAGAACGCGACCCUAGCAUACCCACCUAUGACACUAGGGUCGCCUGUGGUCUCCAGUGGGGACACAAAGAAACAACAACAACAAC	(((((...)))))....((((((((((...((((((((((...((((((((((((((......))))...))))))))))))))))))))))))))))))......................
LocalEnergy_H1_302	TTCTAATACGACTCACTATAGGTACTATGTACCAAAGGCCCAGTCCGCACGAACTCGATGAACGTACCAGAGGCGGATCCCCCCATCCGACACCTCTGGTACCATCGAGTTCCGGACTGGGCACAAAGAAACAACAACAACAAC	GGUACUAUGUACCAAAGGCCCAGUCCGCACGAACUCGAUGAACGUACCAGAGGCGGAUCCCCCCAUCCGACACCUCUGGUACCAUCGAGUUCCGGACUGGGCACAAAGAAACAACAACAACAAC	(((((...)))))....((((((((((...((((((((((...(((((((((((((((......)))))...))))))))))))))))))))))))))))))......................
LocalEnergy_H1_303	TTCTAATACGACTCACTATAGGTACTATGTACCAAAGGAGGCCGGGGCACGGCCGCGTTGAACGCTGCTCGAGCACCGAATCTTCCCAAGAAGATTCGGTGACACTCGAGCAGCCAACGCGGCCCCCCGGCCTCACAAAGAAACAACAACAACAAC	GGUACUAUGUACCAAAGGAGGCCGGGGCACGGCCGCGUUGAACGCUGCUCGAGCACCGAAUCUUCCCAAGAAGAUUCGGUGACACUCGAGCAGCCAACGCGGCCCCCCGGCCUCACAAAGAAACAACAACAACAAC	(((((...)))))....((((((((((...((((((((((...((((((((((((((((((((((....))))))))))))...))))))))))))))))))))))))))))))......................
LocalEnergy_H1_304	TTCTAATACGACTCACTATAGGTACTATGTACCAAAGGCGCGCGCAGCACGCTGATCCAGAACGGGCAGCCTGCGTGTCCGGACCCCGGACACGACACAGGCTGCCCCTGGATCAGCCTGCGCGCGCACAAAGAAACAACAACAACAAC	GGUACUAUGUACCAAAGGCGCGCGCAGCACGCUGAUCCAGAACGGGCAGCCUGCGUGUCCGGACCCCGGACACGACACAGGCUGCCCCUGGAUCAGCCUGCGCGCGCACAAAGAAACAACAACAACAAC	(((((...)))))....((((((((((...((((((((((...(((((((((((((((((((...)))))))))...))))))))))))))))))))))))))))))......................
LocalEnergy_H1_305	TTCTAATACGACTCACTATAGGTACTATGTACCAAAGGGCCTCACGGCACGAATATTGCGAACGGAGGGAGGGTATTTACCCCCTAAATAACACCCTCCCTCCCGCAATATTCCCGTGAGGCCACAAAGAAACAACAACAACAAC	GGUACUAUGUACCAAAGGGCCUCACGGCACGAAUAUUGCGAACGGAGGGAGGGUAUUUACCCCCUAAAUAACACCCUCCCUCCCGCAAUAUUCCCGUGAGGCCACAAAGAAACAACAACAACAAC	(((((...)))))....((((((((((...((((((((((...((((((((((((((((.....))))))...))))))))))))))))))))))))))))))......................
LocalEnergy_H1_306	TTCTAATACGACTCACTATAGGTACTATGTACCAAAGGTTCGGAGTGCACGCTTTGCGGGAACGCCGCCTCCGTGCGCCCCCCGCAACACGGAGGCGGCCCCGCAAAGCCACTCCGAACACAAAGAAACAACAACAACAAC	GGUACUAUGUACCAAAGGUUCGGAGUGCACGCUUUGCGGGAACGCCGCCUCCGUGCGCCCCCCGCAACACGGAGGCGGCCCCGCAAAGCCACUCCGAACACAAAGAAACAACAACAACAAC	(((((...)))))....((((((((((...((((((((((...((((((((((((((.....))))...))))))))))))))))))))))))))))))......................
LocalEnergy_H1_307	TTCTAATACGACTCACTATAGGTACTATGTACCAAAGGCAAGCATCGCACGGGGACTGAGAACGCGGCCCACGTATTATCCCAATAATAACACGTGGGCCGCCTCAGTCCCCCGATGCTTGCACAAAGAAACAACAACAACAAC	GGUACUAUGUACCAAAGGCAAGCAUCGCACGGGGACUGAGAACGCGGCCCACGUAUUAUCCCAAUAAUAACACGUGGGCCGCCUCAGUCCCCCGAUGCUUGCACAAAGAAACAACAACAACAAC	(((((...)))))....((((((((((...((((((((((...((((((((((((((((....))))))...))))))))))))))))))))))))))))))......................
LocalEnergy_H1_308	TTCTAATACGACTCACTATAGGTACTATGTACCAAAGGCCCCGGACGCACGAACTCGATGAACGTTTGTACAGCCTCCGGAACATCCGGAGGACACTGTACAAACCATCGAGTTCCGTCCGGGGCACAAAGAAACAACAACAACAAC	GGUACUAUGUACCAAAGGCCCCGGACGCACGAACUCGAUGAACGUUUGUACAGCCUCCGGAACAUCCGGAGGACACUGUACAAACCAUCGAGUUCCGUCCGGGGCACAAAGAAACAACAACAACAAC	(((((...)))))....((((((((((...((((((((((...((((((((((((((((((...))))))))...))))))))))))))))))))))))))))))......................
LocalEnergy_H1_309	TTCTAATACGACTCACTATAGGTACTATGTACCAAAGGCAGGACTCGCACGAAGCTTCTGAACGACTGGCCAGGTGGGTACGCCCCCCCCCCCCGTACTCACACACTGGCCAGTCCAGAAGCTTCCGAGTCCTGCACAAAGAAACAACAACAACAAC	GGUACUAUGUACCAAAGGCAGGACUCGCACGAAGCUUCUGAACGACUGGCCAGGUGGGUACGCCCCCCCCCCCCGUACUCACACACUGGCCAGUCCAGAAGCUUCCGAGUCCUGCACAAAGAAACAACAACAACAAC	(((((...)))))....((((((((((...((((((((((...(((((((((((((((((((...........)))))))))...))))))))))))))))))))))))))))))......................
LocalEnergy_H1_310	TTCTAATACGACTCACTATAGGTACTATGTACCAAAGGCCCGCAGAGCACGTACTCCAAGAACGCCGGTAGGGTAGATTTAAGGACCCCCACCCTTAAATCTAACACCCTACCGGCCTTGGAGTACCTCTGCGGGCACAAAGAAACAACAACAACAAC	GGUACUAUGUACCAAAGGCCCGCAGAGCACGUACUCCAAGAACGCCGGUAGGGUAGAUUUAAGGACCCCCACCCUUAAAUCUAACACCCUACCGGCCUUGGAGUACCUCUGCGGGCACAAAGAAACAACAACAACAAC	(((((...)))))....((((((((((...((((((((((...(((((((((((((((((((((........)))))))))))...))))))))))))))))))))))))))))))......................
LocalEnergy_H1_311	TTCTAATACGACTCACTATAGGTACTATGTACCAAAGGCCCATCCTGCACGGTCACGTCGAACGCCGGAGGCGATAACCCACCAACACTTATACACGCCTCCGGCCGACGTGACCCAGGATGGGCACAAAGAAACAACAACAACAAC	GGUACUAUGUACCAAAGGCCCAUCCUGCACGGUCACGUCGAACGCCGGAGGCGAUAACCCACCAACACUUAUACACGCCUCCGGCCGACGUGACCCAGGAUGGGCACAAAGAAACAACAACAACAAC	(((((...)))))....((((((((((...((((((((((...((((((((((((((...........))))...))))))))))))))))))))))))))))))......................
LocalEnergy_H1_312	TTCTAATACGACTCACTATAGGTACTATGTACCAAAGGCGCGCGCAGCACGAATCCTGGGAACGGATCAGACGTATAACCCTTATAACACGTCTGATCCCCCAGGATTCCTGCGCGCGCACAAAGAAACAACAACAACAAC	GGUACUAUGUACCAAAGGCGCGCGCAGCACGAAUCCUGGGAACGGAUCAGACGUAUAACCCUUAUAACACGUCUGAUCCCCCAGGAUUCCUGCGCGCGCACAAAGAAACAACAACAACAAC	(((((...)))))....((((((((((...((((((((((...(((((((((((((((...)))))...))))))))))))))))))))))))))))))......................
LocalEnergy_H1_313	TTCTAATACGACTCACTATAGGTACTATGTACCAAAGGCCGGCAACGCACGATTGGGTCGAACGTGACACCAGCGTCCGTTGGGCAACCTCCAACGGACGACACTGGTGTCACCGACCCAATCCGTTGCCGGCACAAAGAAACAACAACAACAAC	GGUACUAUGUACCAAAGGCCGGCAACGCACGAUUGGGUCGAACGUGACACCAGCGUCCGUUGGGCAACCUCCAACGGACGACACUGGUGUCACCGACCCAAUCCGUUGCCGGCACAAAGAAACAACAACAACAAC	(((((...)))))....((((((((((...((((((((((...(((((((((((((((((((((.....)))))))))))...))))))))))))))))))))))))))))))......................
LocalEnergy_H1_314	TTCTAATACGACTCACTATAGGTACTATGTACCAAAGGTTCGCAACGCACGGTTCCTCTGAACGTTTGTACAGGATAGTGAAAACCCACACTTCACTATCACACTGTACAAACCAGAGGAACCCGTTGCGAACACAAAGAAACAACAACAACAAC	GGUACUAUGUACCAAAGGUUCGCAACGCACGGUUCCUCUGAACGUUUGUACAGGAUAGUGAAAACCCACACUUCACUAUCACACUGUACAAACCAGAGGAACCCGUUGCGAACACAAAGAAACAACAACAACAAC	(((((...)))))....((((((((((...((((((((((...(((((((((((((((((((.........)))))))))...))))))))))))))))))))))))))))))......................
LocalEnergy_H1_315	TTCTAATACGACTCACTATAGGTACTATGTACCAAAGGCCCCGGACGCACGCCAAGACCGAACGGTAGGTGAGCGGGGGTGCGCCACCCCCACAAGCGCACCCCCGACACTCACCTACCCGGTCTTGGCCGTCCGGGGCACAAAGAAACAACAACAACAAC	GGUACUAUGUACCAAAGGCCCCGGACGCACGCCAAGACCGAACGGUAGGUGAGCGGGGGUGCGCCACCCCCACAAGCGCACCCCCGACACUCACCUACCCGGUCUUGGCCGUCCGGGGCACAAAGAAACAACAACAACAAC	(((((...)))))....((((((((((...((((((((((...(((((((((((((((((((((...........)))))))))))...))))))))))))))))))))))))))))))......................
LocalEnergy_H1_316	TTCTAATACGACTCACTATAGGTACTATGTACCAAAGGACGCTCATGCACGTCGGTACCGAACGCCGGAGGCGAATAACCCCCACCCACTTATTACACGCCTCCGGCCGGTACCGACCATGAGCGTCACAAAGAAACAACAACAACAAC	GGUACUAUGUACCAAAGGACGCUCAUGCACGUCGGUACCGAACGCCGGAGGCGAAUAACCCCCACCCACUUAUUACACGCCUCCGGCCGGUACCGACCAUGAGCGUCACAAAGAAACAACAACAACAAC	(((((...)))))....((((((((((...((((((((((...(((((((((((((((...........)))))...))))))))))))))))))))))))))))))......................
LocalEnergy_H1_317	TTCTAATACGACTCACTATAGGTACTATGTACCAAAGGCCCCGGACGCACGCTGCGGCCGAACGTCATGTATGACGACGACGCACCACAACCGTCGTCGTACACATACATGACCGGCCGCAGCCGTCCGGGGCACAAAGAAACAACAACAACAAC	GGUACUAUGUACCAAAGGCCCCGGACGCACGCUGCGGCCGAACGUCAUGUAUGACGACGACGCACCACAACCGUCGUCGUACACAUACAUGACCGGCCGCAGCCGUCCGGGGCACAAAGAAACAACAACAACAAC	(((((...)))))....((((((((((...((((((((((...(((((((((((((((((((.........)))))))))...))))))))))))))))))))))))))))))......................
LocalEnergy_H1_318	TTCTAATACGACTCACTATAGGTACTATGTACCAAAGGCAGGACTCGCACGACTACGCGGAACGCCGCCTCCGCTTCGTCCGGAAACCCGGACGAAGACACGGAGGCGGCCCGCGTAGTCCGAGTCCTGCACAAAGAAACAACAACAACAAC	GGUACUAUGUACCAAAGGCAGGACUCGCACGACUACGCGGAACGCCGCCUCCGCUUCGUCCGGAAACCCGGACGAAGACACGGAGGCGGCCCGCGUAGUCCGAGUCCUGCACAAAGAAACAACAACAACAAC	(((((...)))))....((((((((((...((((((((((...((((((((((((((((((((....))))))))))...))))))))))))))))))))))))))))))......................
LocalEnergy_H1_319	TTCTAATACGACTCACTATAGGTACTATGTACCAAAGGCTAGACTGGCACGGGCATACGGAACGTTACCCGTGTGCCAGGCCCACCTCTGGCAACACACGGGTAACCCGTATGCCCCCAGTCTAGCACAAAGAAACAACAACAACAAC	GGUACUAUGUACCAAAGGCUAGACUGGCACGGGCAUACGGAACGUUACCCGUGUGCCAGGCCCACCUCUGGCAACACACGGGUAACCCGUAUGCCCCCAGUCUAGCACAAAGAAACAACAACAACAAC	(((((...)))))....((((((((((...((((((((((...(((((((((((((((((......)))))))...))))))))))))))))))))))))))))))......................
LocalEnergy_H1_320	TTCTAATACGACTCACTATAGGTACTATGTACCAAAGGGGTGGCAAGCACGTGGGAGCCGAACGCAATACCTGAGTTAACATAACTACACAGGTATTGCCGGCTCCCACCTTGCCACCCACAAAGAAACAACAACAACAAC	GGUACUAUGUACCAAAGGGGUGGCAAGCACGUGGGAGCCGAACGCAAUACCUGAGUUAACAUAACUACACAGGUAUUGCCGGCUCCCACCUUGCCACCCACAAAGAAACAACAACAACAAC	(((((...)))))....((((((((((...((((((((((...(((((((((((((((...)))))...))))))))))))))))))))))))))))))......................
LocalEnergy_H1_321	TTCTAATACGACTCACTATAGGTACTATGTACCAAAGGAGGCGGGCGCACGGAGTCACCGAACGCCGCCTCCGCGGACGAGGCCCCCCCCCCCCCTCGTCCGACACGGAGGCGGCCGGTGACTCCCGCCCGCCTCACAAAGAAACAACAACAACAAC	GGUACUAUGUACCAAAGGAGGCGGGCGCACGGAGUCACCGAACGCCGCCUCCGCGGACGAGGCCCCCCCCCCCCCUCGUCCGACACGGAGGCGGCCGGUGACUCCCGCCCGCCUCACAAAGAAACAACAACAACAAC	(((((...)))))....((((((((((...((((((((((...(((((((((((((((((((...........)))))))))...))))))))))))))))))))))))))))))......................
LocalEnergy_H1_322	TTCTAATACGACTCACTATAGGTACTATGTACCAAAGGACACCTGGGCACGGAGGCAGTGAACGTTAGGAAGGAATCAAACAAAATGATTACACCTTCCTAACCACTGCCTCCCCCAGGTGTCACAAAGAAACAACAACAACAAC	GGUACUAUGUACCAAAGGACACCUGGGCACGGAGGCAGUGAACGUUAGGAAGGAAUCAAACAAAAUGAUUACACCUUCCUAACCACUGCCUCCCCCAGGUGUCACAAAGAAACAACAACAACAAC	(((((...)))))....((((((((((...((((((((((...(((((((((((((((.......)))))...))))))))))))))))))))))))))))))......................
LocalEnergy_H1_323	TTCTAATACGACTCACTATAGGTACTATGTACCAAAGGTTCTACTCGCACGGAGTCACCGAACGCCTGGCGCGTTGATTCAACTACCAATAGTTGAATCAAACACGCGCCAGGCCGGTGACTCCCGAGTAGAACACAAAGAAACAACAACAACAAC	GGUACUAUGUACCAAAGGUUCUACUCGCACGGAGUCACCGAACGCCUGGCGCGUUGAUUCAACUACCAAUAGUUGAAUCAAACACGCGCCAGGCCGGUGACUCCCGAGUAGAACACAAAGAAACAACAACAACAAC	(((((...)))))....((((((((((...((((((((((...((((((((((((((((((((((....))))))))))))...))))))))))))))))))))))))))))))......................
LocalEnergy_H1_324	TTCTAATACGACTCACTATAGGTACTATGTACCAAAGGGGCCTGCAGCACGTCTCACGCGAACGTTCAGTCAGTGGTTCGGAACCCCCGAATTAACACTGACTGAACCGCGTGAGACCTGCAGGCCCACAAAGAAACAACAACAACAAC	GGUACUAUGUACCAAAGGGGCCUGCAGCACGUCUCACGCGAACGUUCAGUCAGUGGUUCGGAACCCCCGAAUUAACACUGACUGAACCGCGUGAGACCUGCAGGCCCACAAAGAAACAACAACAACAAC	(((((...)))))....((((((((((...((((((((((...((((((((((((((((((.....))))))))...))))))))))))))))))))))))))))))......................
LocalEnergy_H1_325	TTCTAATACGACTCACTATAGGTACTATGTACCAAAGGCAAGCGCCGCACGGCCCAGCCGAACGCTCCGCGGGAAACGATCCCCCCCCCCCATTGTTTACACCCGCGGAGCCGGCTGGGCCCGGCGCTTGCACAAAGAAACAACAACAACAAC	GGUACUAUGUACCAAAGGCAAGCGCCGCACGGCCCAGCCGAACGCUCCGCGGGAAACGAUCCCCCCCCCCCAUUGUUUACACCCGCGGAGCCGGCUGGGCCCGGCGCUUGCACAAAGAAACAACAACAACAAC	(((((...)))))....((((((((((...((((((((((...(((((((((((((((((...........)))))))...))))))))))))))))))))))))))))))......................
LocalEnergy_H1_326	TTCTAATACGACTCACTATAGGTACTATGTACCAAAGGGCATCGCGGCACGGTTGCGTGGAACGCGTTATTTGCCGTAACCCCACAACAAAACACTGGGGTTACGGACACAAATAACGCCCACGCAACCCCGCGATGCCACAAAGAAACAACAACAACAAC	GGUACUAUGUACCAAAGGGCAUCGCGGCACGGUUGCGUGGAACGCGUUAUUUGCCGUAACCCCACAACAAAACACUGGGGUUACGGACACAAAUAACGCCCACGCAACCCCGCGAUGCCACAAAGAAACAACAACAACAAC	(((((...)))))....((((((((((...((((((((((...(((((((((((((((((((((...........)))))))))))...))))))))))))))))))))))))))))))......................
LocalEnergy_H1_327	TTCTAATACGACTCACTATAGGTACTATGTACCAAAGGTGGAGTGAGCACGGCGTGCCGGAACGCACGTAGGGAAGTATACCCCCCCTATATTTACACCCTACGTGCCCGGCACGCCCTCACTCCACACAAAGAAACAACAACAACAAC	GGUACUAUGUACCAAAGGUGGAGUGAGCACGGCGUGCCGGAACGCACGUAGGGAAGUAUACCCCCCCUAUAUUUACACCCUACGUGCCCGGCACGCCCUCACUCCACACAAAGAAACAACAACAACAAC	(((((...)))))....((((((((((...((((((((((...(((((((((((((((((.......)))))))...))))))))))))))))))))))))))))))......................
LocalEnergy_H1_328	TTCTAATACGACTCACTATAGGTACTATGTACCAAAGGTCGAGAGCGCACGCTGCCGAAGAACGGAGGGCATGATACTATTGAAACCCACCACCTTCAATAGTATACACATGCCCTCCCTTCGGCAGCCGCTCTCGACACAAAGAAACAACAACAACAAC	GGUACUAUGUACCAAAGGUCGAGAGCGCACGCUGCCGAAGAACGGAGGGCAUGAUACUAUUGAAACCCACCACCUUCAAUAGUAUACACAUGCCCUCCCUUCGGCAGCCGCUCUCGACACAAAGAAACAACAACAACAAC	(((((...)))))....((((((((((...((((((((((...(((((((((((((((((((((..........)))))))))))...))))))))))))))))))))))))))))))......................
LocalEnergy_H1_329	TTCTAATACGACTCACTATAGGTACTATGTACCAAAGGTCGTGCGTGCACGCCCCGCTTGAACGGGCAGCCTGGCGGGCGCGCACCCCACCCACGCGCCCGCACACAGGCTGCCCCAAGCGGGGCCACGCACGACACAAAGAAACAACAACAACAAC	GGUACUAUGUACCAAAGGUCGUGCGUGCACGCCCCGCUUGAACGGGCAGCCUGGCGGGCGCGCACCCCACCCACGCGCCCGCACACAGGCUGCCCCAAGCGGGGCCACGCACGACACAAAGAAACAACAACAACAAC	(((((...)))))....((((((((((...((((((((((...(((((((((((((((((((...........)))))))))...))))))))))))))))))))))))))))))......................
LocalEnergy_H1_330	TTCTAATACGACTCACTATAGGTACTATGTACCAAAGGAGTCTCGCGCACGTGCAGAGGGAACGCTGTGCCCGCAGTGGAACCACCCACTGACACGGGCACAGCCCCTCTGCACCGCGAGACTCACAAAGAAACAACAACAACAAC	GGUACUAUGUACCAAAGGAGUCUCGCGCACGUGCAGAGGGAACGCUGUGCCCGCAGUGGAACCACCCACUGACACGGGCACAGCCCCUCUGCACCGCGAGACUCACAAAGAAACAACAACAACAAC	(((((...)))))....((((((((((...((((((((((...((((((((((((((((......))))))...))))))))))))))))))))))))))))))......................
LocalEnergy_H1_331	TTCTAATACGACTCACTATAGGTACTATGTACCAAAGGCAACCGGCGCACGATAAGAGCGAACGGGGGCCCGGCGTACAAGAACGCACACACCGTTCTTGTACGACACCGGGCCCCCCGCTCTTATCCGCCGGTTGCACAAAGAAACAACAACAACAAC	GGUACUAUGUACCAAAGGCAACCGGCGCACGAUAAGAGCGAACGGGGGCCCGGCGUACAAGAACGCACACACCGUUCUUGUACGACACCGGGCCCCCCGCUCUUAUCCGCCGGUUGCACAAAGAAACAACAACAACAAC	(((((...)))))....((((((((((...((((((((((...((((((((((((((((((((((.......))))))))))))...))))))))))))))))))))))))))))))......................
LocalEnergy_H1_332	TTCTAATACGACTCACTATAGGTACTATGTACCAAAGGTTCAGGAAGCACGTGATAGGGGAACGCGAGCGGGGGGTTAGCCCCCAACTTAATTACACCCCGCTCGCCCCCTATCACCTTCCTGAACACAAAGAAACAACAACAACAAC	GGUACUAUGUACCAAAGGUUCAGGAAGCACGUGAUAGGGGAACGCGAGCGGGGGGUUAGCCCCCAACUUAAUUACACCCCGCUCGCCCCCUAUCACCUUCCUGAACACAAAGAAACAACAACAACAAC	(((((...)))))....((((((((((...((((((((((...((((((((((((((((........))))))...))))))))))))))))))))))))))))))......................
LocalEnergy_H1_333	TTCTAATACGACTCACTATAGGTACTATGTACCAAAGGGGCCTGCAGCACGTGCAGAGGGAACGAGAGTTAAGTAACCCAAGTTAACACTTAACTCTCCCCTCTGCACCTGCAGGCCCACAAAGAAACAACAACAACAAC	GGUACUAUGUACCAAAGGGGCCUGCAGCACGUGCAGAGGGAACGAGAGUUAAGUAACCCAAGUUAACACUUAACUCUCCCCUCUGCACCUGCAGGCCCACAAAGAAACAACAACAACAAC	(((((...)))))....((((((((((...((((((((((...((((((((((((((....))))...))))))))))))))))))))))))))))))......................
LocalEnergy_H1_334	TTCTAATACGACTCACTATAGGTACTATGTACCAAAGGCTATTTCCGCACGGTCACGTCGAACGTTGACACGGGTGATTTTCGGCCACCACAACGCCGAAAATCACACACCGTGTCAACCGACGTGACCCGGAAATAGCACAAAGAAACAACAACAACAAC	GGUACUAUGUACCAAAGGCUAUUUCCGCACGGUCACGUCGAACGUUGACACGGGUGAUUUUCGGCCACCACAACGCCGAAAAUCACACACCGUGUCAACCGACGUGACCCGGAAAUAGCACAAAGAAACAACAACAACAAC	(((((...)))))....((((((((((...((((((((((...((((((((((((((((((((((.........))))))))))))...))))))))))))))))))))))))))))))......................
LocalEnergy_H1_335	TTCTAATACGACTCACTATAGGTACTATGTACCAAAGGCAACCGGCGCACGGTCTTCTCGAACGCCTATAGGGCCCGCCCCCGCCCCACCGCGGGGGCGGGACACCCTATAGGCCGAGAAGACCCGCCGGTTGCACAAAGAAACAACAACAACAAC	GGUACUAUGUACCAAAGGCAACCGGCGCACGGUCUUCUCGAACGCCUAUAGGGCCCGCCCCCGCCCCACCGCGGGGGCGGGACACCCUAUAGGCCGAGAAGACCCGCCGGUUGCACAAAGAAACAACAACAACAAC	(((((...)))))....((((((((((...((((((((((...(((((((((((((((((((((......)))))))))))...))))))))))))))))))))))))))))))......................
LocalEnergy_H1_336	TTCTAATACGACTCACTATAGGTACTATGTACCAAAGGTCTGCACTGCACGCGGAGCGCGAACGCCTATAGGGACTTCACCCTGAAGTACACCCTATAGGCCGCGCTCCGCCAGTGCAGACACAAAGAAACAACAACAACAAC	GGUACUAUGUACCAAAGGUCUGCACUGCACGCGGAGCGCGAACGCCUAUAGGGACUUCACCCUGAAGUACACCCUAUAGGCCGCGCUCCGCCAGUGCAGACACAAAGAAACAACAACAACAAC	(((((...)))))....((((((((((...((((((((((...((((((((((((((((...))))))...))))))))))))))))))))))))))))))......................
LocalEnergy_H1_337	TTCTAATACGACTCACTATAGGTACTATGTACCAAAGGGAACTCAAGCACGGTTGCTCTGAACGCGGACCATGGCCCACCGTGAACACACTCACGGTGGGTACACATGGTCCGCCAGAGCAACCCTTGAGTTCCACAAAGAAACAACAACAACAAC	GGUACUAUGUACCAAAGGGAACUCAAGCACGGUUGCUCUGAACGCGGACCAUGGCCCACCGUGAACACACUCACGGUGGGUACACAUGGUCCGCCAGAGCAACCCUUGAGUUCCACAAAGAAACAACAACAACAAC	(((((...)))))....((((((((((...((((((((((...(((((((((((((((((((((......)))))))))))...))))))))))))))))))))))))))))))......................
LocalEnergy_H1_338	TTCTAATACGACTCACTATAGGTACTATGTACCAAAGGCCCAGTCCGCACGAATATTGCGAACGGAACCCGGGGGAGACCTCACCCCAAAAGGTCTCCACACCCGGGTTCCCGCAATATTCCGGACTGGGCACAAAGAAACAACAACAACAAC	GGUACUAUGUACCAAAGGCCCAGUCCGCACGAAUAUUGCGAACGGAACCCGGGGGAGACCUCACCCCAAAAGGUCUCCACACCCGGGUUCCCGCAAUAUUCCGGACUGGGCACAAAGAAACAACAACAACAAC	(((((...)))))....((((((((((...((((((((((...((((((((((((((((((.........))))))))...))))))))))))))))))))))))))))))......................
LocalEnergy_H1_339	TTCTAATACGACTCACTATAGGTACTATGTACCAAAGGGGGGTGCTGCACGTGGCGGGCGAACGCACGCGGAGGTATGTCACCACACATACACACTCCGCGTGCCGCCCGCCACCAGCACCCCCACAAAGAAACAACAACAACAAC	GGUACUAUGUACCAAAGGGGGGUGCUGCACGUGGCGGGCGAACGCACGCGGAGGUAUGUCACCACACAUACACACUCCGCGUGCCGCCCGCCACCAGCACCCCCACAAAGAAACAACAACAACAAC	(((((...)))))....((((((((((...((((((((((...((((((((((((((((......))))))...))))))))))))))))))))))))))))))......................
LocalEnergy_H1_340	TTCTAATACGACTCACTATAGGTACTATGTACCAAAGGACCAGGACGCACGTCTTGAGGGAACGTGACACCAGTCCTAAAGCCACCCCCACGGCTTTAGGAACACTGGTGTCACCCCTCAAGACCGTCCTGGTCACAAAGAAACAACAACAACAAC	GGUACUAUGUACCAAAGGACCAGGACGCACGUCUUGAGGGAACGUGACACCAGUCCUAAAGCCACCCCCACGGCUUUAGGAACACUGGUGUCACCCCUCAAGACCGUCCUGGUCACAAAGAAACAACAACAACAAC	(((((...)))))....((((((((((...((((((((((...((((((((((((((((((((........))))))))))...))))))))))))))))))))))))))))))......................
LocalEnergy_H1_341	TTCTAATACGACTCACTATAGGTACTATGTACCAAAGGAATTACCAGCACGGGCATACGGAACGGCTGACGCGTAGATTATAGAACCCCCCCCCTTCTATAATCTAACACGCGTCAGCCCCGTATGCCCCTGGTAATTCACAAAGAAACAACAACAACAAC	GGUACUAUGUACCAAAGGAAUUACCAGCACGGGCAUACGGAACGGCUGACGCGUAGAUUAUAGAACCCCCCCCCUUCUAUAAUCUAACACGCGUCAGCCCCGUAUGCCCCUGGUAAUUCACAAAGAAACAACAACAACAAC	(((((...)))))....((((((((((...((((((((((...((((((((((((((((((((((.........))))))))))))...))))))))))))))))))))))))))))))......................
LocalEnergy_H1_342	TTCTAATACGACTCACTATAGGTACTATGTACCAAAGGGGTGAGACGCACGAGTCCCGAGAACGTGACACCAGATAGCCGTCGGTCACAAACACCGACGGCTATACACTGGTGTCACCTCGGGACTCCGTCTCACCCACAAAGAAACAACAACAACAAC	GGUACUAUGUACCAAAGGGGUGAGACGCACGAGUCCCGAGAACGUGACACCAGAUAGCCGUCGGUCACAAACACCGACGGCUAUACACUGGUGUCACCUCGGGACUCCGUCUCACCCACAAAGAAACAACAACAACAAC	(((((...)))))....((((((((((...((((((((((...((((((((((((((((((((((.......))))))))))))...))))))))))))))))))))))))))))))......................
LocalEnergy_H1_343	TTCTAATACGACTCACTATAGGTACTATGTACCAAAGGGGCCTGCAGCACGGAGTCACCGAACGCCTATAGGGTTATGTCCACGACATAAACACCCTATAGGCCGGTGACTCCCTGCAGGCCCACAAAGAAACAACAACAACAAC	GGUACUAUGUACCAAAGGGGCCUGCAGCACGGAGUCACCGAACGCCUAUAGGGUUAUGUCCACGACAUAAACACCCUAUAGGCCGGUGACUCCCUGCAGGCCCACAAAGAAACAACAACAACAAC	(((((...)))))....((((((((((...((((((((((...(((((((((((((((((...)))))))...))))))))))))))))))))))))))))))......................
LocalEnergy_H1_344	TTCTAATACGACTCACTATAGGTACTATGTACCAAAGGTTCGGGTTGCACGGGCGCATGGAACGTGCACGGGGTCACGTTACACCACAAAACGTGAACACCCCGTGCACCCATGCGCCCCAACCCGAACACAAAGAAACAACAACAACAAC	GGUACUAUGUACCAAAGGUUCGGGUUGCACGGGCGCAUGGAACGUGCACGGGGUCACGUUACACCACAAAACGUGAACACCCCGUGCACCCAUGCGCCCCAACCCGAACACAAAGAAACAACAACAACAAC	(((((...)))))....((((((((((...((((((((((...(((((((((((((((((.........)))))))...))))))))))))))))))))))))))))))......................
LocalEnergy_H1_345	TTCTAATACGACTCACTATAGGTACTATGTACCAAAGGAATTACCAGCACGGGTTACCAGAACGCGGGCGAAGCAAGGGTGCCACACCTTTGACACTTCGCCCGCCTGGTAACCCCTGGTAATTCACAAAGAAACAACAACAACAAC	GGUACUAUGUACCAAAGGAAUUACCAGCACGGGUUACCAGAACGCGGGCGAAGCAAGGGUGCCACACCUUUGACACUUCGCCCGCCUGGUAACCCCUGGUAAUUCACAAAGAAACAACAACAACAAC	(((((...)))))....((((((((((...((((((((((...((((((((((((((((((...))))))))...))))))))))))))))))))))))))))))......................
LocalEnergy_H1_346	TTCTAATACGACTCACTATAGGTACTATGTACCAAAGGCCACATACGCACGCCGGTCCAGAACGGCGGGGTGGTATAAGTGACACACCTATTTATAACACCACCCCGCCCTGGACCGGCCGTATGTGGCACAAAGAAACAACAACAACAAC	GGUACUAUGUACCAAAGGCCACAUACGCACGCCGGUCCAGAACGGCGGGGUGGUAUAAGUGACACACCUAUUUAUAACACCACCCCGCCCUGGACCGGCCGUAUGUGGCACAAAGAAACAACAACAACAAC	(((((...)))))....((((((((((...((((((((((...((((((((((((((((((.......))))))))...))))))))))))))))))))))))))))))......................
LocalEnergy_H1_347	TTCTAATACGACTCACTATAGGTACTATGTACCAAAGGTCCCGGAAGCACGGCCGGCCGGAACGACCGGCTGGGCGGGCACAGCCCGCACACCAGCCGGTCCCGGCCGGCCCTTCCGGGACACAAAGAAACAACAACAACAAC	GGUACUAUGUACCAAAGGUCCCGGAAGCACGGCCGGCCGGAACGACCGGCUGGGCGGGCACAGCCCGCACACCAGCCGGUCCCGGCCGGCCCUUCCGGGACACAAAGAAACAACAACAACAAC	(((((...)))))....((((((((((...((((((((((...((((((((((((((((...))))))...))))))))))))))))))))))))))))))......................
LocalEnergy_H1_348	TTCTAATACGACTCACTATAGGTACTATGTACCAAAGGTTCAGGAAGCACGCACTAAGGGAACGCCGGAGGCGTGTGGTCTTCCCCCCCAAGATTATAACACGCCTCCGGCCCCTTAGTGCCTTCCTGAACACAAAGAAACAACAACAACAAC	GGUACUAUGUACCAAAGGUUCAGGAAGCACGCACUAAGGGAACGCCGGAGGCGUGUGGUCUUCCCCCCCAAGAUUAUAACACGCCUCCGGCCCCUUAGUGCCUUCCUGAACACAAAGAAACAACAACAACAAC	(((((...)))))....((((((((((...((((((((((...(((((((((((((((((((.......)))))))))...))))))))))))))))))))))))))))))......................
LocalEnergy_H1_349	TTCTAATACGACTCACTATAGGTACTATGTACCAAAGGCAACGGGGGCACGGCCGGCCGGAACGATTTAGATGGCTGGCGGACCCCCCCCCCGTCCGCCAGCACACATCTAAATCCCGGCCGGCCCCCCCGTTGCACAAAGAAACAACAACAACAAC	GGUACUAUGUACCAAAGGCAACGGGGGCACGGCCGGCCGGAACGAUUUAGAUGGCUGGCGGACCCCCCCCCCGUCCGCCAGCACACAUCUAAAUCCCGGCCGGCCCCCCCGUUGCACAAAGAAACAACAACAACAAC	(((((...)))))....((((((((((...((((((((((...((((((((((((((((((((.........))))))))))...))))))))))))))))))))))))))))))......................
LocalEnergy_H1_350	TTCTAATACGACTCACTATAGGTACTATGTACCAAAGGCAACCGGCGCACGATAAGAGCGAACGTTTGTACAGAATTATCCCCCCCCCCATAATTACACTGTACAAACCGCTCTTATCCGCCGGTTGCACAAAGAAACAACAACAACAAC	GGUACUAUGUACCAAAGGCAACCGGCGCACGAUAAGAGCGAACGUUUGUACAGAAUUAUCCCCCCCCCCAUAAUUACACUGUACAAACCGCUCUUAUCCGCCGGUUGCACAAAGAAACAACAACAACAAC	(((((...)))))....((((((((((...((((((((((...((((((((((((((((..........))))))...))))))))))))))))))))))))))))))......................
LocalEnergy_H1_351	TTCTAATACGACTCACTATAGGTACTATGTACCAAAGGCAACCGGCGCACGGAACGCGGGAACGTACCAGAGGGAACCACAAGTTTACACCTCTGGTACCCCGCGTTCCCGCCGGTTGCACAAAGAAACAACAACAACAAC	GGUACUAUGUACCAAAGGCAACCGGCGCACGGAACGCGGGAACGUACCAGAGGGAACCACAAGUUUACACCUCUGGUACCCCGCGUUCCCGCCGGUUGCACAAAGAAACAACAACAACAAC	(((((...)))))....((((((((((...((((((((((...((((((((((((((.....))))...))))))))))))))))))))))))))))))......................
LocalEnergy_H1_352	TTCTAATACGACTCACTATAGGTACTATGTACCAAAGGACCCCGCCGCACGCTGCCGAAGAACGGTAGGTGAGATTCCCCCCCCGGAATACACTCACCTACCCTTCGGCAGCCGGCGGGGTCACAAAGAAACAACAACAACAAC	GGUACUAUGUACCAAAGGACCCCGCCGCACGCUGCCGAAGAACGGUAGGUGAGAUUCCCCCCCCGGAAUACACUCACCUACCCUUCGGCAGCCGGCGGGGUCACAAAGAAACAACAACAACAAC	(((((...)))))....((((((((((...((((((((((...(((((((((((((((......)))))...))))))))))))))))))))))))))))))......................
LocalEnergy_H1_353	TTCTAATACGACTCACTATAGGTACTATGTACCAAAGGCAAGCGCCGCACGCACTAAGGGAACGGCCACCTAGGCCAATCCCCACCAAAGGATTGGTACACTAGGTGGCCCCCTTAGTGCCGGCGCTTGCACAAAGAAACAACAACAACAAC	GGUACUAUGUACCAAAGGCAAGCGCCGCACGCACUAAGGGAACGGCCACCUAGGCCAAUCCCCACCAAAGGAUUGGUACACUAGGUGGCCCCCUUAGUGCCGGCGCUUGCACAAAGAAACAACAACAACAAC	(((((...)))))....((((((((((...((((((((((...((((((((((((((((((........))))))))...))))))))))))))))))))))))))))))......................
LocalEnergy_H1_354	TTCTAATACGACTCACTATAGGTACTATGTACCAAAGGTCGATATAGCACGAATCCTGGGAACGCGGGCGAAGATCTAAAACACCACAATTTAGATACACTTCGCCCGCCCCAGGATTCCTATATCGACACAAAGAAACAACAACAACAAC	GGUACUAUGUACCAAAGGUCGAUAUAGCACGAAUCCUGGGAACGCGGGCGAAGAUCUAAAACACCACAAUUUAGAUACACUUCGCCCGCCCCAGGAUUCCUAUAUCGACACAAAGAAACAACAACAACAAC	(((((...)))))....((((((((((...((((((((((...(((((((((((((((((.........)))))))...))))))))))))))))))))))))))))))......................
LocalEnergy_H1_355	TTCTAATACGACTCACTATAGGTACTATGTACCAAAGGGAGGACTAGCACGGTCTAACTGAACGGCCAACTCGCCCACGATAGGCCCCCCTATCGTGGGACACGAGTTGGCCCAGTTAGACCCTAGTCCTCCACAAAGAAACAACAACAACAAC	GGUACUAUGUACCAAAGGGAGGACUAGCACGGUCUAACUGAACGGCCAACUCGCCCACGAUAGGCCCCCCUAUCGUGGGACACGAGUUGGCCCAGUUAGACCCUAGUCCUCCACAAAGAAACAACAACAACAAC	(((((...)))))....((((((((((...((((((((((...(((((((((((((((((((((....)))))))))))...))))))))))))))))))))))))))))))......................
LocalEnergy_H1_356	TTCTAATACGACTCACTATAGGTACTATGTACCAAAGGCAACGGGGGCACGAGTCCCGAGAACGCCCGTACCGTATATTAGACCCATCTAATATAACACGGTACGGGCCTCGGGACTCCCCCCGTTGCACAAAGAAACAACAACAACAAC	GGUACUAUGUACCAAAGGCAACGGGGGCACGAGUCCCGAGAACGCCCGUACCGUAUAUUAGACCCAUCUAAUAUAACACGGUACGGGCCUCGGGACUCCCCCCGUUGCACAAAGAAACAACAACAACAAC	(((((...)))))....((((((((((...((((((((((...(((((((((((((((((((....)))))))))...))))))))))))))))))))))))))))))......................
LocalEnergy_H1_357	TTCTAATACGACTCACTATAGGTACTATGTACCAAAGGACCCCGCCGCACGAGTCCCGAGAACGCGTACCCGGTATTTCCACAAATAACACCGGGTACGCCTCGGGACTCCGGCGGGGTCACAAAGAAACAACAACAACAAC	GGUACUAUGUACCAAAGGACCCCGCCGCACGAGUCCCGAGAACGCGUACCCGGUAUUUCCACAAAUAACACCGGGUACGCCUCGGGACUCCGGCGGGGUCACAAAGAAACAACAACAACAAC	(((((...)))))....((((((((((...((((((((((...(((((((((((((((....)))))...))))))))))))))))))))))))))))))......................
LocalEnergy_H1_358	TTCTAATACGACTCACTATAGGTACTATGTACCAAAGGGAGGACTAGCACGGTCAACTGGAACGTTACCCGTGGGCGCCCCACAAACGGCGCCACACACGGGTAACCCAGTTGACCCTAGTCCTCCACAAAGAAACAACAACAACAAC	GGUACUAUGUACCAAAGGGAGGACUAGCACGGUCAACUGGAACGUUACCCGUGGGCGCCCCACAAACGGCGCCACACACGGGUAACCCAGUUGACCCUAGUCCUCCACAAAGAAACAACAACAACAAC	(((((...)))))....((((((((((...((((((((((...((((((((((((((((........))))))...))))))))))))))))))))))))))))))......................
LocalEnergy_H1_359	TTCTAATACGACTCACTATAGGTACTATGTACCAAAGGAAAGGTGCGCACGGCCGGCCGGAACGAGAGTTAAGGCACCGACCCCCCCCTCGGTGCACACTTAACTCTCCCGGCCGGCCCGCACCTTTCACAAAGAAACAACAACAACAAC	GGUACUAUGUACCAAAGGAAAGGUGCGCACGGCCGGCCGGAACGAGAGUUAAGGCACCGACCCCCCCCUCGGUGCACACUUAACUCUCCCGGCCGGCCCGCACCUUUCACAAAGAAACAACAACAACAAC	(((((...)))))....((((((((((...((((((((((...(((((((((((((((((........)))))))...))))))))))))))))))))))))))))))......................
LocalEnergy_H1_360	TTCTAATACGACTCACTATAGGTACTATGTACCAAAGGCAACATTTGCACGTGCAGAGGGAACGCTAGTAGCGGTTATATAACATATATAACACACGCTACTAGCCCCTCTGCACCAAATGTTGCACAAAGAAACAACAACAACAAC	GGUACUAUGUACCAAAGGCAACAUUUGCACGUGCAGAGGGAACGCUAGUAGCGGUUAUAUAACAUAUAUAACACACGCUACUAGCCCCUCUGCACCAAAUGUUGCACAAAGAAACAACAACAACAAC	(((((...)))))....((((((((((...((((((((((...((((((((((((((((((...))))))))...))))))))))))))))))))))))))))))......................
LocalEnergy_H1_361	TTCTAATACGACTCACTATAGGTACTATGTACCAAAGGGTCCGCACGCACGGTAGCAGTGAACGTTTGTACAGGGGCCGCAGCAAAAGCTGCGGCCCACACTGTACAAACCACTGCTACCCGTGCGGACCACAAAGAAACAACAACAACAAC	GGUACUAUGUACCAAAGGGUCCGCACGCACGGUAGCAGUGAACGUUUGUACAGGGGCCGCAGCAAAAGCUGCGGCCCACACUGUACAAACCACUGCUACCCGUGCGGACCACAAAGAAACAACAACAACAAC	(((((...)))))....((((((((((...((((((((((...((((((((((((((((((((....))))))))))...))))))))))))))))))))))))))))))......................
LocalEnergy_H1_362	TTCTAATACGACTCACTATAGGTACTATGTACCAAAGGGGTGGCAAGCACGAAGCTTCTGAACGGTAGGTGAGACCGCACAACGGTACACTCACCTACCCAGAAGCTTCCTTGCCACCCACAAAGAAACAACAACAACAAC	GGUACUAUGUACCAAAGGGGUGGCAAGCACGAAGCUUCUGAACGGUAGGUGAGACCGCACAACGGUACACUCACCUACCCAGAAGCUUCCUUGCCACCCACAAAGAAACAACAACAACAAC	(((((...)))))....((((((((((...((((((((((...((((((((((((((.....))))...))))))))))))))))))))))))))))))......................
LocalEnergy_H1_363	TTCTAATACGACTCACTATAGGTACTATGTACCAAAGGCTGAGGTAGCACGGGGGGTGGGAACGGCCACCTAGGTCGCACCGATACACTAGGTGGCCCCCACCCCCCCTACCTCAGCACAAAGAAACAACAACAACAAC	GGUACUAUGUACCAAAGGCUGAGGUAGCACGGGGGGUGGGAACGGCCACCUAGGUCGCACCGAUACACUAGGUGGCCCCCACCCCCCCUACCUCAGCACAAAGAAACAACAACAACAAC	(((((...)))))....((((((((((...((((((((((...((((((((((((((...))))...))))))))))))))))))))))))))))))......................
LocalEnergy_H1_364	TTCTAATACGACTCACTATAGGTACTATGTACCAAAGGCAACGCGTGCACGCTGATCCAGAACGGAGGGAGGGGTATATTTTCTACCCCCCTAGAAAATATACACACCCTCCCTCCCTGGATCAGCCACGCGTTGCACAAAGAAACAACAACAACAAC	GGUACUAUGUACCAAAGGCAACGCGUGCACGCUGAUCCAGAACGGAGGGAGGGGUAUAUUUUCUACCCCCCUAGAAAAUAUACACACCCUCCCUCCCUGGAUCAGCCACGCGUUGCACAAAGAAACAACAACAACAAC	(((((...)))))....((((((((((...((((((((((...((((((((((((((((((((((......))))))))))))...))))))))))))))))))))))))))))))......................
LocalEnergy_H1_365	TTCTAATACGACTCACTATAGGTACTATGTACCAAAGGGCGGGGAGGCACGGAGGCAGTGAACGACCACATAGGTATAGCAATCCACCAAAATTGCTATATACACTATGTGGTCCACTGCCTCCCCTCCCCGCCACAAAGAAACAACAACAACAAC	GGUACUAUGUACCAAAGGGCGGGGAGGCACGGAGGCAGUGAACGACCACAUAGGUAUAGCAAUCCACCAAAAUUGCUAUAUACACUAUGUGGUCCACUGCCUCCCCUCCCCGCCACAAAGAAACAACAACAACAAC	(((((...)))))....((((((((((...((((((((((...((((((((((((((((((((........))))))))))...))))))))))))))))))))))))))))))......................
LocalEnergy_H1_366	TTCTAATACGACTCACTATAGGTACTATGTACCAAAGGTGCGGGAGGCACGTTGTATCAGAACGCTCCGCGGGTATTGGCACCGCCAATAACACCCGCGGAGCCTGATACAACCCTCCCGCACACAAAGAAACAACAACAACAAC	GGUACUAUGUACCAAAGGUGCGGGAGGCACGUUGUAUCAGAACGCUCCGCGGGUAUUGGCACCGCCAAUAACACCCGCGGAGCCUGAUACAACCCUCCCGCACACAAAGAAACAACAACAACAAC	(((((...)))))....((((((((((...((((((((((...(((((((((((((((((...)))))))...))))))))))))))))))))))))))))))......................
LocalEnergy_H1_367	TTCTAATACGACTCACTATAGGTACTATGTACCAAAGGAATTACCAGCACGGCGTCATCGAACGCGGACCATGTGTTACACACCAATAACACATGGTCCGCCGATGACGCCCTGGTAATTCACAAAGAAACAACAACAACAAC	GGUACUAUGUACCAAAGGAAUUACCAGCACGGCGUCAUCGAACGCGGACCAUGUGUUACACACCAAUAACACAUGGUCCGCCGAUGACGCCCUGGUAAUUCACAAAGAAACAACAACAACAAC	(((((...)))))....((((((((((...((((((((((...((((((((((((((.......))))...))))))))))))))))))))))))))))))......................
LocalEnergy_H1_368	TTCTAATACGACTCACTATAGGTACTATGTACCAAAGGAAAGGTGCGCACGAAGTCCTCGAACGCCACGGAAGATCCGCTCGGCGAAACCACCCGCCGAGCGGATACACTTCCGTGGCCGAGGACTTCCGCACCTTTCACAAAGAAACAACAACAACAAC	GGUACUAUGUACCAAAGGAAAGGUGCGCACGAAGUCCUCGAACGCCACGGAAGAUCCGCUCGGCGAAACCACCCGCCGAGCGGAUACACUUCCGUGGCCGAGGACUUCCGCACCUUUCACAAAGAAACAACAACAACAAC	(((((...)))))....((((((((((...((((((((((...((((((((((((((((((((((........))))))))))))...))))))))))))))))))))))))))))))......................
LocalEnergy_H1_369	TTCTAATACGACTCACTATAGGTACTATGTACCAAAGGCAATCGGTGCACGAGACCACAGAACGCGGCCCACGATCATTAAACTAATGATACACGTGGGCCGCCTGTGGTCTCCACCGATTGCACAAAGAAACAACAACAACAAC	GGUACUAUGUACCAAAGGCAAUCGGUGCACGAGACCACAGAACGCGGCCCACGAUCAUUAAACUAAUGAUACACGUGGGCCGCCUGUGGUCUCCACCGAUUGCACAAAGAAACAACAACAACAAC	(((((...)))))....((((((((((...((((((((((...(((((((((((((((((...)))))))...))))))))))))))))))))))))))))))......................
LocalEnergy_H1_370	TTCTAATACGACTCACTATAGGTACTATGTACCAAAGGCAACCGGCGCACGACAGGTATGAACGCCTGGCGCGTGAGTTCCCCCCCCCCCCCCCGGGGAACTCAACACGCGCCAGGCCATACCTGTCCGCCGGTTGCACAAAGAAACAACAACAACAAC	GGUACUAUGUACCAAAGGCAACCGGCGCACGACAGGUAUGAACGCCUGGCGCGUGAGUUCCCCCCCCCCCCCCCGGGGAACUCAACACGCGCCAGGCCAUACCUGUCCGCCGGUUGCACAAAGAAACAACAACAACAAC	(((((...)))))....((((((((((...((((((((((...((((((((((((((((((((...........))))))))))...))))))))))))))))))))))))))))))......................
LocalEnergy_H1_371	TTCTAATACGACTCACTATAGGTACTATGTACCAAAGGCCCATCCTGCACGGTCGCCCGGAACGGCTGCTGGGAATTTAACATACCACCTATGTTAAATTACACCCAGCAGCCCCGGGCGACCCAGGATGGGCACAAAGAAACAACAACAACAAC	GGUACUAUGUACCAAAGGCCCAUCCUGCACGGUCGCCCGGAACGGCUGCUGGGAAUUUAACAUACCACCUAUGUUAAAUUACACCCAGCAGCCCCGGGCGACCCAGGAUGGGCACAAAGAAACAACAACAACAAC	(((((...)))))....((((((((((...((((((((((...(((((((((((((((((((((.....)))))))))))...))))))))))))))))))))))))))))))......................
LocalEnergy_H1_372	TTCTAATACGACTCACTATAGGTACTATGTACCAAAGGGAACTCAAGCACGCTTATTAGGAACGTTGACACGGAATTGAGAGTTGAACCCTAATTTTTAATTACACCGTGTCAACCCTAATAAGCCTTGAGTTCCACAAAGAAACAACAACAACAAC	GGUACUAUGUACCAAAGGGAACUCAAGCACGCUUAUUAGGAACGUUGACACGGAAUUGAGAGUUGAACCCUAAUUUUUAAUUACACCGUGUCAACCCUAAUAAGCCUUGAGUUCCACAAAGAAACAACAACAACAAC	(((((...)))))....((((((((((...((((((((((...((((((((((((((((((((((.....))))))))))))...))))))))))))))))))))))))))))))......................
LocalEnergy_H1_373	TTCTAATACGACTCACTATAGGTACTATGTACCAAAGGACACCTGGGCACGTGCAGAGGGAACGGCTTTAATGTGAACCCAACCCCATTGGGTTCAACACATTAAAGCCCCCTCTGCACCCCAGGTGTCACAAAGAAACAACAACAACAAC	GGUACUAUGUACCAAAGGACACCUGGGCACGUGCAGAGGGAACGGCUUUAAUGUGAACCCAACCCCAUUGGGUUCAACACAUUAAAGCCCCCUCUGCACCCCAGGUGUCACAAAGAAACAACAACAACAAC	(((((...)))))....((((((((((...((((((((((...(((((((((((((((((((.....)))))))))...))))))))))))))))))))))))))))))......................
LocalEnergy_H1_374	TTCTAATACGACTCACTATAGGTACTATGTACCAAAGGCAACGCGTGCACGATTGGCACGAACGGCGTGAACGGTATTCCACAAACCAATACACACGTTCACGCCCGTGCCAATCCACGCGTTGCACAAAGAAACAACAACAACAAC	GGUACUAUGUACCAAAGGCAACGCGUGCACGAUUGGCACGAACGGCGUGAACGGUAUUCCACAAACCAAUACACACGUUCACGCCCGUGCCAAUCCACGCGUUGCACAAAGAAACAACAACAACAAC	(((((...)))))....((((((((((...((((((((((...(((((((((((((((.........)))))...))))))))))))))))))))))))))))))......................
LocalEnergy_H1_375	TTCTAATACGACTCACTATAGGTACTATGTACCAAAGGACACCTGGGCACGGCACATCAGAACGACCGGCTGGGAAACCCCCCCTTTTACACCAGCCGGTCCTGATGTGCCCCCAGGTGTCACAAAGAAACAACAACAACAAC	GGUACUAUGUACCAAAGGACACCUGGGCACGGCACAUCAGAACGACCGGCUGGGAAACCCCCCCUUUUACACCAGCCGGUCCUGAUGUGCCCCCAGGUGUCACAAAGAAACAACAACAACAAC	(((((...)))))....((((((((((...((((((((((...((((((((((((((.......))))...))))))))))))))))))))))))))))))......................
LocalEnergy_H1_376	TTCTAATACGACTCACTATAGGTACTATGTACCAAAGGAGGCATGGGCACGCTGATCCAGAACGCACGCCCTGTGAGTGAGCCCAAAACCAGTTTACTCAACACAGGGCGTGCCTGGATCAGCCCCATGCCTCACAAAGAAACAACAACAACAAC	GGUACUAUGUACCAAAGGAGGCAUGGGCACGCUGAUCCAGAACGCACGCCCUGUGAGUGAGCCCAAAACCAGUUUACUCAACACAGGGCGUGCCUGGAUCAGCCCCAUGCCUCACAAAGAAACAACAACAACAAC	(((((...)))))....((((((((((...((((((((((...(((((((((((((((((((.........)))))))))...))))))))))))))))))))))))))))))......................
LocalEnergy_H1_377	TTCTAATACGACTCACTATAGGTACTATGTACCAAAGGTTGAGCCTGCACGGGGTGACGGAACGGCCTGTGCGCGCGCCCCGCGACACGCACAGGCCCCGTCACCCCCAGGCTCAACACAAAGAAACAACAACAACAAC	GGUACUAUGUACCAAAGGUUGAGCCUGCACGGGGUGACGGAACGGCCUGUGCGCGCGCCCCGCGACACGCACAGGCCCCGUCACCCCCAGGCUCAACACAAAGAAACAACAACAACAAC	(((((...)))))....((((((((((...((((((((((...((((((((((((((...))))...))))))))))))))))))))))))))))))......................
LocalEnergy_H1_378	TTCTAATACGACTCACTATAGGTACTATGTACCAAAGGACCCTGAAGCACGGCCCAGCCGAACGAAGCAACCGGCCTGCCCGGACACCGGGCAGGCACACGGTTGCTTCCGGCTGGGCCCTTCAGGGTCACAAAGAAACAACAACAACAAC	GGUACUAUGUACCAAAGGACCCUGAAGCACGGCCCAGCCGAACGAAGCAACCGGCCUGCCCGGACACCGGGCAGGCACACGGUUGCUUCCGGCUGGGCCCUUCAGGGUCACAAAGAAACAACAACAACAAC	(((((...)))))....((((((((((...((((((((((...((((((((((((((((((((...))))))))))...))))))))))))))))))))))))))))))......................
LocalEnergy_H1_379	TTCTAATACGACTCACTATAGGTACTATGTACCAAAGGCAAGCATCGCACGTTGAGGTCGAACGTAGACAGTGTCTGCCCCCCCCCCAGAACACACTGTCTACCGACCTCAACCGATGCTTGCACAAAGAAACAACAACAACAAC	GGUACUAUGUACCAAAGGCAAGCAUCGCACGUUGAGGUCGAACGUAGACAGUGUCUGCCCCCCCCCCAGAACACACUGUCUACCGACCUCAACCGAUGCUUGCACAAAGAAACAACAACAACAAC	(((((...)))))....((((((((((...((((((((((...((((((((((((((.........))))...))))))))))))))))))))))))))))))......................
LocalEnergy_H1_380	TTCTAATACGACTCACTATAGGTACTATGTACCAAAGGGCAGTTGCGCACGGTAGCAGTGAACGTGGATGGTGAGCGCAAAACGCTACACACCATCCACCACTGCTACCCGCAACTGCCACAAAGAAACAACAACAACAAC	GGUACUAUGUACCAAAGGGCAGUUGCGCACGGUAGCAGUGAACGUGGAUGGUGAGCGCAAAACGCUACACACCAUCCACCACUGCUACCCGCAACUGCCACAAAGAAACAACAACAACAAC	(((((...)))))....((((((((((...((((((((((...((((((((((((((.....))))...))))))))))))))))))))))))))))))......................
LocalEnergy_H1_381	TTCTAATACGACTCACTATAGGTACTATGTACCAAAGGTAGGGACTGCACGTGATAGGGGAACGGTCACCCTGAACCCTGCCCCCCCAGGGTTACACAGGGTGACCCCCCTATCACCAGTCCCTACACAAAGAAACAACAACAACAAC	GGUACUAUGUACCAAAGGUAGGGACUGCACGUGAUAGGGGAACGGUCACCCUGAACCCUGCCCCCCCAGGGUUACACAGGGUGACCCCCCUAUCACCAGUCCCUACACAAAGAAACAACAACAACAAC	(((((...)))))....((((((((((...((((((((((...(((((((((((((((((......)))))))...))))))))))))))))))))))))))))))......................
LocalEnergy_H1_382	TTCTAATACGACTCACTATAGGTACTATGTACCAAAGGCAGCTTCGGCACGGGGACTGAGAACGCCACGGAAGTCAAGTAAAACCAACAACTTTTATTTGAACACTTCCGTGGCCTCAGTCCCCCCGAAGCTGCACAAAGAAACAACAACAACAAC	GGUACUAUGUACCAAAGGCAGCUUCGGCACGGGGACUGAGAACGCCACGGAAGUCAAGUAAAACCAACAACUUUUAUUUGAACACUUCCGUGGCCUCAGUCCCCCCGAAGCUGCACAAAGAAACAACAACAACAAC	(((((...)))))....((((((((((...((((((((((...((((((((((((((((((((........))))))))))...))))))))))))))))))))))))))))))......................
LocalEnergy_H1_383	TTCTAATACGACTCACTATAGGTACTATGTACCAAAGGCCCGCAGAGCACGAATTGTGGGAACGGCTGCTGGGGAGTGTGGGCAACAACACCCCCACACTCACACCCAGCAGCCCCCACAATTCCTCTGCGGGCACAAAGAAACAACAACAACAAC	GGUACUAUGUACCAAAGGCCCGCAGAGCACGAAUUGUGGGAACGGCUGCUGGGGAGUGUGGGCAACAACACCCCCACACUCACACCCAGCAGCCCCCACAAUUCCUCUGCGGGCACAAAGAAACAACAACAACAAC	(((((...)))))....((((((((((...((((((((((...(((((((((((((((((((..........)))))))))...))))))))))))))))))))))))))))))......................
LocalEnergy_H1_384	TTCTAATACGACTCACTATAGGTACTATGTACCAAAGGCAACCGGCGCACGGGCGCATGGAACGCGAGCGGGGCCGCCGCCGGACACCGGCGGCGGACACCCCGCTCGCCCATGCGCCCCGCCGGTTGCACAAAGAAACAACAACAACAAC	GGUACUAUGUACCAAAGGCAACCGGCGCACGGGCGCAUGGAACGCGAGCGGGGCCGCCGCCGGACACCGGCGGCGGACACCCCGCUCGCCCAUGCGCCCCGCCGGUUGCACAAAGAAACAACAACAACAAC	(((((...)))))....((((((((((...((((((((((...((((((((((((((((((((...))))))))))...))))))))))))))))))))))))))))))......................
LocalEnergy_H1_385	TTCTAATACGACTCACTATAGGTACTATGTACCAAAGGACACCTGGGCACGCATGTTGCGAACGCGTAGTAAGAGTGTTCGCGACACGCGAACACTACACTTACTACGCCGCAACATGCCCCAGGTGTCACAAAGAAACAACAACAACAAC	GGUACUAUGUACCAAAGGACACCUGGGCACGCAUGUUGCGAACGCGUAGUAAGAGUGUUCGCGACACGCGAACACUACACUUACUACGCCGCAACAUGCCCCAGGUGUCACAAAGAAACAACAACAACAAC	(((((...)))))....((((((((((...((((((((((...((((((((((((((((((((...))))))))))...))))))))))))))))))))))))))))))......................
LocalEnergy_H1_386	TTCTAATACGACTCACTATAGGTACTATGTACCAAAGGCAACTTCCGCACGGAACGTTTGAACGTAAACAATGGCCATGTGGGCCAACAACCCCACATGGCACACATTGTTTACCAAACGTTCCCGGAAGTTGCACAAAGAAACAACAACAACAAC	GGUACUAUGUACCAAAGGCAACUUCCGCACGGAACGUUUGAACGUAAACAAUGGCCAUGUGGGCCAACAACCCCACAUGGCACACAUUGUUUACCAAACGUUCCCGGAAGUUGCACAAAGAAACAACAACAACAAC	(((((...)))))....((((((((((...((((((((((...((((((((((((((((((((........))))))))))...))))))))))))))))))))))))))))))......................
LocalEnergy_H1_387	TTCTAATACGACTCACTATAGGTACTATGTACCAAAGGTTCGGGTTGCACGGCACATCAGAACGCGTACCCGGTTCCCCAGGAAACACCGGGTACGCCTGATGTGCCCAACCCGAACACAAAGAAACAACAACAACAAC	GGUACUAUGUACCAAAGGUUCGGGUUGCACGGCACAUCAGAACGCGUACCCGGUUCCCCAGGAAACACCGGGUACGCCUGAUGUGCCCAACCCGAACACAAAGAAACAACAACAACAAC	(((((...)))))....((((((((((...((((((((((...((((((((((((((...))))...))))))))))))))))))))))))))))))......................
LocalEnergy_H1_388	TTCTAATACGACTCACTATAGGTACTATGTACCAAAGGTTGCTAGGGCACGGTTGCGTGGAACGCCCGTACCGTGGCGTTGCCAACCATAACGCCAACACGGTACGGGCCCACGCAACCCCCTAGCAACACAAAGAAACAACAACAACAAC	GGUACUAUGUACCAAAGGUUGCUAGGGCACGGUUGCGUGGAACGCCCGUACCGUGGCGUUGCCAACCAUAACGCCAACACGGUACGGGCCCACGCAACCCCCUAGCAACACAAAGAAACAACAACAACAAC	(((((...)))))....((((((((((...((((((((((...((((((((((((((((((.......))))))))...))))))))))))))))))))))))))))))......................
LocalEnergy_H1_389	TTCTAATACGACTCACTATAGGTACTATGTACCAAAGGGCCGGGAAGCACGATTCGCGGGAACGGCCAACTCGTTAGATTCCCACCAATCTAAACACGAGTTGGCCCCCGCGAATCCTTCCCGGCCACAAAGAAACAACAACAACAAC	GGUACUAUGUACCAAAGGGCCGGGAAGCACGAUUCGCGGGAACGGCCAACUCGUUAGAUUCCCACCAAUCUAAACACGAGUUGGCCCCCGCGAAUCCUUCCCGGCCACAAAGAAACAACAACAACAAC	(((((...)))))....((((((((((...((((((((((...(((((((((((((((((......)))))))...))))))))))))))))))))))))))))))......................
LocalEnergy_H1_390	TTCTAATACGACTCACTATAGGTACTATGTACCAAAGGTCGTGCGTGCACGAGACCACAGAACGGCCAACTCGTGCTGTAAGGTCCCCCCCACCTTATAGCAACACGAGTTGGCCCTGTGGTCTCCACGCACGACACAAAGAAACAACAACAACAAC	GGUACUAUGUACCAAAGGUCGUGCGUGCACGAGACCACAGAACGGCCAACUCGUGCUGUAAGGUCCCCCCCACCUUAUAGCAACACGAGUUGGCCCUGUGGUCUCCACGCACGACACAAAGAAACAACAACAACAAC	(((((...)))))....((((((((((...((((((((((...(((((((((((((((((((((.......)))))))))))...))))))))))))))))))))))))))))))......................
LocalEnergy_H1_391	TTCTAATACGACTCACTATAGGTACTATGTACCAAAGGTCGATATAGCACGCACGAGGGGAACGGCAGAGGGGGTCTTCCACAAACAAGACACACCCCTCTGCCCCCCTCGTGCCTATATCGACACAAAGAAACAACAACAACAAC	GGUACUAUGUACCAAAGGUCGAUAUAGCACGCACGAGGGGAACGGCAGAGGGGGUCUUCCACAAACAAGACACACCCCUCUGCCCCCCUCGUGCCUAUAUCGACACAAAGAAACAACAACAACAAC	(((((...)))))....((((((((((...((((((((((...(((((((((((((((........)))))...))))))))))))))))))))))))))))))......................
LocalEnergy_H1_392	TTCTAATACGACTCACTATAGGTACTATGTACCAAAGGAGGCGGGCGCACGATTGGGTCGAACGCTGTGCCCGCCGAGTGGAAACCCACTCGGACACGGGCACAGCCGACCCAATCCGCCCGCCTCACAAAGAAACAACAACAACAAC	GGUACUAUGUACCAAAGGAGGCGGGCGCACGAUUGGGUCGAACGCUGUGCCCGCCGAGUGGAAACCCACUCGGACACGGGCACAGCCGACCCAAUCCGCCCGCCUCACAAAGAAACAACAACAACAAC	(((((...)))))....((((((((((...((((((((((...((((((((((((((((((....))))))))...))))))))))))))))))))))))))))))......................
LocalEnergy_H1_393	TTCTAATACGACTCACTATAGGTACTATGTACCAAAGGTCCCCACTGCACGAAGTCCTCGAACGGCACGCCGGAATATATGTCACACCATATATATTACACCGGCGTGCCCGAGGACTTCCAGTGGGGACACAAAGAAACAACAACAACAAC	GGUACUAUGUACCAAAGGUCCCCACUGCACGAAGUCCUCGAACGGCACGCCGGAAUAUAUGUCACACCAUAUAUAUUACACCGGCGUGCCCGAGGACUUCCAGUGGGGACACAAAGAAACAACAACAACAAC	(((((...)))))....((((((((((...((((((((((...(((((((((((((((((((......)))))))))...))))))))))))))))))))))))))))))......................
LocalEnergy_H1_394	TTCTAATACGACTCACTATAGGTACTATGTACCAAAGGCCCATCCTGCACGGTTCCGCCGAACGCGAGGCGTGTCTTGAGCATTGAACTAATGCTCAAGAACACACGCCTCGCCGGCGGAACCCAGGATGGGCACAAAGAAACAACAACAACAAC	GGUACUAUGUACCAAAGGCCCAUCCUGCACGGUUCCGCCGAACGCGAGGCGUGUCUUGAGCAUUGAACUAAUGCUCAAGAACACACGCCUCGCCGGCGGAACCCAGGAUGGGCACAAAGAAACAACAACAACAAC	(((((...)))))....((((((((((...((((((((((...((((((((((((((((((((((...))))))))))))...))))))))))))))))))))))))))))))......................
LocalEnergy_H1_395	TTCTAATACGACTCACTATAGGTACTATGTACCAAAGGCATGAACTGCACGCTTGGGGCGAACGGCCACCTAGCCGCCTCCAACAACAGGCGGACACTAGGTGGCCCGCCCCAAGCCAGTTCATGCACAAAGAAACAACAACAACAAC	GGUACUAUGUACCAAAGGCAUGAACUGCACGCUUGGGGCGAACGGCCACCUAGCCGCCUCCAACAACAGGCGGACACUAGGUGGCCCGCCCCAAGCCAGUUCAUGCACAAAGAAACAACAACAACAAC	(((((...)))))....((((((((((...((((((((((...((((((((((((((((........))))))...))))))))))))))))))))))))))))))......................
LocalEnergy_H1_396	TTCTAATACGACTCACTATAGGTACTATGTACCAAAGGGCAGTTGCGCACGCCCCGCTTGAACGGCTTTAATGGGTGGTACGTCCCCCCACGTACCACCACACATTAAAGCCCAAGCGGGGCCGCAACTGCCACAAAGAAACAACAACAACAAC	GGUACUAUGUACCAAAGGGCAGUUGCGCACGCCCCGCUUGAACGGCUUUAAUGGGUGGUACGUCCCCCCACGUACCACCACACAUUAAAGCCCAAGCGGGGCCGCAACUGCCACAAAGAAACAACAACAACAAC	(((((...)))))....((((((((((...((((((((((...((((((((((((((((((((......))))))))))...))))))))))))))))))))))))))))))......................
LocalEnergy_H1_397	TTCTAATACGACTCACTATAGGTACTATGTACCAAAGGGGAGGCCGGCACGTTGAGGTCGAACGTAAACAATGATGCACCCACACACTGCATACACATTGTTTACCGACCTCAACCCGGCCTCCCACAAAGAAACAACAACAACAAC	GGUACUAUGUACCAAAGGGGAGGCCGGCACGUUGAGGUCGAACGUAAACAAUGAUGCACCCACACACUGCAUACACAUUGUUUACCGACCUCAACCCGGCCUCCCACAAAGAAACAACAACAACAAC	(((((...)))))....((((((((((...((((((((((...(((((((((((((((.........)))))...))))))))))))))))))))))))))))))......................
LocalEnergy_H1_398	TTCTAATACGACTCACTATAGGTACTATGTACCAAAGGAGGCGGGCGCACGGAGTCACCGAACGCACGCCCTGGCACGGAACAACCTCGTGCACACAGGGCGTGCCGGTGACTCCCGCCCGCCTCACAAAGAAACAACAACAACAAC	GGUACUAUGUACCAAAGGAGGCGGGCGCACGGAGUCACCGAACGCACGCCCUGGCACGGAACAACCUCGUGCACACAGGGCGUGCCGGUGACUCCCGCCCGCCUCACAAAGAAACAACAACAACAAC	(((((...)))))....((((((((((...((((((((((...((((((((((((((((.......))))))...))))))))))))))))))))))))))))))......................
LocalEnergy_H1_399	TTCTAATACGACTCACTATAGGTACTATGTACCAAAGGACGCAAAGGCACGATTGATCGGAACGCTAGTAGCGTTATCCAACAACATAAACACGCTACTAGCCCGATCAATCCCTTTGCGTCACAAAGAAACAACAACAACAAC	GGUACUAUGUACCAAAGGACGCAAAGGCACGAUUGAUCGGAACGCUAGUAGCGUUAUCCAACAACAUAAACACGCUACUAGCCCGAUCAAUCCCUUUGCGUCACAAAGAAACAACAACAACAAC	(((((...)))))....((((((((((...((((((((((...((((((((((((((........))))...))))))))))))))))))))))))))))))......................
LocalEnergy_H1_400	TTCTAATACGACTCACTATAGGTACTATGTACCAAAGGGGAGGCCGGCACGGTTCCTCTGAACGTCATGTATGTACTGACAACGCACAACAAAAGCGTTGTCAGTAACACATACATGACCAGAGGAACCCCGGCCTCCCACAAAGAAACAACAACAACAAC	GGUACUAUGUACCAAAGGGGAGGCCGGCACGGUUCCUCUGAACGUCAUGUAUGUACUGACAACGCACAACAAAAGCGUUGUCAGUAACACAUACAUGACCAGAGGAACCCCGGCCUCCCACAAAGAAACAACAACAACAAC	(((((...)))))....((((((((((...((((((((((...((((((((((((((((((((((.........))))))))))))...))))))))))))))))))))))))))))))......................
LocalEnergy_H1_401	TTCTAATACGACTCACTATAGGTACTATGTACCAAAGGACAAGTGTGCACGTTGAGGTCGAACGGTAGGTGAGTGTGTCTGACAACACAGACATAACACTCACCTACCCGACCTCAACCACACTTGTCACAAAGAAACAACAACAACAAC	GGUACUAUGUACCAAAGGACAAGUGUGCACGUUGAGGUCGAACGGUAGGUGAGUGUGUCUGACAACACAGACAUAACACUCACCUACCCGACCUCAACCACACUUGUCACAAAGAAACAACAACAACAAC	(((((...)))))....((((((((((...((((((((((...((((((((((((((((((......))))))))...))))))))))))))))))))))))))))))......................
LocalEnergy_H1_402	TTCTAATACGACTCACTATAGGTACTATGTACCAAAGGCAACGCGTGCACGGCTGTCATGAACGTCATGTATGATCGCCCCGATACACATACATGACCATGACAGCCCACGCGTTGCACAAAGAAACAACAACAACAAC	GGUACUAUGUACCAAAGGCAACGCGUGCACGGCUGUCAUGAACGUCAUGUAUGAUCGCCCCGAUACACAUACAUGACCAUGACAGCCCACGCGUUGCACAAAGAAACAACAACAACAAC	(((((...)))))....((((((((((...((((((((((...((((((((((((((...))))...))))))))))))))))))))))))))))))......................
LocalEnergy_H1_403	TTCTAATACGACTCACTATAGGTACTATGTACCAAAGGGAGAGCATGCACGAGTCCCGAGAACGTAAACAATGGGGCGAATTCCCCCCCCCCAATTCGTCCACACATTGTTTACCTCGGGACTCCATGCTCTCCACAAAGAAACAACAACAACAAC	GGUACUAUGUACCAAAGGGAGAGCAUGCACGAGUCCCGAGAACGUAAACAAUGGGGCGAAUUCCCCCCCCCCAAUUCGUCCACACAUUGUUUACCUCGGGACUCCAUGCUCUCCACAAAGAAACAACAACAACAAC	(((((...)))))....((((((((((...((((((((((...(((((((((((((((((((..........)))))))))...))))))))))))))))))))))))))))))......................
LocalEnergy_H1_404	TTCTAATACGACTCACTATAGGTACTATGTACCAAAGGCCGTGCATGCACGAGGCTCCGGAACGCACGCCCTGGGGTAAACCAACCTACACAGGGCGTGCCCGGAGCCTCCATGCACGGCACAAAGAAACAACAACAACAAC	GGUACUAUGUACCAAAGGCCGUGCAUGCACGAGGCUCCGGAACGCACGCCCUGGGGUAAACCAACCUACACAGGGCGUGCCCGGAGCCUCCAUGCACGGCACAAAGAAACAACAACAACAAC	(((((...)))))....((((((((((...((((((((((...((((((((((((((......))))...))))))))))))))))))))))))))))))......................
LocalEnergy_H1_405	TTCTAATACGACTCACTATAGGTACTATGTACCAAAGGACAAGTGTGCACGAAGCTTCTGAACGGCCCTGGCGATGGTGCAACCTACCATACACGCCAGGGCCCAGAAGCTTCCACACTTGTCACAAAGAAACAACAACAACAAC	GGUACUAUGUACCAAAGGACAAGUGUGCACGAAGCUUCUGAACGGCCCUGGCGAUGGUGCAACCUACCAUACACGCCAGGGCCCAGAAGCUUCCACACUUGUCACAAAGAAACAACAACAACAAC	(((((...)))))....((((((((((...((((((((((...((((((((((((((((.....))))))...))))))))))))))))))))))))))))))......................
LocalEnergy_H1_406	TTCTAATACGACTCACTATAGGTACTATGTACCAAAGGTCACACGCGCACGGGTGAGCAGAACGCGTACCCGGGGGCGCCGACACGGCGCCCACACCGGGTACGCCTGCTCACCCCGCGTGTGACACAAAGAAACAACAACAACAAC	GGUACUAUGUACCAAAGGUCACACGCGCACGGGUGAGCAGAACGCGUACCCGGGGGCGCCGACACGGCGCCCACACCGGGUACGCCUGCUCACCCCGCGUGUGACACAAAGAAACAACAACAACAAC	(((((...)))))....((((((((((...((((((((((...((((((((((((((((((...))))))))...))))))))))))))))))))))))))))))......................
LocalEnergy_H1_407	TTCTAATACGACTCACTATAGGTACTATGTACCAAAGGAGTCTCGCGCACGCCGTGCTTGAACGCCAGAGAAGTCACTGTTGATAAAACAAACCATATTAACAGTGAACACTTCTCTGGCCAAGCACGGCCGCGAGACTCACAAAGAAACAACAACAACAAC	GGUACUAUGUACCAAAGGAGUCUCGCGCACGCCGUGCUUGAACGCCAGAGAAGUCACUGUUGAUAAAACAAACCAUAUUAACAGUGAACACUUCUCUGGCCAAGCACGGCCGCGAGACUCACAAAGAAACAACAACAACAAC	(((((...)))))....((((((((((...((((((((((...((((((((((((((((((((((..........))))))))))))...))))))))))))))))))))))))))))))......................
LocalEnergy_H1_408	TTCTAATACGACTCACTATAGGTACTATGTACCAAAGGCACCCTAGGCACGGTCACGTCGAACGCGTACCCGGCCCCCACACCGGGGACACCGGGTACGCCGACGTGACCCCTAGGGTGCACAAAGAAACAACAACAACAAC	GGUACUAUGUACCAAAGGCACCCUAGGCACGGUCACGUCGAACGCGUACCCGGCCCCCACACCGGGGACACCGGGUACGCCGACGUGACCCCUAGGGUGCACAAAGAAACAACAACAACAAC	(((((...)))))....((((((((((...((((((((((...((((((((((((((......))))...))))))))))))))))))))))))))))))......................
LocalEnergy_H1_409	TTCTAATACGACTCACTATAGGTACTATGTACCAAAGGTTGCTAGGGCACGGCGCCATTGAACGCACGCGGAGTGCTTTAGCAACCACGCTAAAGCAACACTCCGCGTGCCAATGGCGCCCCCTAGCAACACAAAGAAACAACAACAACAAC	GGUACUAUGUACCAAAGGUUGCUAGGGCACGGCGCCAUUGAACGCACGCGGAGUGCUUUAGCAACCACGCUAAAGCAACACUCCGCGUGCCAAUGGCGCCCCCUAGCAACACAAAGAAACAACAACAACAAC	(((((...)))))....((((((((((...((((((((((...(((((((((((((((((((......)))))))))...))))))))))))))))))))))))))))))......................
LocalEnergy_H1_410	TTCTAATACGACTCACTATAGGTACTATGTACCAAAGGTATCGCATGCACGGAGGCAGTGAACGCGAGCGGGGCCGGGTCCCCACCAACACGACCCGGACACCCCGCTCGCCACTGCCTCCCATGCGATACACAAAGAAACAACAACAACAAC	GGUACUAUGUACCAAAGGUAUCGCAUGCACGGAGGCAGUGAACGCGAGCGGGGCCGGGUCCCCACCAACACGACCCGGACACCCCGCUCGCCACUGCCUCCCAUGCGAUACACAAAGAAACAACAACAACAAC	(((((...)))))....((((((((((...((((((((((...(((((((((((((((((...........)))))))...))))))))))))))))))))))))))))))......................
LocalEnergy_H1_411	TTCTAATACGACTCACTATAGGTACTATGTACCAAAGGCAACATTTGCACGCCGTGCTTGAACGTGTCCGTAGGGCGACCCACCTCGCCACACTACGGACACCAAGCACGGCCAAATGTTGCACAAAGAAACAACAACAACAAC	GGUACUAUGUACCAAAGGCAACAUUUGCACGCCGUGCUUGAACGUGUCCGUAGGGCGACCCACCUCGCCACACUACGGACACCAAGCACGGCCAAAUGUUGCACAAAGAAACAACAACAACAAC	(((((...)))))....((((((((((...((((((((((...(((((((((((((((......)))))...))))))))))))))))))))))))))))))......................
LocalEnergy_H1_412	TTCTAATACGACTCACTATAGGTACTATGTACCAAAGGTTCAGGAAGCACGCTTGGGGCGAACGGCGAGAGGGGTTTGGCCCCCAACCAAACACACCCTCTCGCCCGCCCCAAGCCTTCCTGAACACAAAGAAACAACAACAACAAC	GGUACUAUGUACCAAAGGUUCAGGAAGCACGCUUGGGGCGAACGGCGAGAGGGGUUUGGCCCCCAACCAAACACACCCUCUCGCCCGCCCCAAGCCUUCCUGAACACAAAGAAACAACAACAACAAC	(((((...)))))....((((((((((...((((((((((...((((((((((((((((.......))))))...))))))))))))))))))))))))))))))......................
LocalEnergy_H1_413	TTCTAATACGACTCACTATAGGTACTATGTACCAAAGGTCGAGAGCGCACGCGGAGCGCGAACGGAGGGAGGGGCGGCGCCCCCCACCCACGCGTCGCACACCCTCCCTCCCGCGCTCCGCCGCTCTCGACACAAAGAAACAACAACAACAAC	GGUACUAUGUACCAAAGGUCGAGAGCGCACGCGGAGCGCGAACGGAGGGAGGGGCGGCGCCCCCCACCCACGCGUCGCACACCCUCCCUCCCGCGCUCCGCCGCUCUCGACACAAAGAAACAACAACAACAAC	(((((...)))))....((((((((((...((((((((((...(((((((((((((((((...........)))))))...))))))))))))))))))))))))))))))......................
LocalEnergy_H1_414	TTCTAATACGACTCACTATAGGTACTATGTACCAAAGGCAACATTTGCACGTTGAGGTCGAACGCACGTAGGGCCGGGCCCACCACCCGGACACCCTACGTGCCGACCTCAACCAAATGTTGCACAAAGAAACAACAACAACAAC	GGUACUAUGUACCAAAGGCAACAUUUGCACGUUGAGGUCGAACGCACGUAGGGCCGGGCCCACCACCCGGACACCCUACGUGCCGACCUCAACCAAAUGUUGCACAAAGAAACAACAACAACAAC	(((((...)))))....((((((((((...((((((((((...(((((((((((((((.......)))))...))))))))))))))))))))))))))))))......................
LocalEnergy_H1_415	TTCTAATACGACTCACTATAGGTACTATGTACCAAAGGTCACATCCGCACGGGTGAGCAGAACGTAGCCAGGGCGAATCCCCCCCAAGGATTCGACACCCTGGCTACCTGCTCACCCCGGATGTGACACAAAGAAACAACAACAACAAC	GGUACUAUGUACCAAAGGUCACAUCCGCACGGGUGAGCAGAACGUAGCCAGGGCGAAUCCCCCCCAAGGAUUCGACACCCUGGCUACCUGCUCACCCCGGAUGUGACACAAAGAAACAACAACAACAAC	(((((...)))))....((((((((((...((((((((((...(((((((((((((((((.......)))))))...))))))))))))))))))))))))))))))......................
LocalEnergy_H1_416	TTCTAATACGACTCACTATAGGTACTATGTACCAAAGGCAACCGGCGCACGTCGGTACCGAACGTCTCAGCCGCCGTCCACAACAACCGTGGACGGACACGGCTGAGACCGGTACCGACCGCCGGTTGCACAAAGAAACAACAACAACAAC	GGUACUAUGUACCAAAGGCAACCGGCGCACGUCGGUACCGAACGUCUCAGCCGCCGUCCACAACAACCGUGGACGGACACGGCUGAGACCGGUACCGACCGCCGGUUGCACAAAGAAACAACAACAACAAC	(((((...)))))....((((((((((...((((((((((...((((((((((((((((((.......))))))))...))))))))))))))))))))))))))))))......................
LocalEnergy_H1_417	TTCTAATACGACTCACTATAGGTACTATGTACCAAAGGTTCAGGAAGCACGGCGTCATCGAACGCACCTGCGGTCGCGCTCAACAAACCCGAGCGCGAACACCGCAGGTGCCGATGACGCCCTTCCTGAACACAAAGAAACAACAACAACAAC	GGUACUAUGUACCAAAGGUUCAGGAAGCACGGCGUCAUCGAACGCACCUGCGGUCGCGCUCAACAAACCCGAGCGCGAACACCGCAGGUGCCGAUGACGCCCUUCCUGAACACAAAGAAACAACAACAACAAC	(((((...)))))....((((((((((...((((((((((...((((((((((((((((((.........))))))))...))))))))))))))))))))))))))))))......................
LocalEnergy_H1_418	TTCTAATACGACTCACTATAGGTACTATGTACCAAAGGCTGAGGTAGCACGGCACATCAGAACGCCACGGAAGCACCACTAAAGACACTTTAGTGGTGACACTTCCGTGGCCTGATGTGCCCTACCTCAGCACAAAGAAACAACAACAACAAC	GGUACUAUGUACCAAAGGCUGAGGUAGCACGGCACAUCAGAACGCCACGGAAGCACCACUAAAGACACUUUAGUGGUGACACUUCCGUGGCCUGAUGUGCCCUACCUCAGCACAAAGAAACAACAACAACAAC	(((((...)))))....((((((((((...((((((((((...(((((((((((((((((((((...)))))))))))...))))))))))))))))))))))))))))))......................
LocalEnergy_H1_419	TTCTAATACGACTCACTATAGGTACTATGTACCAAAGGCAAGCGCCGCACGGCCCGGCAGAACGCCAGTTTAGTGCAACAACCAAACTTGCAACACTAAACTGGCCTGCCGGGCCCGGCGCTTGCACAAAGAAACAACAACAACAAC	GGUACUAUGUACCAAAGGCAAGCGCCGCACGGCCCGGCAGAACGCCAGUUUAGUGCAACAACCAAACUUGCAACACUAAACUGGCCUGCCGGGCCCGGCGCUUGCACAAAGAAACAACAACAACAAC	(((((...)))))....((((((((((...((((((((((...(((((((((((((((.........)))))...))))))))))))))))))))))))))))))......................
LocalEnergy_H1_420	TTCTAATACGACTCACTATAGGTACTATGTACCAAAGGGAACTCAAGCACGGCACCTCTGAACGCCTGGCGCGACATCTTCCCCAAGATGTACACGCGCCAGGCCAGAGGTGCCCTTGAGTTCCACAAAGAAACAACAACAACAAC	GGUACUAUGUACCAAAGGGAACUCAAGCACGGCACCUCUGAACGCCUGGCGCGACAUCUUCCCCAAGAUGUACACGCGCCAGGCCAGAGGUGCCCUUGAGUUCCACAAAGAAACAACAACAACAAC	(((((...)))))....((((((((((...((((((((((...(((((((((((((((((....)))))))...))))))))))))))))))))))))))))))......................
LocalEnergy_H1_421	TTCTAATACGACTCACTATAGGTACTATGTACCAAAGGGGCTAAGGGCACGGAACGCGGGAACGTTACCCGTGATTTAGGCAACAACCTTGCCTAAATACACACGGGTAACCCCGCGTTCCCCCTTAGCCCACAAAGAAACAACAACAACAAC	GGUACUAUGUACCAAAGGGGCUAAGGGCACGGAACGCGGGAACGUUACCCGUGAUUUAGGCAACAACCUUGCCUAAAUACACACGGGUAACCCCGCGUUCCCCCUUAGCCCACAAAGAAACAACAACAACAAC	(((((...)))))....((((((((((...((((((((((...((((((((((((((((((((.....))))))))))...))))))))))))))))))))))))))))))......................
LocalEnergy_H1_422	TTCTAATACGACTCACTATAGGTACTATGTACCAAAGGCAATCGGTGCACGATGTAGAGGAACGTGCACGGGGACGCGGCACAAACCCGCGTACACCCCGTGCACCCTCTACATCCACCGATTGCACAAAGAAACAACAACAACAAC	GGUACUAUGUACCAAAGGCAAUCGGUGCACGAUGUAGAGGAACGUGCACGGGGACGCGGCACAAACCCGCGUACACCCCGUGCACCCUCUACAUCCACCGAUUGCACAAAGAAACAACAACAACAAC	(((((...)))))....((((((((((...((((((((((...((((((((((((((((.......))))))...))))))))))))))))))))))))))))))......................
LocalEnergy_H1_423	TTCTAATACGACTCACTATAGGTACTATGTACCAAAGGCCCCGGACGCACGAAGCTTCTGAACGGAACCCGGGGGAGTGGGAAGAAACCACTCTTTTCACTCCACACCCGGGTTCCCAGAAGCTTCCGTCCGGGGCACAAAGAAACAACAACAACAAC	GGUACUAUGUACCAAAGGCCCCGGACGCACGAAGCUUCUGAACGGAACCCGGGGGAGUGGGAAGAAACCACUCUUUUCACUCCACACCCGGGUUCCCAGAAGCUUCCGUCCGGGGCACAAAGAAACAACAACAACAAC	(((((...)))))....((((((((((...((((((((((...((((((((((((((((((((((......))))))))))))...))))))))))))))))))))))))))))))......................
LocalEnergy_H1_424	TTCTAATACGACTCACTATAGGTACTATGTACCAAAGGCCGGCAACGCACGGTTGCTCTGAACGAGCACCCCGATAAATAACACCCAAACTTATTTATACACGGGGTGCTCCAGAGCAACCCGTTGCCGGCACAAAGAAACAACAACAACAAC	GGUACUAUGUACCAAAGGCCGGCAACGCACGGUUGCUCUGAACGAGCACCCCGAUAAAUAACACCCAAACUUAUUUAUACACGGGGUGCUCCAGAGCAACCCGUUGCCGGCACAAAGAAACAACAACAACAAC	(((((...)))))....((((((((((...((((((((((...((((((((((((((((((.........))))))))...))))))))))))))))))))))))))))))......................
LocalEnergy_H1_425	TTCTAATACGACTCACTATAGGTACTATGTACCAAAGGTATCGCATGCACGCTTTGCGTGAACGCCCCAGTAGTTTGATGCACCACAACTATCAAAACACTACTGGGGCCACGCAAAGCCATGCGATACACAAAGAAACAACAACAACAAC	GGUACUAUGUACCAAAGGUAUCGCAUGCACGCUUUGCGUGAACGCCCCAGUAGUUUGAUGCACCACAACUAUCAAAACACUACUGGGGCCACGCAAAGCCAUGCGAUACACAAAGAAACAACAACAACAAC	(((((...)))))....((((((((((...((((((((((...(((((((((((((((((.........)))))))...))))))))))))))))))))))))))))))......................
LocalEnergy_H1_426	TTCTAATACGACTCACTATAGGTACTATGTACCAAAGGCGCGCGCAGCACGGCACATCAGAACGCTCCGCGGGACTGTTCCCCCAATAGTACACCCGCGGAGCCTGATGTGCCCTGCGCGCGCACAAAGAAACAACAACAACAAC	GGUACUAUGUACCAAAGGCGCGCGCAGCACGGCACAUCAGAACGCUCCGCGGGACUGUUCCCCCAAUAGUACACCCGCGGAGCCUGAUGUGCCCUGCGCGCGCACAAAGAAACAACAACAACAAC	(((((...)))))....((((((((((...((((((((((...((((((((((((((((.....))))))...))))))))))))))))))))))))))))))......................
LocalEnergy_H1_427	TTCTAATACGACTCACTATAGGTACTATGTACCAAAGGTCTGTGAAGCACGATTGGGTCGAACGGAGCCACCGCGAGCCCCCCCCTCGACACGGTGGCTCCCGACCCAATCCTTCACAGACACAAAGAAACAACAACAACAAC	GGUACUAUGUACCAAAGGUCUGUGAAGCACGAUUGGGUCGAACGGAGCCACCGCGAGCCCCCCCCUCGACACGGUGGCUCCCGACCCAAUCCUUCACAGACACAAAGAAACAACAACAACAAC	(((((...)))))....((((((((((...((((((((((...((((((((((((((.......))))...))))))))))))))))))))))))))))))......................
LocalEnergy_H1_428	TTCTAATACGACTCACTATAGGTACTATGTACCAAAGGACGCTCATGCACGCCAAGACCGAACGCCACGGAAGGCGCCCCCGGCGTACACTTCCGTGGCCGGTCTTGGCCATGAGCGTCACAAAGAAACAACAACAACAAC	GGUACUAUGUACCAAAGGACGCUCAUGCACGCCAAGACCGAACGCCACGGAAGGCGCCCCCGGCGUACACUUCCGUGGCCGGUCUUGGCCAUGAGCGUCACAAAGAAACAACAACAACAAC	(((((...)))))....((((((((((...((((((((((...(((((((((((((((...)))))...))))))))))))))))))))))))))))))......................
LocalEnergy_H1_429	TTCTAATACGACTCACTATAGGTACTATGTACCAAAGGAGGCGGGCGCACGTGATAGGGGAACGCCCCAGTAGACATGAGCCCCCCCCCTCATGTACACTACTGGGGCCCCCTATCACCGCCCGCCTCACAAAGAAACAACAACAACAAC	GGUACUAUGUACCAAAGGAGGCGGGCGCACGUGAUAGGGGAACGCCCCAGUAGACAUGAGCCCCCCCCCUCAUGUACACUACUGGGGCCCCCUAUCACCGCCCGCCUCACAAAGAAACAACAACAACAAC	(((((...)))))....((((((((((...((((((((((...(((((((((((((((((........)))))))...))))))))))))))))))))))))))))))......................
LocalEnergy_H1_430	TTCTAATACGACTCACTATAGGTACTATGTACCAAAGGACCCTGAAGCACGGTTGCGTGGAACGTAAACAATGGCCCGGGTGCCCCACCCGGGCACACATTGTTTACCCACGCAACCCTTCAGGGTCACAAAGAAACAACAACAACAAC	GGUACUAUGUACCAAAGGACCCUGAAGCACGGUUGCGUGGAACGUAAACAAUGGCCCGGGUGCCCCACCCGGGCACACAUUGUUUACCCACGCAACCCUUCAGGGUCACAAAGAAACAACAACAACAAC	(((((...)))))....((((((((((...((((((((((...(((((((((((((((((((...)))))))))...))))))))))))))))))))))))))))))......................
LocalEnergy_H1_431	TTCTAATACGACTCACTATAGGTACTATGTACCAAAGGACGCTCATGCACGGAGGCAGTGAACGTAGCCAGGGCGTGCGCCGGCCCCCCCCGGCGCACGACACCCTGGCTACCACTGCCTCCCATGAGCGTCACAAAGAAACAACAACAACAAC	GGUACUAUGUACCAAAGGACGCUCAUGCACGGAGGCAGUGAACGUAGCCAGGGCGUGCGCCGGCCCCCCCCGGCGCACGACACCCUGGCUACCACUGCCUCCCAUGAGCGUCACAAAGAAACAACAACAACAAC	(((((...)))))....((((((((((...((((((((((...((((((((((((((((((((......))))))))))...))))))))))))))))))))))))))))))......................
LocalEnergy_H1_432	TTCTAATACGACTCACTATAGGTACTATGTACCAAAGGACACCTGGGCACGGCGGCACGGAACGGCACGCCGGGTTCCCCCACCAGGAACACACCGGCGTGCCCCGTGCCGCCCCCAGGTGTCACAAAGAAACAACAACAACAAC	GGUACUAUGUACCAAAGGACACCUGGGCACGGCGGCACGGAACGGCACGCCGGGUUCCCCCACCAGGAACACACCGGCGUGCCCCGUGCCGCCCCCAGGUGUCACAAAGAAACAACAACAACAAC	(((((...)))))....((((((((((...((((((((((...(((((((((((((((.......)))))...))))))))))))))))))))))))))))))......................
LocalEnergy_H1_433	TTCTAATACGACTCACTATAGGTACTATGTACCAAAGGGCCTCACGGCACGACTTATCCGAACGCACCTGCGGCTAGCACACCCTAGACACCGCAGGTGCCGGATAAGTCCCGTGAGGCCACAAAGAAACAACAACAACAAC	GGUACUAUGUACCAAAGGGCCUCACGGCACGACUUAUCCGAACGCACCUGCGGCUAGCACACCCUAGACACCGCAGGUGCCGGAUAAGUCCCGUGAGGCCACAAAGAAACAACAACAACAAC	(((((...)))))....((((((((((...((((((((((...((((((((((((((......))))...))))))))))))))))))))))))))))))......................
LocalEnergy_H1_434	TTCTAATACGACTCACTATAGGTACTATGTACCAAAGGCCCAGTCCGCACGGAACAGACGAACGCCTGCCCCGCGATCACAAAATGATTGACACGGGGCAGGCCGTCTGTTCCCGGACTGGGCACAAAGAAACAACAACAACAAC	GGUACUAUGUACCAAAGGCCCAGUCCGCACGGAACAGACGAACGCCUGCCCCGCGAUCACAAAAUGAUUGACACGGGGCAGGCCGUCUGUUCCCGGACUGGGCACAAAGAAACAACAACAACAAC	(((((...)))))....((((((((((...((((((((((...((((((((((((((((.....))))))...))))))))))))))))))))))))))))))......................
LocalEnergy_H1_435	TTCTAATACGACTCACTATAGGTACTATGTACCAAAGGGCATCGCGGCACGTACAAGGTGAACGGCTTTAATGATAATCATAAACAAACCAATGATTATACACATTAAAGCCCACCTTGTACCCGCGATGCCACAAAGAAACAACAACAACAAC	GGUACUAUGUACCAAAGGGCAUCGCGGCACGUACAAGGUGAACGGCUUUAAUGAUAAUCAUAAACAAACCAAUGAUUAUACACAUUAAAGCCCACCUUGUACCCGCGAUGCCACAAAGAAACAACAACAACAAC	(((((...)))))....((((((((((...((((((((((...((((((((((((((((((..........))))))))...))))))))))))))))))))))))))))))......................
LocalEnergy_H1_436	TTCTAATACGACTCACTATAGGTACTATGTACCAAAGGTCGAGAGCGCACGGAGCATAAGAACGGCCTACTCGAAATTTAATTACAACACACTAATTAAATTTACACGAGTAGGCCCTTATGCTCCCGCTCTCGACACAAAGAAACAACAACAACAAC	GGUACUAUGUACCAAAGGUCGAGAGCGCACGGAGCAUAAGAACGGCCUACUCGAAAUUUAAUUACAACACACUAAUUAAAUUUACACGAGUAGGCCCUUAUGCUCCCGCUCUCGACACAAAGAAACAACAACAACAAC	(((((...)))))....((((((((((...((((((((((...(((((((((((((((((((((........)))))))))))...))))))))))))))))))))))))))))))......................
LocalEnergy_H1_437	TTCTAATACGACTCACTATAGGTACTATGTACCAAAGGCGCATTAAGCACGCCGCATGTGAACGTTCAGTCAGACCGCACCCCACCCACGGTACACTGACTGAACCACATGCGGCCTTAATGCGCACAAAGAAACAACAACAACAAC	GGUACUAUGUACCAAAGGCGCAUUAAGCACGCCGCAUGUGAACGUUCAGUCAGACCGCACCCCACCCACGGUACACUGACUGAACCACAUGCGGCCUUAAUGCGCACAAAGAAACAACAACAACAAC	(((((...)))))....((((((((((...((((((((((...((((((((((((((...........))))...))))))))))))))))))))))))))))))......................
LocalEnergy_H1_438	TTCTAATACGACTCACTATAGGTACTATGTACCAAAGGCGTTCGGAGCACGGCGTCATCGAACGCCTATAGGGTTTAATTATTCCCCCCCCCAATAATTAAAACACCCTATAGGCCGATGACGCCCTCCGAACGCACAAAGAAACAACAACAACAAC	GGUACUAUGUACCAAAGGCGUUCGGAGCACGGCGUCAUCGAACGCCUAUAGGGUUUAAUUAUUCCCCCCCCCAAUAAUUAAAACACCCUAUAGGCCGAUGACGCCCUCCGAACGCACAAAGAAACAACAACAACAAC	(((((...)))))....((((((((((...((((((((((...((((((((((((((((((((.........))))))))))...))))))))))))))))))))))))))))))......................
LocalEnergy_H1_439	TTCTAATACGACTCACTATAGGTACTATGTACCAAAGGCAGGACTCGCACGTCTCACGCGAACGCCAGTTTAGTAAGATGCTTCCAACGAAGCATCTTAACACTAAACTGGCCGCGTGAGACCGAGTCCTGCACAAAGAAACAACAACAACAAC	GGUACUAUGUACCAAAGGCAGGACUCGCACGUCUCACGCGAACGCCAGUUUAGUAAGAUGCUUCCAACGAAGCAUCUUAACACUAAACUGGCCGCGUGAGACCGAGUCCUGCACAAAGAAACAACAACAACAAC	(((((...)))))....((((((((((...((((((((((...(((((((((((((((((((((....)))))))))))...))))))))))))))))))))))))))))))......................
LocalEnergy_H1_440	TTCTAATACGACTCACTATAGGTACTATGTACCAAAGGGTCCTTGGGCACGCCCCGCTTGAACGTGTCCGTAGTTGTACCAACTACAAACACTACGGACACCAAGCGGGGCCCCAAGGACCACAAAGAAACAACAACAACAAC	GGUACUAUGUACCAAAGGGUCCUUGGGCACGCCCCGCUUGAACGUGUCCGUAGUUGUACCAACUACAAACACUACGGACACCAAGCGGGGCCCCAAGGACCACAAAGAAACAACAACAACAAC	(((((...)))))....((((((((((...((((((((((...(((((((((((((((.....)))))...))))))))))))))))))))))))))))))......................
LocalEnergy_H1_441	TTCTAATACGACTCACTATAGGTACTATGTACCAAAGGCCACATACGCACGTGGGAGCCGAACGGCAGAGGGGTAATTACCCCCCCCCCTAATTAACACCCCTCTGCCCGGCTCCCACCGTATGTGGCACAAAGAAACAACAACAACAAC	GGUACUAUGUACCAAAGGCCACAUACGCACGUGGGAGCCGAACGGCAGAGGGGUAAUUACCCCCCCCCCUAAUUAACACCCCUCUGCCCGGCUCCCACCGUAUGUGGCACAAAGAAACAACAACAACAAC	(((((...)))))....((((((((((...((((((((((...((((((((((((((((..........))))))...))))))))))))))))))))))))))))))......................
LocalEnergy_H1_442	TTCTAATACGACTCACTATAGGTACTATGTACCAAAGGACCAGGACGCACGATTGGGTCGAACGCCGGAGGCGCCGCCCTCCCCCAGGGCGGACACGCCTCCGGCCGACCCAATCCGTCCTGGTCACAAAGAAACAACAACAACAAC	GGUACUAUGUACCAAAGGACCAGGACGCACGAUUGGGUCGAACGCCGGAGGCGCCGCCCUCCCCCAGGGCGGACACGCCUCCGGCCGACCCAAUCCGUCCUGGUCACAAAGAAACAACAACAACAAC	(((((...)))))....((((((((((...((((((((((...(((((((((((((((((.....)))))))...))))))))))))))))))))))))))))))......................
LocalEnergy_H1_443	TTCTAATACGACTCACTATAGGTACTATGTACCAAAGGGCATCGCGGCACGTGCCATAGGAACGGCCAACTCGTATTATTTCCCAAATAATAACACGAGTTGGCCCCTATGGCACCCGCGATGCCACAAAGAAACAACAACAACAAC	GGUACUAUGUACCAAAGGGCAUCGCGGCACGUGCCAUAGGAACGGCCAACUCGUAUUAUUUCCCAAAUAAUAACACGAGUUGGCCCCUAUGGCACCCGCGAUGCCACAAAGAAACAACAACAACAAC	(((((...)))))....((((((((((...((((((((((...((((((((((((((((((...))))))))...))))))))))))))))))))))))))))))......................
LocalEnergy_H1_444	TTCTAATACGACTCACTATAGGTACTATGTACCAAAGGGAGAGCATGCACGTGGGAGCCGAACGGGGGCCCGGTAGTGGACCCCTCACTAACACCGGGCCCCCCGGCTCCCACCATGCTCTCCACAAAGAAACAACAACAACAAC	GGUACUAUGUACCAAAGGGAGAGCAUGCACGUGGGAGCCGAACGGGGGCCCGGUAGUGGACCCCUCACUAACACCGGGCCCCCCGGCUCCCACCAUGCUCUCCACAAAGAAACAACAACAACAAC	(((((...)))))....((((((((((...((((((((((...((((((((((((((((.....))))))...))))))))))))))))))))))))))))))......................
LocalEnergy_H1_445	TTCTAATACGACTCACTATAGGTACTATGTACCAAAGGCCACATACGCACGGTTGCTCTGAACGCCGCCTCCGACTAATATTACCCCCACAATATTAGTACACGGAGGCGGCCAGAGCAACCCGTATGTGGCACAAAGAAACAACAACAACAAC	GGUACUAUGUACCAAAGGCCACAUACGCACGGUUGCUCUGAACGCCGCCUCCGACUAAUAUUACCCCCACAAUAUUAGUACACGGAGGCGGCCAGAGCAACCCGUAUGUGGCACAAAGAAACAACAACAACAAC	(((((...)))))....((((((((((...((((((((((...(((((((((((((((((((........)))))))))...))))))))))))))))))))))))))))))......................
LocalEnergy_H1_446	TTCTAATACGACTCACTATAGGTACTATGTACCAAAGGGGTGAGACGCACGAAGTCCTCGAACGTCTCAGCCGTGGAGGCAACCCTCCAACACGGCTGAGACCGAGGACTTCCGTCTCACCCACAAAGAAACAACAACAACAAC	GGUACUAUGUACCAAAGGGGUGAGACGCACGAAGUCCUCGAACGUCUCAGCCGUGGAGGCAACCCUCCAACACGGCUGAGACCGAGGACUUCCGUCUCACCCACAAAGAAACAACAACAACAAC	(((((...)))))....((((((((((...((((((((((...((((((((((((((((....))))))...))))))))))))))))))))))))))))))......................
LocalEnergy_H1_447	TTCTAATACGACTCACTATAGGTACTATGTACCAAAGGTCTGCACTGCACGCTGCGGCCGAACGTAGCCAGGGCCATCAGGGCCCCCCCCCCCCTGATGGACACCCTGGCTACCGGCCGCAGCCAGTGCAGACACAAAGAAACAACAACAACAAC	GGUACUAUGUACCAAAGGUCUGCACUGCACGCUGCGGCCGAACGUAGCCAGGGCCAUCAGGGCCCCCCCCCCCCUGAUGGACACCCUGGCUACCGGCCGCAGCCAGUGCAGACACAAAGAAACAACAACAACAAC	(((((...)))))....((((((((((...((((((((((...(((((((((((((((((((.........)))))))))...))))))))))))))))))))))))))))))......................
LocalEnergy_H1_448	TTCTAATACGACTCACTATAGGTACTATGTACCAAAGGGTGGCGGGGCACGGGTTACCAGAACGTTCAGTCAGTATAATTATCCCCCCCCCCATAATTATAACACTGACTGAACCTGGTAACCCCCCCGCCACCACAAAGAAACAACAACAACAAC	GGUACUAUGUACCAAAGGGUGGCGGGGCACGGGUUACCAGAACGUUCAGUCAGUAUAAUUAUCCCCCCCCCCAUAAUUAUAACACUGACUGAACCUGGUAACCCCCCCGCCACCACAAAGAAACAACAACAACAAC	(((((...)))))....((((((((((...((((((((((...(((((((((((((((((((..........)))))))))...))))))))))))))))))))))))))))))......................
LocalEnergy_H1_449	TTCTAATACGACTCACTATAGGTACTATGTACCAAAGGGCATTAACGCACGAAGCTTCTGAACGCCACGGAAGCCGGCGCTCACCACCCAACAGCGCCGGACACTTCCGTGGCCAGAAGCTTCCGTTAATGCCACAAAGAAACAACAACAACAAC	GGUACUAUGUACCAAAGGGCAUUAACGCACGAAGCUUCUGAACGCCACGGAAGCCGGCGCUCACCACCCAACAGCGCCGGACACUUCCGUGGCCAGAAGCUUCCGUUAAUGCCACAAAGAAACAACAACAACAAC	(((((...)))))....((((((((((...((((((((((...((((((((((((((((((...........))))))))...))))))))))))))))))))))))))))))......................
LocalEnergy_H1_450	TTCTAATACGACTCACTATAGGTACTATGTACCAAAGGGGGACTTGGCACGCTGATCCAGAACGCGGACCATGGAGTGACACACTCACACATGGTCCGCCTGGATCAGCCCAAGTCCCCACAAAGAAACAACAACAACAAC	GGUACUAUGUACCAAAGGGGGACUUGGCACGCUGAUCCAGAACGCGGACCAUGGAGUGACACACUCACACAUGGUCCGCCUGGAUCAGCCCAAGUCCCCACAAAGAAACAACAACAACAAC	(((((...)))))....((((((((((...((((((((((...(((((((((((((((...)))))...))))))))))))))))))))))))))))))......................
LocalEnergy_H1_451	TTCTAATACGACTCACTATAGGTACTATGTACCAAAGGCAACCGGCGCACGGGCATACGGAACGACGCACTGGTGAGAAACAAACCATTTAACACCAGTGCGTCCCGTATGCCCCGCCGGTTGCACAAAGAAACAACAACAACAAC	GGUACUAUGUACCAAAGGCAACCGGCGCACGGGCAUACGGAACGACGCACUGGUGAGAAACAAACCAUUUAACACCAGUGCGUCCCGUAUGCCCCGCCGGUUGCACAAAGAAACAACAACAACAAC	(((((...)))))....((((((((((...((((((((((...((((((((((((((..........))))...))))))))))))))))))))))))))))))......................
LocalEnergy_H1_452	TTCTAATACGACTCACTATAGGTACTATGTACCAAAGGGTCGGTCAGCACGACAGGTATGAACGGCACGCCGGGTGCTATTAACACCCCCCCCCCTGTTAATAGCACACACCGGCGTGCCCATACCTGTCCTGACCGACCACAAAGAAACAACAACAACAAC	GGUACUAUGUACCAAAGGGUCGGUCAGCACGACAGGUAUGAACGGCACGCCGGGUGCUAUUAACACCCCCCCCCCUGUUAAUAGCACACACCGGCGUGCCCAUACCUGUCCUGACCGACCACAAAGAAACAACAACAACAAC	(((((...)))))....((((((((((...((((((((((...((((((((((((((((((((((..........))))))))))))...))))))))))))))))))))))))))))))......................
LocalEnergy_H1_453	TTCTAATACGACTCACTATAGGTACTATGTACCAAAGGCAAGCGCCGCACGCCAAGACCGAACGGCCAGCCCGGTTTTAAGGAATCAACCCCACAATTTTTTAAAACACACGGGCTGGCCCGGTCTTGGCCGGCGCTTGCACAAAGAAACAACAACAACAAC	GGUACUAUGUACCAAAGGCAAGCGCCGCACGCCAAGACCGAACGGCCAGCCCGGUUUUAAGGAAUCAACCCCACAAUUUUUUAAAACACACGGGCUGGCCCGGUCUUGGCCGGCGCUUGCACAAAGAAACAACAACAACAAC	(((((...)))))....((((((((((...((((((((((...((((((((((((((((((((((..........))))))))))))...))))))))))))))))))))))))))))))......................
LocalEnergy_H1_454	TTCTAATACGACTCACTATAGGTACTATGTACCAAAGGCAACGGGGGCACGGCGCCGTCGAACGACCTAGTAGTACGCGGTGCCCCATTGTGTAACACTACTAGGTCCGACGGCGCCCCCCCGTTGCACAAAGAAACAACAACAACAAC	GGUACUAUGUACCAAAGGCAACGGGGGCACGGCGCCGUCGAACGACCUAGUAGUACGCGGUGCCCCAUUGUGUAACACUACUAGGUCCGACGGCGCCCCCCCGUUGCACAAAGAAACAACAACAACAAC	(((((...)))))....((((((((((...((((((((((...(((((((((((((((((((...)))))))))...))))))))))))))))))))))))))))))......................
LocalEnergy_H1_455	TTCTAATACGACTCACTATAGGTACTATGTACCAAAGGCCGGCAACGCACGGGTTACCAGAACGCTGCTCGAGCGGGCCAAACAAACCAGGCCCGACACTCGAGCAGCCTGGTAACCCCGTTGCCGGCACAAAGAAACAACAACAACAAC	GGUACUAUGUACCAAAGGCCGGCAACGCACGGGUUACCAGAACGCUGCUCGAGCGGGCCAAACAAACCAGGCCCGACACUCGAGCAGCCUGGUAACCCCGUUGCCGGCACAAAGAAACAACAACAACAAC	(((((...)))))....((((((((((...((((((((((...((((((((((((((((..........))))))...))))))))))))))))))))))))))))))......................
LocalEnergy_H1_456	TTCTAATACGACTCACTATAGGTACTATGTACCAAAGGTTCAGGAAGCACGGTTCCTCTGAACGACCACATAGATACGTGGAGACACTCCACGTATACACTATGTGGTCCAGAGGAACCCTTCCTGAACACAAAGAAACAACAACAACAAC	GGUACUAUGUACCAAAGGUUCAGGAAGCACGGUUCCUCUGAACGACCACAUAGAUACGUGGAGACACUCCACGUAUACACUAUGUGGUCCAGAGGAACCCUUCCUGAACACAAAGAAACAACAACAACAAC	(((((...)))))....((((((((((...((((((((((...((((((((((((((((((((...))))))))))...))))))))))))))))))))))))))))))......................
LocalEnergy_H1_457	TTCTAATACGACTCACTATAGGTACTATGTACCAAAGGGGCCTGCAGCACGGACAACTTGAACGCTGCTCGAGTGATTGGTTAACAACCCCCACCTTAATTAATTAACACTCGAGCAGCCAAGTTGTCCCTGCAGGCCCACAAAGAAACAACAACAACAAC	GGUACUAUGUACCAAAGGGGCCUGCAGCACGGACAACUUGAACGCUGCUCGAGUGAUUGGUUAACAACCCCCACCUUAAUUAAUUAACACUCGAGCAGCCAAGUUGUCCCUGCAGGCCCACAAAGAAACAACAACAACAAC	(((((...)))))....((((((((((...((((((((((...(((((((((((((((((((((...........)))))))))))...))))))))))))))))))))))))))))))......................
LocalEnergy_H1_458	TTCTAATACGACTCACTATAGGTACTATGTACCAAAGGGAACTCAAGCACGGGTGAGCAGAACGTGACACCAGACTTATTAACAATAAGTACACTGGTGTCACCTGCTCACCCCTTGAGTTCCACAAAGAAACAACAACAACAAC	GGUACUAUGUACCAAAGGGAACUCAAGCACGGGUGAGCAGAACGUGACACCAGACUUAUUAACAAUAAGUACACUGGUGUCACCUGCUCACCCCUUGAGUUCCACAAAGAAACAACAACAACAAC	(((((...)))))....((((((((((...((((((((((...(((((((((((((((((...)))))))...))))))))))))))))))))))))))))))......................
LocalEnergy_H1_459	TTCTAATACGACTCACTATAGGTACTATGTACCAAAGGAGGCGGGCGCACGGTCAACTGGAACGGCGGGGTGGGTAGCAATCAACATTGCTACACACCACCCCGCCCCAGTTGACCCGCCCGCCTCACAAAGAAACAACAACAACAAC	GGUACUAUGUACCAAAGGAGGCGGGCGCACGGUCAACUGGAACGGCGGGGUGGGUAGCAAUCAACAUUGCUACACACCACCCCGCCCCAGUUGACCCGCCCGCCUCACAAAGAAACAACAACAACAAC	(((((...)))))....((((((((((...((((((((((...((((((((((((((((((....))))))))...))))))))))))))))))))))))))))))......................
LocalEnergy_H1_460	TTCTAATACGACTCACTATAGGTACTATGTACCAAAGGCAACGGGGGCACGACAATCCGGAACGCGAGCGGGGTTGAGGAGGCCACCCTTTTCAAACACCCCGCTCGCCCGGATTGTCCCCCCGTTGCACAAAGAAACAACAACAACAAC	GGUACUAUGUACCAAAGGCAACGGGGGCACGACAAUCCGGAACGCGAGCGGGGUUGAGGAGGCCACCCUUUUCAAACACCCCGCUCGCCCGGAUUGUCCCCCCGUUGCACAAAGAAACAACAACAACAAC	(((((...)))))....((((((((((...((((((((((...(((((((((((((((((((....)))))))))...))))))))))))))))))))))))))))))......................
LocalEnergy_H1_461	TTCTAATACGACTCACTATAGGTACTATGTACCAAAGGCAACCGGCGCACGAACTCGATGAACGTGACACCAGTCAGAACCAACCCTTCTGAACACTGGTGTCACCATCGAGTTCCGCCGGTTGCACAAAGAAACAACAACAACAAC	GGUACUAUGUACCAAAGGCAACCGGCGCACGAACUCGAUGAACGUGACACCAGUCAGAACCAACCCUUCUGAACACUGGUGUCACCAUCGAGUUCCGCCGGUUGCACAAAGAAACAACAACAACAAC	(((((...)))))....((((((((((...((((((((((...((((((((((((((((.......))))))...))))))))))))))))))))))))))))))......................
LocalEnergy_H1_462	TTCTAATACGACTCACTATAGGTACTATGTACCAAAGGAAAGGTGCGCACGTGGGAGCCGAACGCCGGAGGCGAAAAGAGCACCCTGCTTTTTTACACGCCTCCGGCCGGCTCCCACCGCACCTTTCACAAAGAAACAACAACAACAAC	GGUACUAUGUACCAAAGGAAAGGUGCGCACGUGGGAGCCGAACGCCGGAGGCGAAAAGAGCACCCUGCUUUUUUACACGCCUCCGGCCGGCUCCCACCGCACCUUUCACAAAGAAACAACAACAACAAC	(((((...)))))....((((((((((...((((((((((...(((((((((((((((((((...)))))))))...))))))))))))))))))))))))))))))......................
LocalEnergy_H1_463	TTCTAATACGACTCACTATAGGTACTATGTACCAAAGGTTCTACTCGCACGAGACCACAGAACGCCGGAGGCGTTTGTTGAATTTAACAAATTCAACAAAACACGCCTCCGGCCTGTGGTCTCCGAGTAGAACACAAAGAAACAACAACAACAAC	GGUACUAUGUACCAAAGGUUCUACUCGCACGAGACCACAGAACGCCGGAGGCGUUUGUUGAAUUUAACAAAUUCAACAAAACACGCCUCCGGCCUGUGGUCUCCGAGUAGAACACAAAGAAACAACAACAACAAC	(((((...)))))....((((((((((...((((((((((...((((((((((((((((((((((...))))))))))))...))))))))))))))))))))))))))))))......................
LocalEnergy_H1_464	TTCTAATACGACTCACTATAGGTACTATGTACCAAAGGCTCGCCCGGCACGGGTGAGCAGAACGGCTTTAATGATGTCCATCTCCCCCCCCAGATGGACATACACATTAAAGCCCTGCTCACCCCCGGGCGAGCACAAAGAAACAACAACAACAAC	GGUACUAUGUACCAAAGGCUCGCCCGGCACGGGUGAGCAGAACGGCUUUAAUGAUGUCCAUCUCCCCCCCCAGAUGGACAUACACAUUAAAGCCCUGCUCACCCCCGGGCGAGCACAAAGAAACAACAACAACAAC	(((((...)))))....((((((((((...((((((((((...((((((((((((((((((((........))))))))))...))))))))))))))))))))))))))))))......................
LocalEnergy_H1_465	TTCTAATACGACTCACTATAGGTACTATGTACCAAAGGATAGGGATGCACGCACGAGGGGAACGCCCCAGTAGTGTAATCAACATTATAACACTACTGGGGCCCCCTCGTGCCATCCCTATCACAAAGAAACAACAACAACAAC	GGUACUAUGUACCAAAGGAUAGGGAUGCACGCACGAGGGGAACGCCCCAGUAGUGUAAUCAACAUUAUAACACUACUGGGGCCCCCUCGUGCCAUCCCUAUCACAAAGAAACAACAACAACAAC	(((((...)))))....((((((((((...((((((((((...((((((((((((((((....))))))...))))))))))))))))))))))))))))))......................
LocalEnergy_H1_466	TTCTAATACGACTCACTATAGGTACTATGTACCAAAGGGCGCCACGGCACGATTCGCGGGAACGCAATACCTGCCGGGCCCCGAACAACCCATCGGGGCCCGGACACAGGTATTGCCCCGCGAATCCCGTGGCGCCACAAAGAAACAACAACAACAAC	GGUACUAUGUACCAAAGGGCGCCACGGCACGAUUCGCGGGAACGCAAUACCUGCCGGGCCCCGAACAACCCAUCGGGGCCCGGACACAGGUAUUGCCCCGCGAAUCCCGUGGCGCCACAAAGAAACAACAACAACAAC	(((((...)))))....((((((((((...((((((((((...(((((((((((((((((((((........)))))))))))...))))))))))))))))))))))))))))))......................
LocalEnergy_H1_467	TTCTAATACGACTCACTATAGGTACTATGTACCAAAGGGTCCTTGGGCACGCATGTTGCGAACGACCACCTAGCTCTTTACCCCCCCCTAAAGAGACACTAGGTGGTCCGCAACATGCCCCAAGGACCACAAAGAAACAACAACAACAAC	GGUACUAUGUACCAAAGGGUCCUUGGGCACGCAUGUUGCGAACGACCACCUAGCUCUUUACCCCCCCCUAAAGAGACACUAGGUGGUCCGCAACAUGCCCCAAGGACCACAAAGAAACAACAACAACAAC	(((((...)))))....((((((((((...((((((((((...(((((((((((((((((........)))))))...))))))))))))))))))))))))))))))......................
LocalEnergy_H1_468	TTCTAATACGACTCACTATAGGTACTATGTACCAAAGGCCCATCCTGCACGTACAAGGTGAACGCGACCCTAGCGACATGATCACACCATCATGTCGACACTAGGGTCGCCACCTTGTACCAGGATGGGCACAAAGAAACAACAACAACAAC	GGUACUAUGUACCAAAGGCCCAUCCUGCACGUACAAGGUGAACGCGACCCUAGCGACAUGAUCACACCAUCAUGUCGACACUAGGGUCGCCACCUUGUACCAGGAUGGGCACAAAGAAACAACAACAACAAC	(((((...)))))....((((((((((...((((((((((...(((((((((((((((((((......)))))))))...))))))))))))))))))))))))))))))......................
LocalEnergy_H1_469	TTCTAATACGACTCACTATAGGTACTATGTACCAAAGGTCTGTGAAGCACGGGGGGTGGGAACGGCCCTGGCGCATAGACAATCAACCCCACAATTGTTTATGACACGCCAGGGCCCCCACCCCCCCTTCACAGACACAAAGAAACAACAACAACAAC	GGUACUAUGUACCAAAGGUCUGUGAAGCACGGGGGGUGGGAACGGCCCUGGCGCAUAGACAAUCAACCCCACAAUUGUUUAUGACACGCCAGGGCCCCCACCCCCCCUUCACAGACACAAAGAAACAACAACAACAAC	(((((...)))))....((((((((((...((((((((((...((((((((((((((((((((..........))))))))))...))))))))))))))))))))))))))))))......................
LocalEnergy_H1_470	TTCTAATACGACTCACTATAGGTACTATGTACCAAAGGGGATGATTGCACGGCGCCGTCGAACGCCAGTTTAGGGCCGACAAACCGGCCACACTAAACTGGCCGACGGCGCCCAATCATCCCACAAAGAAACAACAACAACAAC	GGUACUAUGUACCAAAGGGGAUGAUUGCACGGCGCCGUCGAACGCCAGUUUAGGGCCGACAAACCGGCCACACUAAACUGGCCGACGGCGCCCAAUCAUCCCACAAAGAAACAACAACAACAAC	(((((...)))))....((((((((((...((((((((((...(((((((((((((((......)))))...))))))))))))))))))))))))))))))......................
LocalEnergy_H1_471	TTCTAATACGACTCACTATAGGTACTATGTACCAAAGGCCAGAACAGCACGCCAAGACCGAACGACTGGCCAGCCGACGTGGGGCACAACCCCACGTCGGACACTGGCCAGTCCGGTCTTGGCCTGTTCTGGCACAAAGAAACAACAACAACAAC	GGUACUAUGUACCAAAGGCCAGAACAGCACGCCAAGACCGAACGACUGGCCAGCCGACGUGGGGCACAACCCCACGUCGGACACUGGCCAGUCCGGUCUUGGCCUGUUCUGGCACAAAGAAACAACAACAACAAC	(((((...)))))....((((((((((...((((((((((...(((((((((((((((((((((.....)))))))))))...))))))))))))))))))))))))))))))......................
LocalEnergy_H1_472	TTCTAATACGACTCACTATAGGTACTATGTACCAAAGGAGGCATGGGCACGGTTCCGCCGAACGTGCACGGGGATGGACACCACTCCATACACCCCGTGCACCGGCGGAACCCCCATGCCTCACAAAGAAACAACAACAACAAC	GGUACUAUGUACCAAAGGAGGCAUGGGCACGGUUCCGCCGAACGUGCACGGGGAUGGACACCACUCCAUACACCCCGUGCACCGGCGGAACCCCCAUGCCUCACAAAGAAACAACAACAACAAC	(((((...)))))....((((((((((...((((((((((...(((((((((((((((......)))))...))))))))))))))))))))))))))))))......................
LocalEnergy_H1_473	TTCTAATACGACTCACTATAGGTACTATGTACCAAAGGGCATCGCGGCACGTGCAGAGGGAACGCTAGTAGCGTCTGCGGTGCCACCCCAAAGCACCGCAGAACACGCTACTAGCCCCTCTGCACCCGCGATGCCACAAAGAAACAACAACAACAAC	GGUACUAUGUACCAAAGGGCAUCGCGGCACGUGCAGAGGGAACGCUAGUAGCGUCUGCGGUGCCACCCCAAAGCACCGCAGAACACGCUACUAGCCCCUCUGCACCCGCGAUGCCACAAAGAAACAACAACAACAAC	(((((...)))))....((((((((((...((((((((((...((((((((((((((((((((.........))))))))))...))))))))))))))))))))))))))))))......................
LocalEnergy_H1_474	TTCTAATACGACTCACTATAGGTACTATGTACCAAAGGGGTGGCAAGCACGGGCATACGGAACGGCTAGTAGGAGTCAACCCATTGACTACACCTACTAGCCCCGTATGCCCCTTGCCACCCACAAAGAAACAACAACAACAAC	GGUACUAUGUACCAAAGGGGUGGCAAGCACGGGCAUACGGAACGGCUAGUAGGAGUCAACCCAUUGACUACACCUACUAGCCCCGUAUGCCCCUUGCCACCCACAAAGAAACAACAACAACAAC	(((((...)))))....((((((((((...((((((((((...((((((((((((((((....))))))...))))))))))))))))))))))))))))))......................
LocalEnergy_H1_475	TTCTAATACGACTCACTATAGGTACTATGTACCAAAGGCCCGCGTCGCACGGCCCAGCCGAACGGAGCACAAGATCGAATGCCCCCCCATTTGATACACTTGTGCTCCCGGCTGGGCCCGACGCGGGCACAAAGAAACAACAACAACAAC	GGUACUAUGUACCAAAGGCCCGCGUCGCACGGCCCAGCCGAACGGAGCACAAGAUCGAAUGCCCCCCCAUUUGAUACACUUGUGCUCCCGGCUGGGCCCGACGCGGGCACAAAGAAACAACAACAACAAC	(((((...)))))....((((((((((...((((((((((...((((((((((((((((((......))))))))...))))))))))))))))))))))))))))))......................
LocalEnergy_H1_476	TTCTAATACGACTCACTATAGGTACTATGTACCAAAGGACAAGTGTGCACGGAACGTTTGAACGGAACCCGGGAAATTACCCCTAATTTACACCCGGGTTCCCAAACGTTCCCACACTTGTCACAAAGAAACAACAACAACAAC	GGUACUAUGUACCAAAGGACAAGUGUGCACGGAACGUUUGAACGGAACCCGGGAAAUUACCCCUAAUUUACACCCGGGUUCCCAAACGUUCCCACACUUGUCACAAAGAAACAACAACAACAAC	(((((...)))))....((((((((((...((((((((((...((((((((((((((((....))))))...))))))))))))))))))))))))))))))......................
LocalEnergy_H1_477	TTCTAATACGACTCACTATAGGTACTATGTACCAAAGGCTAGACTGGCACGGCGGCACGGAACGGTAGGTGAGAGGAACCCAGTTCCTACACTCACCTACCCCGTGCCGCCCCAGTCTAGCACAAAGAAACAACAACAACAAC	GGUACUAUGUACCAAAGGCUAGACUGGCACGGCGGCACGGAACGGUAGGUGAGAGGAACCCAGUUCCUACACUCACCUACCCCGUGCCGCCCCAGUCUAGCACAAAGAAACAACAACAACAAC	(((((...)))))....((((((((((...((((((((((...((((((((((((((((...))))))...))))))))))))))))))))))))))))))......................
LocalEnergy_H1_478	TTCTAATACGACTCACTATAGGTACTATGTACCAAAGGCTCGCAACGCACGAATTGTGGGAACGCTGTGCCCGGTCGCGGCCCCCCGGCCGCGACACACGGGCACAGCCCCACAATTCCGTTGCGAGCACAAAGAAACAACAACAACAAC	GGUACUAUGUACCAAAGGCUCGCAACGCACGAAUUGUGGGAACGCUGUGCCCGGUCGCGGCCCCCCGGCCGCGACACACGGGCACAGCCCCACAAUUCCGUUGCGAGCACAAAGAAACAACAACAACAAC	(((((...)))))....((((((((((...((((((((((...(((((((((((((((((((....)))))))))...))))))))))))))))))))))))))))))......................
LocalEnergy_H1_479	TTCTAATACGACTCACTATAGGTACTATGTACCAAAGGGGCTAAGGGCACGAACTCGATGAACGCCGCCTCCGATCTAGTCCACAAACACTAGATACACGGAGGCGGCCATCGAGTTCCCCTTAGCCCACAAAGAAACAACAACAACAAC	GGUACUAUGUACCAAAGGGGCUAAGGGCACGAACUCGAUGAACGCCGCCUCCGAUCUAGUCCACAAACACUAGAUACACGGAGGCGGCCAUCGAGUUCCCCUUAGCCCACAAAGAAACAACAACAACAAC	(((((...)))))....((((((((((...((((((((((...(((((((((((((((((........)))))))...))))))))))))))))))))))))))))))......................
LocalEnergy_H1_480	TTCTAATACGACTCACTATAGGTACTATGTACCAAAGGTCTGCACTGCACGGAGCATAAGAACGGCACGCCGGTTAGATAGTACAACCCAATTATTTAAACACCGGCGTGCCCTTATGCTCCCAGTGCAGACACAAAGAAACAACAACAACAAC	GGUACUAUGUACCAAAGGUCUGCACUGCACGGAGCAUAAGAACGGCACGCCGGUUAGAUAGUACAACCCAAUUAUUUAAACACCGGCGUGCCCUUAUGCUCCCAGUGCAGACACAAAGAAACAACAACAACAAC	(((((...)))))....((((((((((...((((((((((...(((((((((((((((((((........)))))))))...))))))))))))))))))))))))))))))......................
LocalEnergy_H1_481	TTCTAATACGACTCACTATAGGTACTATGTACCAAAGGTGCATGAAGCACGCTAGGTTTGAACGGAGCACAAGGCTCCCCCCCCCGAGCACACTTGTGCTCCCAAACCTAGCCTTCATGCACACAAAGAAACAACAACAACAAC	GGUACUAUGUACCAAAGGUGCAUGAAGCACGCUAGGUUUGAACGGAGCACAAGGCUCCCCCCCCCGAGCACACUUGUGCUCCCAAACCUAGCCUUCAUGCACACAAAGAAACAACAACAACAAC	(((((...)))))....((((((((((...((((((((((...((((((((((((((........))))...))))))))))))))))))))))))))))))......................
LocalEnergy_H1_482	TTCTAATACGACTCACTATAGGTACTATGTACCAAAGGTCGTGCGTGCACGCATGTTGCGAACGCCTGCCCCGTGGGGTCCACCACCCCAACACGGGGCAGGCCGCAACATGCCACGCACGACACAAAGAAACAACAACAACAAC	GGUACUAUGUACCAAAGGUCGUGCGUGCACGCAUGUUGCGAACGCCUGCCCCGUGGGGUCCACCACCCCAACACGGGGCAGGCCGCAACAUGCCACGCACGACACAAAGAAACAACAACAACAAC	(((((...)))))....((((((((((...((((((((((...((((((((((((((((.....))))))...))))))))))))))))))))))))))))))......................
LocalEnergy_H1_483	TTCTAATACGACTCACTATAGGTACTATGTACCAAAGGGCGCCACGGCACGTAACGGAGGAACGGTAGGTGAGCTGGGTCGCCCCACCAGCGACCCAGACACTCACCTACCCCTCCGTTACCCGTGGCGCCACAAAGAAACAACAACAACAAC	GGUACUAUGUACCAAAGGGCGCCACGGCACGUAACGGAGGAACGGUAGGUGAGCUGGGUCGCCCCACCAGCGACCCAGACACUCACCUACCCCUCCGUUACCCGUGGCGCCACAAAGAAACAACAACAACAAC	(((((...)))))....((((((((((...((((((((((...(((((((((((((((((((.......)))))))))...))))))))))))))))))))))))))))))......................
LocalEnergy_H1_484	TTCTAATACGACTCACTATAGGTACTATGTACCAAAGGAGGCATGGGCACGTAACGGAGGAACGAAGCAACCGCTACTGGCCACCACAACGCCAGTAGACACGGTTGCTTCCCTCCGTTACCCCATGCCTCACAAAGAAACAACAACAACAAC	GGUACUAUGUACCAAAGGAGGCAUGGGCACGUAACGGAGGAACGAAGCAACCGCUACUGGCCACCACAACGCCAGUAGACACGGUUGCUUCCCUCCGUUACCCCAUGCCUCACAAAGAAACAACAACAACAAC	(((((...)))))....((((((((((...((((((((((...((((((((((((((((((.........))))))))...))))))))))))))))))))))))))))))......................
LocalEnergy_H1_485	TTCTAATACGACTCACTATAGGTACTATGTACCAAAGGCCCATCCTGCACGGTACCACTGAACGCACGCCCTGCGTGGGCCCCCCCCCCCCCCACGACACAGGGCGTGCCAGTGGTACCCAGGATGGGCACAAAGAAACAACAACAACAAC	GGUACUAUGUACCAAAGGCCCAUCCUGCACGGUACCACUGAACGCACGCCCUGCGUGGGCCCCCCCCCCCCCCACGACACAGGGCGUGCCAGUGGUACCCAGGAUGGGCACAAAGAAACAACAACAACAAC	(((((...)))))....((((((((((...((((((((((...((((((((((((((((...........))))))...))))))))))))))))))))))))))))))......................
LocalEnergy_H1_486	TTCTAATACGACTCACTATAGGTACTATGTACCAAAGGCGCATTAAGCACGTTGTATCAGAACGGCACGCCGGAGCATATGAGACCAAAAGTTTCATATGCTACACCGGCGTGCCCTGATACAACCTTAATGCGCACAAAGAAACAACAACAACAAC	GGUACUAUGUACCAAAGGCGCAUUAAGCACGUUGUAUCAGAACGGCACGCCGGAGCAUAUGAGACCAAAAGUUUCAUAUGCUACACCGGCGUGCCCUGAUACAACCUUAAUGCGCACAAAGAAACAACAACAACAAC	(((((...)))))....((((((((((...((((((((((...((((((((((((((((((((((.....))))))))))))...))))))))))))))))))))))))))))))......................
LocalEnergy_H1_487	TTCTAATACGACTCACTATAGGTACTATGTACCAAAGGTTCTACTCGCACGGCGTCATCGAACGGTAGGTGAGTCGCGCCCCCTGCGAACACTCACCTACCCGATGACGCCCGAGTAGAACACAAAGAAACAACAACAACAAC	GGUACUAUGUACCAAAGGUUCUACUCGCACGGCGUCAUCGAACGGUAGGUGAGUCGCGCCCCCUGCGAACACUCACCUACCCGAUGACGCCCGAGUAGAACACAAAGAAACAACAACAACAAC	(((((...)))))....((((((((((...((((((((((...(((((((((((((((.....)))))...))))))))))))))))))))))))))))))......................
LocalEnergy_H1_488	TTCTAATACGACTCACTATAGGTACTATGTACCAAAGGGCCGGGAAGCACGGGGGGTGGGAACGCGTTATTTGTCTCCCCACCCCCCTGGGGAGAACACAAATAACGCCCCACCCCCCCTTCCCGGCCACAAAGAAACAACAACAACAAC	GGUACUAUGUACCAAAGGGCCGGGAAGCACGGGGGGUGGGAACGCGUUAUUUGUCUCCCCACCCCCCUGGGGAGAACACAAAUAACGCCCCACCCCCCCUUCCCGGCCACAAAGAAACAACAACAACAAC	(((((...)))))....((((((((((...((((((((((...((((((((((((((((((......))))))))...))))))))))))))))))))))))))))))......................
LocalEnergy_H1_489	TTCTAATACGACTCACTATAGGTACTATGTACCAAAGGAGGCATGGGCACGGTTCCGCCGAACGCACCTGCGGGTTCCCCACGGAACACACCGCAGGTGCCGGCGGAACCCCCATGCCTCACAAAGAAACAACAACAACAAC	GGUACUAUGUACCAAAGGAGGCAUGGGCACGGUUCCGCCGAACGCACCUGCGGGUUCCCCACGGAACACACCGCAGGUGCCGGCGGAACCCCCAUGCCUCACAAAGAAACAACAACAACAAC	(((((...)))))....((((((((((...((((((((((...(((((((((((((((....)))))...))))))))))))))))))))))))))))))......................
LocalEnergy_H1_490	TTCTAATACGACTCACTATAGGTACTATGTACCAAAGGTCTGTGAAGCACGAATTGTGGGAACGGAGGGAGGGCGGTCATCCCAACAGGATGACCGACACCCTCCCTCCCCCACAATTCCTTCACAGACACAAAGAAACAACAACAACAAC	GGUACUAUGUACCAAAGGUCUGUGAAGCACGAAUUGUGGGAACGGAGGGAGGGCGGUCAUCCCAACAGGAUGACCGACACCCUCCCUCCCCCACAAUUCCUUCACAGACACAAAGAAACAACAACAACAAC	(((((...)))))....((((((((((...((((((((((...(((((((((((((((((((.....)))))))))...))))))))))))))))))))))))))))))......................
LocalEnergy_H1_491	TTCTAATACGACTCACTATAGGTACTATGTACCAAAGGGGAGGCCGGCACGGAGATGTAGAACGCACGCCCTGCGCCTCCAGTGAACCCCAAACCACTGGAGGCGACACAGGGCGTGCCTACATCTCCCCGGCCTCCCACAAAGAAACAACAACAACAAC	GGUACUAUGUACCAAAGGGGAGGCCGGCACGGAGAUGUAGAACGCACGCCCUGCGCCUCCAGUGAACCCCAAACCACUGGAGGCGACACAGGGCGUGCCUACAUCUCCCCGGCCUCCCACAAAGAAACAACAACAACAAC	(((((...)))))....((((((((((...((((((((((...(((((((((((((((((((((..........)))))))))))...))))))))))))))))))))))))))))))......................
LocalEnergy_H1_492	TTCTAATACGACTCACTATAGGTACTATGTACCAAAGGACAAGTGTGCACGTCTTGAGGGAACGCACGTAGGGTTCCTGCAACCCCACACAGGAAACACCCTACGTGCCCCTCAAGACCACACTTGTCACAAAGAAACAACAACAACAAC	GGUACUAUGUACCAAAGGACAAGUGUGCACGUCUUGAGGGAACGCACGUAGGGUUCCUGCAACCCCACACAGGAAACACCCUACGUGCCCCUCAAGACCACACUUGUCACAAAGAAACAACAACAACAAC	(((((...)))))....((((((((((...((((((((((...((((((((((((((((..........))))))...))))))))))))))))))))))))))))))......................
LocalEnergy_H1_493	TTCTAATACGACTCACTATAGGTACTATGTACCAAAGGTCTGTGAAGCACGGCTACGCTGAACGGAGGGAGGGATATATCCACCATATATACACCCTCCCTCCCAGCGTAGCCCTTCACAGACACAAAGAAACAACAACAACAAC	GGUACUAUGUACCAAAGGUCUGUGAAGCACGGCUACGCUGAACGGAGGGAGGGAUAUAUCCACCAUAUAUACACCCUCCCUCCCAGCGUAGCCCUUCACAGACACAAAGAAACAACAACAACAAC	(((((...)))))....((((((((((...((((((((((...((((((((((((((((.....))))))...))))))))))))))))))))))))))))))......................
LocalEnergy_H1_494	TTCTAATACGACTCACTATAGGTACTATGTACCAAAGGGAGGACTAGCACGTGGGAGCCGAACGCTGTGCCCGATGTATACACCATATACATACACGGGCACAGCCGGCTCCCACCTAGTCCTCCACAAAGAAACAACAACAACAAC	GGUACUAUGUACCAAAGGGAGGACUAGCACGUGGGAGCCGAACGCUGUGCCCGAUGUAUACACCAUAUACAUACACGGGCACAGCCGGCUCCCACCUAGUCCUCCACAAAGAAACAACAACAACAAC	(((((...)))))....((((((((((...((((((((((...(((((((((((((((((.....)))))))...))))))))))))))))))))))))))))))......................
LocalEnergy_H1_495	TTCTAATACGACTCACTATAGGTACTATGTACCAAAGGAGTCTCGCGCACGGCCGCGTTGAACGACCGGCTGGACCGGGCACACCCCTGGTACACCAGCCGGTCCAACGCGGCCCGCGAGACTCACAAAGAAACAACAACAACAAC	GGUACUAUGUACCAAAGGAGUCUCGCGCACGGCCGCGUUGAACGACCGGCUGGACCGGGCACACCCCUGGUACACCAGCCGGUCCAACGCGGCCCGCGAGACUCACAAAGAAACAACAACAACAAC	(((((...)))))....((((((((((...((((((((((...((((((((((((((((......))))))...))))))))))))))))))))))))))))))......................
LocalEnergy_H1_496	TTCTAATACGACTCACTATAGGTACTATGTACCAAAGGGTCCTTGGGCACGGTAGCAGTGAACGTTATGCCAGCGTGCCGGATACCCACCTATCCGGCACGACACTGGCATAACCACTGCTACCCCCAAGGACCACAAAGAAACAACAACAACAAC	GGUACUAUGUACCAAAGGGUCCUUGGGCACGGUAGCAGUGAACGUUAUGCCAGCGUGCCGGAUACCCACCUAUCCGGCACGACACUGGCAUAACCACUGCUACCCCCAAGGACCACAAAGAAACAACAACAACAAC	(((((...)))))....((((((((((...((((((((((...(((((((((((((((((((((......)))))))))))...))))))))))))))))))))))))))))))......................
LocalEnergy_H1_497	TTCTAATACGACTCACTATAGGTACTATGTACCAAAGGCTCGCAACGCACGCCCCGCTTGAACGGCTAGTAGGTCTTAAACTAAGAACACCTACTAGCCCAAGCGGGGCCGTTGCGAGCACAAAGAAACAACAACAACAAC	GGUACUAUGUACCAAAGGCUCGCAACGCACGCCCCGCUUGAACGGCUAGUAGGUCUUAAACUAAGAACACCUACUAGCCCAAGCGGGGCCGUUGCGAGCACAAAGAAACAACAACAACAAC	(((((...)))))....((((((((((...((((((((((...(((((((((((((((...)))))...))))))))))))))))))))))))))))))......................
LocalEnergy_H1_498	TTCTAATACGACTCACTATAGGTACTATGTACCAAAGGTTGGGATTGCACGTTGAGGTCGAACGTGGATGGTGGGTTGACTGAACACAAACTTCAGTCAACCACACACCATCCACCGACCTCAACCAATCCCAACACAAAGAAACAACAACAACAAC	GGUACUAUGUACCAAAGGUUGGGAUUGCACGUUGAGGUCGAACGUGGAUGGUGGGUUGACUGAACACAAACUUCAGUCAACCACACACCAUCCACCGACCUCAACCAAUCCCAACACAAAGAAACAACAACAACAAC	(((((...)))))....((((((((((...((((((((((...(((((((((((((((((((((.......)))))))))))...))))))))))))))))))))))))))))))......................
LocalEnergy_H1_499	TTCTAATACGACTCACTATAGGTACTATGTACCAAAGGTTGCTAGGGCACGACACACACGAACGGTCCGGGGGGTCGATATTCCTCAACAAGGAATATCGACACACCCCCGGACCCGTGTGTGTCCCCTAGCAACACAAAGAAACAACAACAACAAC	GGUACUAUGUACCAAAGGUUGCUAGGGCACGACACACACGAACGGUCCGGGGGGUCGAUAUUCCUCAACAAGGAAUAUCGACACACCCCCGGACCCGUGUGUGUCCCCUAGCAACACAAAGAAACAACAACAACAAC	(((((...)))))....((((((((((...((((((((((...((((((((((((((((((((((.....))))))))))))...))))))))))))))))))))))))))))))......................
LocalEnergy_H1_500	TTCTAATACGACTCACTATAGGTACTATGTACCAAAGGGCGCCACGGCACGGCGTGCCGGAACGTCAGCGCCGTCCAGCACACACCTGGAACACGGCGCTGACCCGGCACGCCCCGTGGCGCCACAAAGAAACAACAACAACAAC	GGUACUAUGUACCAAAGGGCGCCACGGCACGGCGUGCCGGAACGUCAGCGCCGUCCAGCACACACCUGGAACACGGCGCUGACCCGGCACGCCCCGUGGCGCCACAAAGAAACAACAACAACAAC	(((((...)))))....((((((((((...((((((((((...(((((((((((((((.......)))))...))))))))))))))))))))))))))))))......................
LocalEnergy_H1_501	TTCTAATACGACTCACTATAGGTACTATGTACCAAAGGTGCGGGAGGCACGCGGAGCGCGAACGGAGGGCATGCGGGGCCCCCCCCCCGACACATGCCCTCCCGCGCTCCGCCCTCCCGCACACAAAGAAACAACAACAACAAC	GGUACUAUGUACCAAAGGUGCGGGAGGCACGCGGAGCGCGAACGGAGGGCAUGCGGGGCCCCCCCCCCGACACAUGCCCUCCCGCGCUCCGCCCUCCCGCACACAAAGAAACAACAACAACAAC	(((((...)))))....((((((((((...((((((((((...(((((((((((((((......)))))...))))))))))))))))))))))))))))))......................
LocalEnergy_H1_502	TTCTAATACGACTCACTATAGGTACTATGTACCAAAGGGAAACGGCGCACGGTCTAACTGAACGTTGACACGGTTCATCCCCCCCATGAAACACCGTGTCAACCAGTTAGACCCGCCGTTTCCACAAAGAAACAACAACAACAAC	GGUACUAUGUACCAAAGGGAAACGGCGCACGGUCUAACUGAACGUUGACACGGUUCAUCCCCCCCAUGAAACACCGUGUCAACCAGUUAGACCCGCCGUUUCCACAAAGAAACAACAACAACAAC	(((((...)))))....((((((((((...((((((((((...(((((((((((((((.......)))))...))))))))))))))))))))))))))))))......................
LocalEnergy_H1_503	TTCTAATACGACTCACTATAGGTACTATGTACCAAAGGAGGCATGGGCACGAGTCCCGAGAACGCGTTATTTGAACAAAATCCCCCCCCCCATTTTGTTACACAAATAACGCCTCGGGACTCCCCATGCCTCACAAAGAAACAACAACAACAAC	GGUACUAUGUACCAAAGGAGGCAUGGGCACGAGUCCCGAGAACGCGUUAUUUGAACAAAAUCCCCCCCCCCAUUUUGUUACACAAAUAACGCCUCGGGACUCCCCAUGCCUCACAAAGAAACAACAACAACAAC	(((((...)))))....((((((((((...((((((((((...((((((((((((((((((..........))))))))...))))))))))))))))))))))))))))))......................
LocalEnergy_H1_504	TTCTAATACGACTCACTATAGGTACTATGTACCAAAGGCTCGCAACGCACGGAGGCAGTGAACGTGCACGGGGGTAGTGTCAAACCCCCCCCCCTTTGACACTACACACCCCGTGCACCACTGCCTCCCGTTGCGAGCACAAAGAAACAACAACAACAAC	GGUACUAUGUACCAAAGGCUCGCAACGCACGGAGGCAGUGAACGUGCACGGGGGUAGUGUCAAACCCCCCCCCCUUUGACACUACACACCCCGUGCACCACUGCCUCCCGUUGCGAGCACAAAGAAACAACAACAACAAC	(((((...)))))....((((((((((...((((((((((...(((((((((((((((((((((..........)))))))))))...))))))))))))))))))))))))))))))......................
LocalEnergy_H1_505	TTCTAATACGACTCACTATAGGTACTATGTACCAAAGGTTCGGAGTGCACGAGGCTCCGGAACGCTGTGCCCGCTGCAGGTCGGGCCACCTGACCTGCAGACACGGGCACAGCCCGGAGCCTCCACTCCGAACACAAAGAAACAACAACAACAAC	GGUACUAUGUACCAAAGGUUCGGAGUGCACGAGGCUCCGGAACGCUGUGCCCGCUGCAGGUCGGGCCACCUGACCUGCAGACACGGGCACAGCCCGGAGCCUCCACUCCGAACACAAAGAAACAACAACAACAAC	(((((...)))))....((((((((((...((((((((((...((((((((((((((((((((((...))))))))))))...))))))))))))))))))))))))))))))......................
LocalEnergy_H1_506	TTCTAATACGACTCACTATAGGTACTATGTACCAAAGGCCACAATGGCACGCTTGGGGCGAACGCACGCCCTGAGAATCTTACTTCAAACAAGTAAGATTCTACACAGGGCGTGCCGCCCCAAGCCCATTGTGGCACAAAGAAACAACAACAACAAC	GGUACUAUGUACCAAAGGCCACAAUGGCACGCUUGGGGCGAACGCACGCCCUGAGAAUCUUACUUCAAACAAGUAAGAUUCUACACAGGGCGUGCCGCCCCAAGCCCAUUGUGGCACAAAGAAACAACAACAACAAC	(((((...)))))....((((((((((...((((((((((...((((((((((((((((((((((.....))))))))))))...))))))))))))))))))))))))))))))......................
LocalEnergy_H1_507	TTCTAATACGACTCACTATAGGTACTATGTACCAAAGGGAAACGGCGCACGCTTTGCGGGAACGGGGGCCCGGGATGGGGTACAAACATCCTATTACACCGGGCCCCCCCCGCAAAGCCGCCGTTTCCACAAAGAAACAACAACAACAAC	GGUACUAUGUACCAAAGGGAAACGGCGCACGCUUUGCGGGAACGGGGGCCCGGGAUGGGGUACAAACAUCCUAUUACACCGGGCCCCCCCCGCAAAGCCGCCGUUUCCACAAAGAAACAACAACAACAAC	(((((...)))))....((((((((((...((((((((((...((((((((((((((((((......))))))))...))))))))))))))))))))))))))))))......................
LocalEnergy_H1_508	TTCTAATACGACTCACTATAGGTACTATGTACCAAAGGCAGGACTCGCACGGGCACAAAGAACGACCTAGTAGTGAGTTCCCCCACCACCCAACGGGGAACTCAACACTACTAGGTCCTTTGTGCCCCGAGTCCTGCACAAAGAAACAACAACAACAAC	GGUACUAUGUACCAAAGGCAGGACUCGCACGGGCACAAAGAACGACCUAGUAGUGAGUUCCCCCACCACCCAACGGGGAACUCAACACUACUAGGUCCUUUGUGCCCCGAGUCCUGCACAAAGAAACAACAACAACAAC	(((((...)))))....((((((((((...((((((((((...((((((((((((((((((((...........))))))))))...))))))))))))))))))))))))))))))......................
LocalEnergy_H1_509	TTCTAATACGACTCACTATAGGTACTATGTACCAAAGGCGTTCGGAGCACGGGTGAGCAGAACGGCCACCTAGGACAGAAAACCCTTCTGTCACACTAGGTGGCCCTGCTCACCCCTCCGAACGCACAAAGAAACAACAACAACAAC	GGUACUAUGUACCAAAGGCGUUCGGAGCACGGGUGAGCAGAACGGCCACCUAGGACAGAAAACCCUUCUGUCACACUAGGUGGCCCUGCUCACCCCUCCGAACGCACAAAGAAACAACAACAACAAC	(((((...)))))....((((((((((...((((((((((...(((((((((((((((((.....)))))))...))))))))))))))))))))))))))))))......................
LocalEnergy_H1_510	TTCTAATACGACTCACTATAGGTACTATGTACCAAAGGCAGGACTCGCACGCCCCGCTTGAACGCGTACCCGGACGTCCCCCCCCCCCGACGTACACCGGGTACGCCAAGCGGGGCCGAGTCCTGCACAAAGAAACAACAACAACAAC	GGUACUAUGUACCAAAGGCAGGACUCGCACGCCCCGCUUGAACGCGUACCCGGACGUCCCCCCCCCCCGACGUACACCGGGUACGCCAAGCGGGGCCGAGUCCUGCACAAAGAAACAACAACAACAAC	(((((...)))))....((((((((((...((((((((((...(((((((((((((((..........)))))...))))))))))))))))))))))))))))))......................
LocalEnergy_H1_511	TTCTAATACGACTCACTATAGGTACTATGTACCAAAGGCGGGGGTCGCACGTTGTACTGGAACGTTACCCGTGTGCACCCAAACTGCAACACACGGGTAACCCAGTACAACCGACCCCCGCACAAAGAAACAACAACAACAAC	GGUACUAUGUACCAAAGGCGGGGGUCGCACGUUGUACUGGAACGUUACCCGUGUGCACCCAAACUGCAACACACGGGUAACCCAGUACAACCGACCCCCGCACAAAGAAACAACAACAACAAC	(((((...)))))....((((((((((...((((((((((...((((((((((((((.......))))...))))))))))))))))))))))))))))))......................
LocalEnergy_H1_512	TTCTAATACGACTCACTATAGGTACTATGTACCAAAGGGTCCTTGGGCACGGTCGCCCGGAACGGATCAGACGTAGGAGCCCCCGGCTCCTAACACGTCTGATCCCCGGGCGACCCCCAAGGACCACAAAGAAACAACAACAACAAC	GGUACUAUGUACCAAAGGGUCCUUGGGCACGGUCGCCCGGAACGGAUCAGACGUAGGAGCCCCCGGCUCCUAACACGUCUGAUCCCCGGGCGACCCCCAAGGACCACAAAGAAACAACAACAACAAC	(((((...)))))....((((((((((...((((((((((...((((((((((((((((((...))))))))...))))))))))))))))))))))))))))))......................
LocalEnergy_H1_513	TTCTAATACGACTCACTATAGGTACTATGTACCAAAGGGAACTCAAGCACGATTGATCGGAACGTAGACAGTGTTTGACTTATGCCCCCCCATAAGTTAAAACACACTGTCTACCCGATCAATCCTTGAGTTCCACAAAGAAACAACAACAACAAC	GGUACUAUGUACCAAAGGGAACUCAAGCACGAUUGAUCGGAACGUAGACAGUGUUUGACUUAUGCCCCCCCAUAAGUUAAAACACACUGUCUACCCGAUCAAUCCUUGAGUUCCACAAAGAAACAACAACAACAAC	(((((...)))))....((((((((((...((((((((((...(((((((((((((((((((((......)))))))))))...))))))))))))))))))))))))))))))......................
LocalEnergy_H1_514	TTCTAATACGACTCACTATAGGTACTATGTACCAAAGGAAACGGTTGCACGACTACGCGGAACGCTAGTAGCGCTCCCTCCGCCCAGCGGAGGGAGACACGCTACTAGCCCGCGTAGTCCAACCGTTTCACAAAGAAACAACAACAACAAC	GGUACUAUGUACCAAAGGAAACGGUUGCACGACUACGCGGAACGCUAGUAGCGCUCCCUCCGCCCAGCGGAGGGAGACACGCUACUAGCCCGCGUAGUCCAACCGUUUCACAAAGAAACAACAACAACAAC	(((((...)))))....((((((((((...((((((((((...((((((((((((((((((((...))))))))))...))))))))))))))))))))))))))))))......................
LocalEnergy_H1_515	TTCTAATACGACTCACTATAGGTACTATGTACCAAAGGCAACGCGTGCACGGTTCCTCTGAACGCCGGAGGCGGCCCCCCCCCGGGCACACGCCTCCGGCCAGAGGAACCCACGCGTTGCACAAAGAAACAACAACAACAAC	GGUACUAUGUACCAAAGGCAACGCGUGCACGGUUCCUCUGAACGCCGGAGGCGGCCCCCCCCCGGGCACACGCCUCCGGCCAGAGGAACCCACGCGUUGCACAAAGAAACAACAACAACAAC	(((((...)))))....((((((((((...((((((((((...((((((((((((((......))))...))))))))))))))))))))))))))))))......................
LocalEnergy_H1_516	TTCTAATACGACTCACTATAGGTACTATGTACCAAAGGGGGAGGCTGCACGTGCCATAGGAACGCCCCAGTAGATATTATTTCCACAAACCAAATAATATACACTACTGGGGCCCTATGGCACCAGCCTCCCCACAAAGAAACAACAACAACAAC	GGUACUAUGUACCAAAGGGGGAGGCUGCACGUGCCAUAGGAACGCCCCAGUAGAUAUUAUUUCCACAAACCAAAUAAUAUACACUACUGGGGCCCUAUGGCACCAGCCUCCCCACAAAGAAACAACAACAACAAC	(((((...)))))....((((((((((...((((((((((...(((((((((((((((((((.........)))))))))...))))))))))))))))))))))))))))))......................
LocalEnergy_H1_517	TTCTAATACGACTCACTATAGGTACTATGTACCAAAGGCACACAGCGCACGCTAGGTTTGAACGCCGGAGGCGGAGGCCCCCCCTCTTACACGCCTCCGGCCAAACCTAGCCGCTGTGTGCACAAAGAAACAACAACAACAAC	GGUACUAUGUACCAAAGGCACACAGCGCACGCUAGGUUUGAACGCCGGAGGCGGAGGCCCCCCCUCUUACACGCCUCCGGCCAAACCUAGCCGCUGUGUGCACAAAGAAACAACAACAACAAC	(((((...)))))....((((((((((...((((((((((...((((((((((((((.......))))...))))))))))))))))))))))))))))))......................
LocalEnergy_H1_518	TTCTAATACGACTCACTATAGGTACTATGTACCAAAGGGAAACGGCGCACGGCTGTCATGAACGCCCCAGTAGCGCGGGACAAACCCCGCGACACTACTGGGGCCATGACAGCCCGCCGTTTCCACAAAGAAACAACAACAACAAC	GGUACUAUGUACCAAAGGGAAACGGCGCACGGCUGUCAUGAACGCCCCAGUAGCGCGGGACAAACCCCGCGACACUACUGGGGCCAUGACAGCCCGCCGUUUCCACAAAGAAACAACAACAACAAC	(((((...)))))....((((((((((...((((((((((...((((((((((((((((......))))))...))))))))))))))))))))))))))))))......................
LocalEnergy_H1_519	TTCTAATACGACTCACTATAGGTACTATGTACCAAAGGGGGAGGCTGCACGGAACAGACGAACGCCCCAGTAGGGTCCCCAACAAAACACGGGACCACACTACTGGGGCCGTCTGTTCCCAGCCTCCCCACAAAGAAACAACAACAACAAC	GGUACUAUGUACCAAAGGGGGAGGCUGCACGGAACAGACGAACGCCCCAGUAGGGUCCCCAACAAAACACGGGACCACACUACUGGGGCCGUCUGUUCCCAGCCUCCCCACAAAGAAACAACAACAACAAC	(((((...)))))....((((((((((...((((((((((...((((((((((((((((...........))))))...))))))))))))))))))))))))))))))......................
LocalEnergy_H1_520	TTCTAATACGACTCACTATAGGTACTATGTACCAAAGGTCGTGCGTGCACGATTGGGTCGAACGGAGTGTGGGGGGCGCCCCCCCCCGCCCACACCCACACTCCCGACCCAATCCACGCACGACACAAAGAAACAACAACAACAAC	GGUACUAUGUACCAAAGGUCGUGCGUGCACGAUUGGGUCGAACGGAGUGUGGGGGGCGCCCCCCCCCGCCCACACCCACACUCCCGACCCAAUCCACGCACGACACAAAGAAACAACAACAACAAC	(((((...)))))....((((((((((...((((((((((...(((((((((((((((........)))))...))))))))))))))))))))))))))))))......................
LocalEnergy_H1_521	TTCTAATACGACTCACTATAGGTACTATGTACCAAAGGCGCGCGCAGCACGTCGGTACCGAACGTCTCCCCAGATCGTCCCAAACACCCCGACGATACACTGGGGAGACCGGTACCGACCTGCGCGCGCACAAAGAAACAACAACAACAAC	GGUACUAUGUACCAAAGGCGCGCGCAGCACGUCGGUACCGAACGUCUCCCCAGAUCGUCCCAAACACCCCGACGAUACACUGGGGAGACCGGUACCGACCUGCGCGCGCACAAAGAAACAACAACAACAAC	(((((...)))))....((((((((((...((((((((((...((((((((((((((((...........))))))...))))))))))))))))))))))))))))))......................
LocalEnergy_H1_522	TTCTAATACGACTCACTATAGGTACTATGTACCAAAGGGGCCTGCAGCACGAATCCTGGGAACGCCACGGAAGCCTGTTAACTACCCCCCCCCCCGTAGTTAACAGGACACTTCCGTGGCCCCAGGATTCCTGCAGGCCCACAAAGAAACAACAACAACAAC	GGUACUAUGUACCAAAGGGGCCUGCAGCACGAAUCCUGGGAACGCCACGGAAGCCUGUUAACUACCCCCCCCCCCGUAGUUAACAGGACACUUCCGUGGCCCCAGGAUUCCUGCAGGCCCACAAAGAAACAACAACAACAAC	(((((...)))))....((((((((((...((((((((((...((((((((((((((((((((((..........))))))))))))...))))))))))))))))))))))))))))))......................
LocalEnergy_H1_523	TTCTAATACGACTCACTATAGGTACTATGTACCAAAGGGGTGGCAAGCACGGCACATCAGAACGCTGTGCCCGTCATGGCAGAAACCCCCACCTGCTATGAACACGGGCACAGCCTGATGTGCCCTTGCCACCCACAAAGAAACAACAACAACAAC	GGUACUAUGUACCAAAGGGGUGGCAAGCACGGCACAUCAGAACGCUGUGCCCGUCAUGGCAGAAACCCCCACCUGCUAUGAACACGGGCACAGCCUGAUGUGCCCUUGCCACCCACAAAGAAACAACAACAACAAC	(((((...)))))....((((((((((...((((((((((...(((((((((((((((((((..........)))))))))...))))))))))))))))))))))))))))))......................
LocalEnergy_H1_524	TTCTAATACGACTCACTATAGGTACTATGTACCAAAGGGAACTCAAGCACGTGATAGGGGAACGGCCCCCGTGGGTCCAGCCTGCAACACCCCAAGCAGGCTGGACCACACACGGGGGCCCCCCTATCACCTTGAGTTCCACAAAGAAACAACAACAACAAC	GGUACUAUGUACCAAAGGGAACUCAAGCACGUGAUAGGGGAACGGCCCCCGUGGGUCCAGCCUGCAACACCCCAAGCAGGCUGGACCACACACGGGGGCCCCCCUAUCACCUUGAGUUCCACAAAGAAACAACAACAACAAC	(((((...)))))....((((((((((...((((((((((...((((((((((((((((((((((..........))))))))))))...))))))))))))))))))))))))))))))......................
LocalEnergy_H1_525	TTCTAATACGACTCACTATAGGTACTATGTACCAAAGGGCGCCACGGCACGAAGTCCTCGAACGGTTGACTCGCCTCTAGTACCACTACTAGAGGACACGAGTCAACCCGAGGACTTCCCGTGGCGCCACAAAGAAACAACAACAACAAC	GGUACUAUGUACCAAAGGGCGCCACGGCACGAAGUCCUCGAACGGUUGACUCGCCUCUAGUACCACUACUAGAGGACACGAGUCAACCCGAGGACUUCCCGUGGCGCCACAAAGAAACAACAACAACAAC	(((((...)))))....((((((((((...((((((((((...(((((((((((((((((((....)))))))))...))))))))))))))))))))))))))))))......................
LocalEnergy_H1_526	TTCTAATACGACTCACTATAGGTACTATGTACCAAAGGCCGGCAACGCACGGTCGCCCGGAACGTAGCCAGGGATAATTTTACCCCCCCCCTAAAATTATACACCCTGGCTACCCGGGCGACCCGTTGCCGGCACAAAGAAACAACAACAACAAC	GGUACUAUGUACCAAAGGCCGGCAACGCACGGUCGCCCGGAACGUAGCCAGGGAUAAUUUUACCCCCCCCCUAAAAUUAUACACCCUGGCUACCCGGGCGACCCGUUGCCGGCACAAAGAAACAACAACAACAAC	(((((...)))))....((((((((((...((((((((((...(((((((((((((((((((.........)))))))))...))))))))))))))))))))))))))))))......................
LocalEnergy_H1_527	TTCTAATACGACTCACTATAGGTACTATGTACCAAAGGCTAGACTGGCACGGAGTCACCGAACGCCGCGATCGGCTCAACGCCCCCCCGTTGAGCACACGATCGCGGCCGGTGACTCCCCAGTCTAGCACAAAGAAACAACAACAACAAC	GGUACUAUGUACCAAAGGCUAGACUGGCACGGAGUCACCGAACGCCGCGAUCGGCUCAACGCCCCCCCGUUGAGCACACGAUCGCGGCCGGUGACUCCCCAGUCUAGCACAAAGAAACAACAACAACAAC	(((((...)))))....((((((((((...((((((((((...((((((((((((((((((......))))))))...))))))))))))))))))))))))))))))......................
LocalEnergy_H1_528	TTCTAATACGACTCACTATAGGTACTATGTACCAAAGGTTCAGGAAGCACGGAGATGTAGAACGCCTGCCCCGGTATAATCCCCCCCATTATACACACGGGGCAGGCCTACATCTCCCTTCCTGAACACAAAGAAACAACAACAACAAC	GGUACUAUGUACCAAAGGUUCAGGAAGCACGGAGAUGUAGAACGCCUGCCCCGGUAUAAUCCCCCCCAUUAUACACACGGGGCAGGCCUACAUCUCCCUUCCUGAACACAAAGAAACAACAACAACAAC	(((((...)))))....((((((((((...((((((((((...(((((((((((((((((.......)))))))...))))))))))))))))))))))))))))))......................
LocalEnergy_H1_529	TTCTAATACGACTCACTATAGGTACTATGTACCAAAGGGGGAGGCTGCACGTGCCATAGGAACGACTGGCCAGCCTGACCCGCGCCCCCCCCCTGCGGGTTAGGACACTGGCCAGTCCCTATGGCACCAGCCTCCCCACAAAGAAACAACAACAACAAC	GGUACUAUGUACCAAAGGGGGAGGCUGCACGUGCCAUAGGAACGACUGGCCAGCCUGACCCGCGCCCCCCCCCUGCGGGUUAGGACACUGGCCAGUCCCUAUGGCACCAGCCUCCCCACAAAGAAACAACAACAACAAC	(((((...)))))....((((((((((...((((((((((...(((((((((((((((((((((.........)))))))))))...))))))))))))))))))))))))))))))......................
LocalEnergy_H1_530	TTCTAATACGACTCACTATAGGTACTATGTACCAAAGGAATTACCAGCACGGTCTAACTGAACGACCACATAGAATTAGGAATTTCACACACAAATTCCTAATTACACTATGTGGTCCAGTTAGACCCTGGTAATTCACAAAGAAACAACAACAACAAC	GGUACUAUGUACCAAAGGAAUUACCAGCACGGUCUAACUGAACGACCACAUAGAAUUAGGAAUUUCACACACAAAUUCCUAAUUACACUAUGUGGUCCAGUUAGACCCUGGUAAUUCACAAAGAAACAACAACAACAAC	(((((...)))))....((((((((((...((((((((((...((((((((((((((((((((((.......))))))))))))...))))))))))))))))))))))))))))))......................
LocalEnergy_H1_531	TTCTAATACGACTCACTATAGGTACTATGTACCAAAGGCCAGAACAGCACGGGCACAAAGAACGGCTGCTGGGGTATCGTGCCCACACACCATGATACACACCCAGCAGCCCTTTGTGCCCCTGTTCTGGCACAAAGAAACAACAACAACAAC	GGUACUAUGUACCAAAGGCCAGAACAGCACGGGCACAAAGAACGGCUGCUGGGGUAUCGUGCCCACACACCAUGAUACACACCCAGCAGCCCUUUGUGCCCCUGUUCUGGCACAAAGAAACAACAACAACAAC	(((((...)))))....((((((((((...((((((((((...((((((((((((((((((.........))))))))...))))))))))))))))))))))))))))))......................
LocalEnergy_H1_532	TTCTAATACGACTCACTATAGGTACTATGTACCAAAGGCTGAGGTAGCACGTAACGGAGGAACGTTGACACGGATACAAATCCAAAACCAATTTGTATACACCGTGTCAACCCTCCGTTACCTACCTCAGCACAAAGAAACAACAACAACAAC	GGUACUAUGUACCAAAGGCUGAGGUAGCACGUAACGGAGGAACGUUGACACGGAUACAAAUCCAAAACCAAUUUGUAUACACCGUGUCAACCCUCCGUUACCUACCUCAGCACAAAGAAACAACAACAACAAC	(((((...)))))....((((((((((...((((((((((...((((((((((((((((((.........))))))))...))))))))))))))))))))))))))))))......................
LocalEnergy_H1_533	TTCTAATACGACTCACTATAGGTACTATGTACCAAAGGGGGGTGCTGCACGAGGCTCCGGAACGCGTCCGGTGAGTAAGAGAAACCCCCACTTTTTACTACACACCGGACGCCCGGAGCCTCCAGCACCCCCACAAAGAAACAACAACAACAAC	GGUACUAUGUACCAAAGGGGGGUGCUGCACGAGGCUCCGGAACGCGUCCGGUGAGUAAGAGAAACCCCCACUUUUUACUACACACCGGACGCCCGGAGCCUCCAGCACCCCCACAAAGAAACAACAACAACAAC	(((((...)))))....((((((((((...((((((((((...((((((((((((((((((..........))))))))...))))))))))))))))))))))))))))))......................
LocalEnergy_H1_534	TTCTAATACGACTCACTATAGGTACTATGTACCAAAGGGTCGGTCAGCACGTACTCCAAGAACGCCCCAGTAGAGGCGCCACCCGCCTACACTACTGGGGCCTTGGAGTACCTGACCGACCACAAAGAAACAACAACAACAAC	GGUACUAUGUACCAAAGGGUCGGUCAGCACGUACUCCAAGAACGCCCCAGUAGAGGCGCCACCCGCCUACACUACUGGGGCCUUGGAGUACCUGACCGACCACAAAGAAACAACAACAACAAC	(((((...)))))....((((((((((...((((((((((...(((((((((((((((.....)))))...))))))))))))))))))))))))))))))......................
LocalEnergy_H1_535	TTCTAATACGACTCACTATAGGTACTATGTACCAAAGGCACACAGCGCACGGTTCCGCCGAACGACCGGCTGGGACTTCAAAAGAAGTCACACCAGCCGGTCCGGCGGAACCCGCTGTGTGCACAAAGAAACAACAACAACAAC	GGUACUAUGUACCAAAGGCACACAGCGCACGGUUCCGCCGAACGACCGGCUGGGACUUCAAAAGAAGUCACACCAGCCGGUCCGGCGGAACCCGCUGUGUGCACAAAGAAACAACAACAACAAC	(((((...)))))....((((((((((...((((((((((...((((((((((((((((....))))))...))))))))))))))))))))))))))))))......................
LocalEnergy_H1_536	TTCTAATACGACTCACTATAGGTACTATGTACCAAAGGAATTACCAGCACGGCCGCGTTGAACGTTGACACGGGTAACGGGATTCCCACACACAATCCTGTTACACACCGTGTCAACCAACGCGGCCCTGGTAATTCACAAAGAAACAACAACAACAAC	GGUACUAUGUACCAAAGGAAUUACCAGCACGGCCGCGUUGAACGUUGACACGGGUAACGGGAUUCCCACACACAAUCCUGUUACACACCGUGUCAACCAACGCGGCCCUGGUAAUUCACAAAGAAACAACAACAACAAC	(((((...)))))....((((((((((...((((((((((...(((((((((((((((((((((.........)))))))))))...))))))))))))))))))))))))))))))......................
LocalEnergy_H1_537	TTCTAATACGACTCACTATAGGTACTATGTACCAAAGGACGTCGTAGCACGGAGTTGATGAACGGCCCTGGCGCCTAGGCCCCCCCCCGCCTAGGACACGCCAGGGCCCATCAACTCCCTACGACGTCACAAAGAAACAACAACAACAAC	GGUACUAUGUACCAAAGGACGUCGUAGCACGGAGUUGAUGAACGGCCCUGGCGCCUAGGCCCCCCCCCGCCUAGGACACGCCAGGGCCCAUCAACUCCCUACGACGUCACAAAGAAACAACAACAACAAC	(((((...)))))....((((((((((...((((((((((...(((((((((((((((((........)))))))...))))))))))))))))))))))))))))))......................
LocalEnergy_H1_538	TTCTAATACGACTCACTATAGGTACTATGTACCAAAGGCGCATTAAGCACGGGAAAAGAGAACGGCCTACTCGCAGCCCAAAACCAGCTGACACGAGTAGGCCCTCTTTTCCCCTTAATGCGCACAAAGAAACAACAACAACAAC	GGUACUAUGUACCAAAGGCGCAUUAAGCACGGGAAAAGAGAACGGCCUACUCGCAGCCCAAAACCAGCUGACACGAGUAGGCCCUCUUUUCCCCUUAAUGCGCACAAAGAAACAACAACAACAAC	(((((...)))))....((((((((((...((((((((((...((((((((((((((.........))))...))))))))))))))))))))))))))))))......................
LocalEnergy_H1_539	TTCTAATACGACTCACTATAGGTACTATGTACCAAAGGACAAGTGTGCACGTTGTACTGGAACGTCATGTATGAGTATTAAAGTCCCCCCCCCACTTTAATACTACACATACATGACCCAGTACAACCACACTTGTCACAAAGAAACAACAACAACAAC	GGUACUAUGUACCAAAGGACAAGUGUGCACGUUGUACUGGAACGUCAUGUAUGAGUAUUAAAGUCCCCCCCCCACUUUAAUACUACACAUACAUGACCCAGUACAACCACACUUGUCACAAAGAAACAACAACAACAAC	(((((...)))))....((((((((((...((((((((((...(((((((((((((((((((((.........)))))))))))...))))))))))))))))))))))))))))))......................
LocalEnergy_H1_540	TTCTAATACGACTCACTATAGGTACTATGTACCAAAGGTAGGGACTGCACGGGCACAAAGAACGTCTCCCCAGCCCCAGGCGCCCCCCCCGCCTGGGGACACTGGGGAGACCTTTGTGCCCCAGTCCCTACACAAAGAAACAACAACAACAAC	GGUACUAUGUACCAAAGGUAGGGACUGCACGGGCACAAAGAACGUCUCCCCAGCCCCAGGCGCCCCCCCCGCCUGGGGACACUGGGGAGACCUUUGUGCCCCAGUCCCUACACAAAGAAACAACAACAACAAC	(((((...)))))....((((((((((...((((((((((...(((((((((((((((((((.......)))))))))...))))))))))))))))))))))))))))))......................
LocalEnergy_H1_541	TTCTAATACGACTCACTATAGGTACTATGTACCAAAGGCTATTTCCGCACGGCGCCGTCGAACGGTCACCCTGCCTACAGATATCCCATATCTGTAGGACACAGGGTGACCCGACGGCGCCCGGAAATAGCACAAAGAAACAACAACAACAAC	GGUACUAUGUACCAAAGGCUAUUUCCGCACGGCGCCGUCGAACGGUCACCCUGCCUACAGAUAUCCCAUAUCUGUAGGACACAGGGUGACCCGACGGCGCCCGGAAAUAGCACAAAGAAACAACAACAACAAC	(((((...)))))....((((((((((...((((((((((...(((((((((((((((((((((...)))))))))))...))))))))))))))))))))))))))))))......................
LocalEnergy_H1_542	TTCTAATACGACTCACTATAGGTACTATGTACCAAAGGTCGAGAGCGCACGTACTCCAAGAACGTCATGTATGCATAAGAATTCCAAAATTCTTATGACACATACATGACCTTGGAGTACCGCTCTCGACACAAAGAAACAACAACAACAAC	GGUACUAUGUACCAAAGGUCGAGAGCGCACGUACUCCAAGAACGUCAUGUAUGCAUAAGAAUUCCAAAAUUCUUAUGACACAUACAUGACCUUGGAGUACCGCUCUCGACACAAAGAAACAACAACAACAAC	(((((...)))))....((((((((((...((((((((((...((((((((((((((((((((....))))))))))...))))))))))))))))))))))))))))))......................
LocalEnergy_H1_543	TTCTAATACGACTCACTATAGGTACTATGTACCAAAGGCGTTCGGAGCACGTTGTATCAGAACGGCACGCCGGGGCTGGCCACGCCAGCCACACCGGCGTGCCCTGATACAACCTCCGAACGCACAAAGAAACAACAACAACAAC	GGUACUAUGUACCAAAGGCGUUCGGAGCACGUUGUAUCAGAACGGCACGCCGGGGCUGGCCACGCCAGCCACACCGGCGUGCCCUGAUACAACCUCCGAACGCACAAAGAAACAACAACAACAAC	(((((...)))))....((((((((((...((((((((((...(((((((((((((((((...)))))))...))))))))))))))))))))))))))))))......................
LocalEnergy_H1_544	TTCTAATACGACTCACTATAGGTACTATGTACCAAAGGGTCGGTCAGCACGGAGCATAAGAACGTACCAGAGGCAGCCATCTCAAAACCCTTGAGATGGCTGACACCTCTGGTACCTTATGCTCCCTGACCGACCACAAAGAAACAACAACAACAAC	GGUACUAUGUACCAAAGGGUCGGUCAGCACGGAGCAUAAGAACGUACCAGAGGCAGCCAUCUCAAAACCCUUGAGAUGGCUGACACCUCUGGUACCUUAUGCUCCCUGACCGACCACAAAGAAACAACAACAACAAC	(((((...)))))....((((((((((...((((((((((...((((((((((((((((((((((.....))))))))))))...))))))))))))))))))))))))))))))......................
LocalEnergy_H1_545	TTCTAATACGACTCACTATAGGTACTATGTACCAAAGGGGGTGAAAGCACGGCCGGCCGGAACGTGGATGGTGCAAGCTATACCCCCCCCTATAGCTTGACACACCATCCACCCGGCCGGCCCTTTCACCCCACAAAGAAACAACAACAACAAC	GGUACUAUGUACCAAAGGGGGUGAAAGCACGGCCGGCCGGAACGUGGAUGGUGCAAGCUAUACCCCCCCCUAUAGCUUGACACACCAUCCACCCGGCCGGCCCUUUCACCCCACAAAGAAACAACAACAACAAC	(((((...)))))....((((((((((...((((((((((...(((((((((((((((((((........)))))))))...))))))))))))))))))))))))))))))......................
LocalEnergy_H1_546	TTCTAATACGACTCACTATAGGTACTATGTACCAAAGGCTAGACTGGCACGCCGTGCTTGAACGTCGTACATGGATAAATTGTACAAAAGTACAATTTATTACACATGTACGACCAAGCACGGCCCAGTCTAGCACAAAGAAACAACAACAACAAC	GGUACUAUGUACCAAAGGCUAGACUGGCACGCCGUGCUUGAACGUCGUACAUGGAUAAAUUGUACAAAAGUACAAUUUAUUACACAUGUACGACCAAGCACGGCCCAGUCUAGCACAAAGAAACAACAACAACAAC	(((((...)))))....((((((((((...((((((((((...((((((((((((((((((((((....))))))))))))...))))))))))))))))))))))))))))))......................
LocalEnergy_H1_547	TTCTAATACGACTCACTATAGGTACTATGTACCAAAGGCGCATTAAGCACGGCCGCGTTGAACGGCAGAGGGGATAGGGACCCCCCTCCCTATACACCCCTCTGCCCAACGCGGCCCTTAATGCGCACAAAGAAACAACAACAACAAC	GGUACUAUGUACCAAAGGCGCAUUAAGCACGGCCGCGUUGAACGGCAGAGGGGAUAGGGACCCCCCUCCCUAUACACCCCUCUGCCCAACGCGGCCCUUAAUGCGCACAAAGAAACAACAACAACAAC	(((((...)))))....((((((((((...((((((((((...(((((((((((((((((......)))))))...))))))))))))))))))))))))))))))......................
LocalEnergy_H1_548	TTCTAATACGACTCACTATAGGTACTATGTACCAAAGGGGGTGAAAGCACGACACACACGAACGGGCAGCCTGCCAACCTAGACCCCCCCCCCCTCTAGGTTGGACACAGGCTGCCCCGTGTGTGTCCTTTCACCCCACAAAGAAACAACAACAACAAC	GGUACUAUGUACCAAAGGGGGUGAAAGCACGACACACACGAACGGGCAGCCUGCCAACCUAGACCCCCCCCCCCUCUAGGUUGGACACAGGCUGCCCCGUGUGUGUCCUUUCACCCCACAAAGAAACAACAACAACAAC	(((((...)))))....((((((((((...((((((((((...((((((((((((((((((((...........))))))))))...))))))))))))))))))))))))))))))......................
LocalEnergy_H1_549	TTCTAATACGACTCACTATAGGTACTATGTACCAAAGGGTCCTTGGGCACGCCTCCGTAGAACGGCCTGTGCGCGTCTCCCAGATGACACGCACAGGCCCTACGGAGGCCCCAAGGACCACAAAGAAACAACAACAACAAC	GGUACUAUGUACCAAAGGGUCCUUGGGCACGCCUCCGUAGAACGGCCUGUGCGCGUCUCCCAGAUGACACGCACAGGCCCUACGGAGGCCCCAAGGACCACAAAGAAACAACAACAACAAC	(((((...)))))....((((((((((...((((((((((...(((((((((((((((...)))))...))))))))))))))))))))))))))))))......................
LocalEnergy_H1_550	TTCTAATACGACTCACTATAGGTACTATGTACCAAAGGGGATGATTGCACGGCGCCATTGAACGGCTGCTGGGTTATCCAACCAATAAACACCCAGCAGCCCAATGGCGCCCAATCATCCCACAAAGAAACAACAACAACAAC	GGUACUAUGUACCAAAGGGGAUGAUUGCACGGCGCCAUUGAACGGCUGCUGGGUUAUCCAACCAAUAAACACCCAGCAGCCCAAUGGCGCCCAAUCAUCCCACAAAGAAACAACAACAACAAC	(((((...)))))....((((((((((...((((((((((...((((((((((((((.......))))...))))))))))))))))))))))))))))))......................
LocalEnergy_H1_551	TTCTAATACGACTCACTATAGGTACTATGTACCAAAGGGGGAGGCTGCACGGGCATACGGAACGGCAGAGGGGGGGAACCCCCCCCCCCTTCCCACACCCCTCTGCCCCGTATGCCCCAGCCTCCCCACAAAGAAACAACAACAACAAC	GGUACUAUGUACCAAAGGGGGAGGCUGCACGGGCAUACGGAACGGCAGAGGGGGGGAACCCCCCCCCCCUUCCCACACCCCUCUGCCCCGUAUGCCCCAGCCUCCCCACAAAGAAACAACAACAACAAC	(((((...)))))....((((((((((...((((((((((...(((((((((((((((...........)))))...))))))))))))))))))))))))))))))......................
LocalEnergy_H1_552	TTCTAATACGACTCACTATAGGTACTATGTACCAAAGGTCTGTGAAGCACGTTGAGGTCGAACGGATCAGACGTGTGCCCCCCCCCCGCACAACACGTCTGATCCCGACCTCAACCTTCACAGACACAAAGAAACAACAACAACAAC	GGUACUAUGUACCAAAGGUCUGUGAAGCACGUUGAGGUCGAACGGAUCAGACGUGUGCCCCCCCCCCGCACAACACGUCUGAUCCCGACCUCAACCUUCACAGACACAAAGAAACAACAACAACAAC	(((((...)))))....((((((((((...((((((((((...(((((((((((((((.........)))))...))))))))))))))))))))))))))))))......................
LocalEnergy_H1_553	TTCTAATACGACTCACTATAGGTACTATGTACCAAAGGTCCCGGAAGCACGAACTCGATGAACGGTAGGTGAGTGGTATAACCCATACCAACACTCACCTACCCATCGAGTTCCTTCCGGGACACAAAGAAACAACAACAACAAC	GGUACUAUGUACCAAAGGUCCCGGAAGCACGAACUCGAUGAACGGUAGGUGAGUGGUAUAACCCAUACCAACACUCACCUACCCAUCGAGUUCCUUCCGGGACACAAAGAAACAACAACAACAAC	(((((...)))))....((((((((((...((((((((((...((((((((((((((((.....))))))...))))))))))))))))))))))))))))))......................
LocalEnergy_H1_554	TTCTAATACGACTCACTATAGGTACTATGTACCAAAGGGAGAGCATGCACGGCGGGGGAGAACGCCGCCTCCGCCCACAACGAGCCAACACTCGTTGTGGGACACGGAGGCGGCCTCCCCCGCCCATGCTCTCCACAAAGAAACAACAACAACAAC	GGUACUAUGUACCAAAGGGAGAGCAUGCACGGCGGGGGAGAACGCCGCCUCCGCCCACAACGAGCCAACACUCGUUGUGGGACACGGAGGCGGCCUCCCCCGCCCAUGCUCUCCACAAAGAAACAACAACAACAAC	(((((...)))))....((((((((((...((((((((((...(((((((((((((((((((((......)))))))))))...))))))))))))))))))))))))))))))......................
LocalEnergy_H1_555	TTCTAATACGACTCACTATAGGTACTATGTACCAAAGGGTGGCGGGGCACGATTGGCACGAACGCCGGAGGCGGACGAGACTCCCCCCAGTCTCGTCACACGCCTCCGGCCGTGCCAATCCCCCGCCACCACAAAGAAACAACAACAACAAC	GGUACUAUGUACCAAAGGGUGGCGGGGCACGAUUGGCACGAACGCCGGAGGCGGACGAGACUCCCCCCAGUCUCGUCACACGCCUCCGGCCGUGCCAAUCCCCCGCCACCACAAAGAAACAACAACAACAAC	(((((...)))))....((((((((((...((((((((((...(((((((((((((((((((......)))))))))...))))))))))))))))))))))))))))))......................
LocalEnergy_H1_556	TTCTAATACGACTCACTATAGGTACTATGTACCAAAGGCAACTTCCGCACGGCTACGCTGAACGCGACCCTAGGAATTCCAAATTCACACTAGGGTCGCCAGCGTAGCCCGGAAGTTGCACAAAGAAACAACAACAACAAC	GGUACUAUGUACCAAAGGCAACUUCCGCACGGCUACGCUGAACGCGACCCUAGGAAUUCCAAAUUCACACUAGGGUCGCCAGCGUAGCCCGGAAGUUGCACAAAGAAACAACAACAACAAC	(((((...)))))....((((((((((...((((((((((...(((((((((((((((...)))))...))))))))))))))))))))))))))))))......................
LocalEnergy_H1_557	TTCTAATACGACTCACTATAGGTACTATGTACCAAAGGCTCGCAACGCACGTGGCGGGCGAACGGCCAGCCCGTGGGAGCAGGACCCCTCCTGTTCCCAACACGGGCTGGCCCGCCCGCCACCGTTGCGAGCACAAAGAAACAACAACAACAAC	GGUACUAUGUACCAAAGGCUCGCAACGCACGUGGCGGGCGAACGGCCAGCCCGUGGGAGCAGGACCCCUCCUGUUCCCAACACGGGCUGGCCCGCCCGCCACCGUUGCGAGCACAAAGAAACAACAACAACAAC	(((((...)))))....((((((((((...((((((((((...(((((((((((((((((((((....)))))))))))...))))))))))))))))))))))))))))))......................
LocalEnergy_H1_558	TTCTAATACGACTCACTATAGGTACTATGTACCAAAGGTCCCGGAAGCACGGAGTTGATGAACGGCGAGAGGGCGTAACGGTGACAACACCGTTACGACACCCTCTCGCCCATCAACTCCCTTCCGGGACACAAAGAAACAACAACAACAAC	GGUACUAUGUACCAAAGGUCCCGGAAGCACGGAGUUGAUGAACGGCGAGAGGGCGUAACGGUGACAACACCGUUACGACACCCUCUCGCCCAUCAACUCCCUUCCGGGACACAAAGAAACAACAACAACAAC	(((((...)))))....((((((((((...((((((((((...((((((((((((((((((((....))))))))))...))))))))))))))))))))))))))))))......................
LocalEnergy_H1_559	TTCTAATACGACTCACTATAGGTACTATGTACCAAAGGCCCGCGTCGCACGCGGAGCGCGAACGGTAGGTGAGTTCTTAATAACACTATTAAGAAACACTCACCTACCCGCGCTCCGCCGACGCGGGCACAAAGAAACAACAACAACAAC	GGUACUAUGUACCAAAGGCCCGCGUCGCACGCGGAGCGCGAACGGUAGGUGAGUUCUUAAUAACACUAUUAAGAAACACUCACCUACCCGCGCUCCGCCGACGCGGGCACAAAGAAACAACAACAACAAC	(((((...)))))....((((((((((...((((((((((...(((((((((((((((((((....)))))))))...))))))))))))))))))))))))))))))......................
LocalEnergy_H1_560	TTCTAATACGACTCACTATAGGTACTATGTACCAAAGGCCCAGTCCGCACGCTTGGGGCGAACGGAGCACAAGCGGAGGAAACCCACACTCCTCCGACACTTGTGCTCCCGCCCCAAGCCGGACTGGGCACAAAGAAACAACAACAACAAC	GGUACUAUGUACCAAAGGCCCAGUCCGCACGCUUGGGGCGAACGGAGCACAAGCGGAGGAAACCCACACUCCUCCGACACUUGUGCUCCCGCCCCAAGCCGGACUGGGCACAAAGAAACAACAACAACAAC	(((((...)))))....((((((((((...((((((((((...(((((((((((((((((.........)))))))...))))))))))))))))))))))))))))))......................
LocalEnergy_H1_561	TTCTAATACGACTCACTATAGGTACTATGTACCAAAGGCACCCTAGGCACGGCGTGCCGGAACGCCGCGATCGCACTATCTCCCCAGATAGTGACACGATCGCGGCCCGGCACGCCCCTAGGGTGCACAAAGAAACAACAACAACAAC	GGUACUAUGUACCAAAGGCACCCUAGGCACGGCGUGCCGGAACGCCGCGAUCGCACUAUCUCCCCAGAUAGUGACACGAUCGCGGCCCGGCACGCCCCUAGGGUGCACAAAGAAACAACAACAACAAC	(((((...)))))....((((((((((...((((((((((...((((((((((((((((((....))))))))...))))))))))))))))))))))))))))))......................
LocalEnergy_H1_562	TTCTAATACGACTCACTATAGGTACTATGTACCAAAGGACCCTGAAGCACGGGCGCATGGAACGTGACACCAGTTTAAACAACCCCACATTTAAAACACTGGTGTCACCCATGCGCCCCTTCAGGGTCACAAAGAAACAACAACAACAAC	GGUACUAUGUACCAAAGGACCCUGAAGCACGGGCGCAUGGAACGUGACACCAGUUUAAACAACCCCACAUUUAAAACACUGGUGUCACCCAUGCGCCCCUUCAGGGUCACAAAGAAACAACAACAACAAC	(((((...)))))....((((((((((...((((((((((...((((((((((((((((..........))))))...))))))))))))))))))))))))))))))......................
LocalEnergy_H1_563	TTCTAATACGACTCACTATAGGTACTATGTACCAAAGGCGCGCGCAGCACGATTGATCGGAACGCAATACCTGTCTTTTGAGCCCAGCTCAAAAGAACACAGGTATTGCCCGATCAATCCTGCGCGCGCACAAAGAAACAACAACAACAAC	GGUACUAUGUACCAAAGGCGCGCGCAGCACGAUUGAUCGGAACGCAAUACCUGUCUUUUGAGCCCAGCUCAAAAGAACACAGGUAUUGCCCGAUCAAUCCUGCGCGCGCACAAAGAAACAACAACAACAAC	(((((...)))))....((((((((((...((((((((((...((((((((((((((((((((...))))))))))...))))))))))))))))))))))))))))))......................
LocalEnergy_H1_564	TTCTAATACGACTCACTATAGGTACTATGTACCAAAGGTTCGGAGTGCACGGTCTTCTCGAACGGCCTACTCGACCTATACACCCCCACAATATAGGTACACGAGTAGGCCCGAGAAGACCCACTCCGAACACAAAGAAACAACAACAACAAC	GGUACUAUGUACCAAAGGUUCGGAGUGCACGGUCUUCUCGAACGGCCUACUCGACCUAUACACCCCCACAAUAUAGGUACACGAGUAGGCCCGAGAAGACCCACUCCGAACACAAAGAAACAACAACAACAAC	(((((...)))))....((((((((((...((((((((((...(((((((((((((((((...........)))))))...))))))))))))))))))))))))))))))......................
LocalEnergy_H1_565	TTCTAATACGACTCACTATAGGTACTATGTACCAAAGGGGATGATTGCACGGAGTCACCGAACGGATCAGACGCCGGGGGCACCACCCCCCGGACACGTCTGATCCCGGTGACTCCCAATCATCCCACAAAGAAACAACAACAACAAC	GGUACUAUGUACCAAAGGGGAUGAUUGCACGGAGUCACCGAACGGAUCAGACGCCGGGGGCACCACCCCCCGGACACGUCUGAUCCCGGUGACUCCCAAUCAUCCCACAAAGAAACAACAACAACAAC	(((((...)))))....((((((((((...((((((((((...(((((((((((((((((......)))))))...))))))))))))))))))))))))))))))......................
LocalEnergy_H1_566	TTCTAATACGACTCACTATAGGTACTATGTACCAAAGGCGGGGGTCGCACGGAACGTTTGAACGCTTGGACAGGTTTAACAACCAAACACACTGTCCAAGCCAAACGTTCCCGACCCCCGCACAAAGAAACAACAACAACAAC	GGUACUAUGUACCAAAGGCGGGGGUCGCACGGAACGUUUGAACGCUUGGACAGGUUUAACAACCAAACACACUGUCCAAGCCAAACGUUCCCGACCCCCGCACAAAGAAACAACAACAACAAC	(((((...)))))....((((((((((...((((((((((...((((((((((((((.......))))...))))))))))))))))))))))))))))))......................
LocalEnergy_H1_567	TTCTAATACGACTCACTATAGGTACTATGTACCAAAGGCTGAGGTAGCACGACCTAAGCGAACGACGCACTGGTTTGTTGAATTTCCACAAATTCAACAAAACACCAGTGCGTCCGCTTAGGTCCTACCTCAGCACAAAGAAACAACAACAACAAC	GGUACUAUGUACCAAAGGCUGAGGUAGCACGACCUAAGCGAACGACGCACUGGUUUGUUGAAUUUCCACAAAUUCAACAAAACACCAGUGCGUCCGCUUAGGUCCUACCUCAGCACAAAGAAACAACAACAACAAC	(((((...)))))....((((((((((...((((((((((...((((((((((((((((((((((....))))))))))))...))))))))))))))))))))))))))))))......................
LocalEnergy_H1_568	TTCTAATACGACTCACTATAGGTACTATGTACCAAAGGGGGTGAAAGCACGGTTGCTCTGAACGCGGGCGAAGCCCCGCCCCCAACCAGGGCGGGGACACTTCGCCCGCCAGAGCAACCCTTTCACCCCACAAAGAAACAACAACAACAAC	GGUACUAUGUACCAAAGGGGGUGAAAGCACGGUUGCUCUGAACGCGGGCGAAGCCCCGCCCCCAACCAGGGCGGGGACACUUCGCCCGCCAGAGCAACCCUUUCACCCCACAAAGAAACAACAACAACAAC	(((((...)))))....((((((((((...((((((((((...((((((((((((((((((.......))))))))...))))))))))))))))))))))))))))))......................
LocalEnergy_H1_569	TTCTAATACGACTCACTATAGGTACTATGTACCAAAGGCCAGAACAGCACGGGGTGACGGAACGGCGAGAGGGGAGTGCACCCCCCCCCCGTGCACTCACACCCTCTCGCCCCGTCACCCCCTGTTCTGGCACAAAGAAACAACAACAACAAC	GGUACUAUGUACCAAAGGCCAGAACAGCACGGGGUGACGGAACGGCGAGAGGGGAGUGCACCCCCCCCCCGUGCACUCACACCCUCUCGCCCCGUCACCCCCUGUUCUGGCACAAAGAAACAACAACAACAAC	(((((...)))))....((((((((((...((((((((((...((((((((((((((((((.........))))))))...))))))))))))))))))))))))))))))......................
LocalEnergy_H1_570	TTCTAATACGACTCACTATAGGTACTATGTACCAAAGGCACACAGCGCACGGTACCACTGAACGCGTACCCGGTGGTTAGTGCAAACCACTAACTAACACCGGGTACGCCAGTGGTACCCGCTGTGTGCACAAAGAAACAACAACAACAAC	GGUACUAUGUACCAAAGGCACACAGCGCACGGUACCACUGAACGCGUACCCGGUGGUUAGUGCAAACCACUAACUAACACCGGGUACGCCAGUGGUACCCGCUGUGUGCACAAAGAAACAACAACAACAAC	(((((...)))))....((((((((((...((((((((((...(((((((((((((((((((.....)))))))))...))))))))))))))))))))))))))))))......................
LocalEnergy_H1_571	TTCTAATACGACTCACTATAGGTACTATGTACCAAAGGACCCTGAAGCACGGTAGCAGTGAACGGTCACCCTGCGGGGAGCTCAACACACAGCTCCCCGACACAGGGTGACCCACTGCTACCCTTCAGGGTCACAAAGAAACAACAACAACAAC	GGUACUAUGUACCAAAGGACCCUGAAGCACGGUAGCAGUGAACGGUCACCCUGCGGGGAGCUCAACACACAGCUCCCCGACACAGGGUGACCCACUGCUACCCUUCAGGGUCACAAAGAAACAACAACAACAAC	(((((...)))))....((((((((((...((((((((((...(((((((((((((((((((........)))))))))...))))))))))))))))))))))))))))))......................
LocalEnergy_H1_572	TTCTAATACGACTCACTATAGGTACTATGTACCAAAGGCCGGCAACGCACGCTGCCGAAGAACGAAGCAACCGCTTATCGTAGACCTTATGATAAGACACGGTTGCTTCCTTCGGCAGCCGTTGCCGGCACAAAGAAACAACAACAACAAC	GGUACUAUGUACCAAAGGCCGGCAACGCACGCUGCCGAAGAACGAAGCAACCGCUUAUCGUAGACCUUAUGAUAAGACACGGUUGCUUCCUUCGGCAGCCGUUGCCGGCACAAAGAAACAACAACAACAAC	(((((...)))))....((((((((((...((((((((((...((((((((((((((((((((...))))))))))...))))))))))))))))))))))))))))))......................
LocalEnergy_H1_573	TTCTAATACGACTCACTATAGGTACTATGTACCAAAGGTGGAGTGAGCACGGCCGGCCGGAACGCCGGAGGCGGTGGCACACCACTGCCACACACGCCTCCGGCCCGGCCGGCCCTCACTCCACACAAAGAAACAACAACAACAAC	GGUACUAUGUACCAAAGGUGGAGUGAGCACGGCCGGCCGGAACGCCGGAGGCGGUGGCACACCACUGCCACACACGCCUCCGGCCCGGCCGGCCCUCACUCCACACAAAGAAACAACAACAACAAC	(((((...)))))....((((((((((...((((((((((...((((((((((((((((......))))))...))))))))))))))))))))))))))))))......................
LocalEnergy_H1_574	TTCTAATACGACTCACTATAGGTACTATGTACCAAAGGGAACTCAAGCACGAAGTCCTCGAACGGCACGCCGGAATAAAGTCTCCAACAACAGACTTTATTACACCGGCGTGCCCGAGGACTTCCTTGAGTTCCACAAAGAAACAACAACAACAAC	GGUACUAUGUACCAAAGGGAACUCAAGCACGAAGUCCUCGAACGGCACGCCGGAAUAAAGUCUCCAACAACAGACUUUAUUACACCGGCGUGCCCGAGGACUUCCUUGAGUUCCACAAAGAAACAACAACAACAAC	(((((...)))))....((((((((((...((((((((((...((((((((((((((((((((........))))))))))...))))))))))))))))))))))))))))))......................
LocalEnergy_H1_575	TTCTAATACGACTCACTATAGGTACTATGTACCAAAGGGTCGGTCAGCACGTTGTATCAGAACGCCAGTTTAGAGAATGAGAATGCCCCCCCCCCCATTCTCATTCTACACTAAACTGGCCTGATACAACCTGACCGACCACAAAGAAACAACAACAACAAC	GGUACUAUGUACCAAAGGGUCGGUCAGCACGUUGUAUCAGAACGCCAGUUUAGAGAAUGAGAAUGCCCCCCCCCCCAUUCUCAUUCUACACUAAACUGGCCUGAUACAACCUGACCGACCACAAAGAAACAACAACAACAAC	(((((...)))))....((((((((((...((((((((((...((((((((((((((((((((((..........))))))))))))...))))))))))))))))))))))))))))))......................
LocalEnergy_H1_576	TTCTAATACGACTCACTATAGGTACTATGTACCAAAGGGCGCCACGGCACGCCGTGCTTGAACGTGTCCGTAGCGCTGGCAACCCAGCGACACTACGGACACCAAGCACGGCCCGTGGCGCCACAAAGAAACAACAACAACAAC	GGUACUAUGUACCAAAGGGCGCCACGGCACGCCGUGCUUGAACGUGUCCGUAGCGCUGGCAACCCAGCGACACUACGGACACCAAGCACGGCCCGUGGCGCCACAAAGAAACAACAACAACAAC	(((((...)))))....((((((((((...((((((((((...((((((((((((((((....))))))...))))))))))))))))))))))))))))))......................
LocalEnergy_H1_577	TTCTAATACGACTCACTATAGGTACTATGTACCAAAGGTCTGTGAAGCACGATAAGAGCGAACGCGAGCGGGGAGGCACAGACCACCAGTCTGTGCCTACACCCCGCTCGCCGCTCTTATCCTTCACAGACACAAAGAAACAACAACAACAAC	GGUACUAUGUACCAAAGGUCUGUGAAGCACGAUAAGAGCGAACGCGAGCGGGGAGGCACAGACCACCAGUCUGUGCCUACACCCCGCUCGCCGCUCUUAUCCUUCACAGACACAAAGAAACAACAACAACAAC	(((((...)))))....((((((((((...((((((((((...((((((((((((((((((((.....))))))))))...))))))))))))))))))))))))))))))......................
LocalEnergy_H1_578	TTCTAATACGACTCACTATAGGTACTATGTACCAAAGGCTAGACTGGCACGGGAAAAGAGAACGCCTGGCGCGGGCTTACTTAAACCCACACTAAGTAAGCCACACGCGCCAGGCCTCTTTTCCCCCAGTCTAGCACAAAGAAACAACAACAACAAC	GGUACUAUGUACCAAAGGCUAGACUGGCACGGGAAAAGAGAACGCCUGGCGCGGGCUUACUUAAACCCACACUAAGUAAGCCACACGCGCCAGGCCUCUUUUCCCCCAGUCUAGCACAAAGAAACAACAACAACAAC	(((((...)))))....((((((((((...((((((((((...((((((((((((((((((((.........))))))))))...))))))))))))))))))))))))))))))......................
LocalEnergy_H1_579	TTCTAATACGACTCACTATAGGTACTATGTACCAAAGGGGGTGAAAGCACGGGCATACGGAACGGTCCGGGGGATATGCCTAACACCCCAAAGGCATATACACCCCCGGACCCCGTATGCCCCTTTCACCCCACAAAGAAACAACAACAACAAC	GGUACUAUGUACCAAAGGGGGUGAAAGCACGGGCAUACGGAACGGUCCGGGGGAUAUGCCUAACACCCCAAAGGCAUAUACACCCCCGGACCCCGUAUGCCCCUUUCACCCCACAAAGAAACAACAACAACAAC	(((((...)))))....((((((((((...((((((((((...((((((((((((((((((..........))))))))...))))))))))))))))))))))))))))))......................
LocalEnergy_H1_580	TTCTAATACGACTCACTATAGGTACTATGTACCAAAGGCTATTTCCGCACGTACTCCAAGAACGCCGCGATCGATTATTGAACCCCCCCCCCCTTCAATAATACACGATCGCGGCCTTGGAGTACCGGAAATAGCACAAAGAAACAACAACAACAAC	GGUACUAUGUACCAAAGGCUAUUUCCGCACGUACUCCAAGAACGCCGCGAUCGAUUAUUGAACCCCCCCCCCCUUCAAUAAUACACGAUCGCGGCCUUGGAGUACCGGAAAUAGCACAAAGAAACAACAACAACAAC	(((((...)))))....((((((((((...((((((((((...(((((((((((((((((((...........)))))))))...))))))))))))))))))))))))))))))......................
LocalEnergy_H1_581	TTCTAATACGACTCACTATAGGTACTATGTACCAAAGGACGCAAAGGCACGGAACAGACGAACGAGCCTTTCGTTAATATAACCCATATTAAACACGAAAGGCTCCGTCTGTTCCCCTTTGCGTCACAAAGAAACAACAACAACAAC	GGUACUAUGUACCAAAGGACGCAAAGGCACGGAACAGACGAACGAGCCUUUCGUUAAUAUAACCCAUAUUAAACACGAAAGGCUCCGUCUGUUCCCCUUUGCGUCACAAAGAAACAACAACAACAAC	(((((...)))))....((((((((((...((((((((((...(((((((((((((((((.....)))))))...))))))))))))))))))))))))))))))......................
LocalEnergy_H1_582	TTCTAATACGACTCACTATAGGTACTATGTACCAAAGGCAACGGGGGCACGGCGCCGTCGAACGACTATGGGGGCGGCACAGCCGCACACCCCATAGTCCGACGGCGCCCCCCCGTTGCACAAAGAAACAACAACAACAAC	GGUACUAUGUACCAAAGGCAACGGGGGCACGGCGCCGUCGAACGACUAUGGGGGCGGCACAGCCGCACACCCCAUAGUCCGACGGCGCCCCCCCGUUGCACAAAGAAACAACAACAACAAC	(((((...)))))....((((((((((...((((((((((...(((((((((((((((...)))))...))))))))))))))))))))))))))))))......................
LocalEnergy_H1_583	TTCTAATACGACTCACTATAGGTACTATGTACCAAAGGCTCGCAACGCACGAATATTGCGAACGGCCTACTCGTCGGGTATGTACACACACTACATACCCGAACACGAGTAGGCCCGCAATATTCCGTTGCGAGCACAAAGAAACAACAACAACAAC	GGUACUAUGUACCAAAGGCUCGCAACGCACGAAUAUUGCGAACGGCCUACUCGUCGGGUAUGUACACACACUACAUACCCGAACACGAGUAGGCCCGCAAUAUUCCGUUGCGAGCACAAAGAAACAACAACAACAAC	(((((...)))))....((((((((((...((((((((((...(((((((((((((((((((((.......)))))))))))...))))))))))))))))))))))))))))))......................
LocalEnergy_H1_584	TTCTAATACGACTCACTATAGGTACTATGTACCAAAGGTCACATCCGCACGGCGCCGTCGAACGTCGTACATGATTATACTCACAAACAGTATAATACACATGTACGACCGACGGCGCCCGGATGTGACACAAAGAAACAACAACAACAAC	GGUACUAUGUACCAAAGGUCACAUCCGCACGGCGCCGUCGAACGUCGUACAUGAUUAUACUCACAAACAGUAUAAUACACAUGUACGACCGACGGCGCCCGGAUGUGACACAAAGAAACAACAACAACAAC	(((((...)))))....((((((((((...((((((((((...((((((((((((((((((.......))))))))...))))))))))))))))))))))))))))))......................
LocalEnergy_H1_585	TTCTAATACGACTCACTATAGGTACTATGTACCAAAGGTCACACGCGCACGCTGCCGAAGAACGCCAGAGAAGTCGTAGAAACACCATTTTTACGAACACTTCTCTGGCCTTCGGCAGCCGCGTGTGACACAAAGAAACAACAACAACAAC	GGUACUAUGUACCAAAGGUCACACGCGCACGCUGCCGAAGAACGCCAGAGAAGUCGUAGAAACACCAUUUUUACGAACACUUCUCUGGCCUUCGGCAGCCGCGUGUGACACAAAGAAACAACAACAACAAC	(((((...)))))....((((((((((...((((((((((...(((((((((((((((((((.....)))))))))...))))))))))))))))))))))))))))))......................
LocalEnergy_H1_586	TTCTAATACGACTCACTATAGGTACTATGTACCAAAGGGGTGAGACGCACGCCGCATGTGAACGGTAGGTGAGCTGTAGCCCCCCCCCCCCCGGCTACAGACACTCACCTACCCACATGCGGCCGTCTCACCCACAAAGAAACAACAACAACAAC	GGUACUAUGUACCAAAGGGGUGAGACGCACGCCGCAUGUGAACGGUAGGUGAGCUGUAGCCCCCCCCCCCCCGGCUACAGACACUCACCUACCCACAUGCGGCCGUCUCACCCACAAAGAAACAACAACAACAAC	(((((...)))))....((((((((((...((((((((((...((((((((((((((((((...........))))))))...))))))))))))))))))))))))))))))......................
LocalEnergy_H1_587	TTCTAATACGACTCACTATAGGTACTATGTACCAAAGGCGTTCGGAGCACGATTGGGTCGAACGGCCCTGGCGTAATAATCATCACCCAAACATGATTATTAACACGCCAGGGCCCGACCCAATCCTCCGAACGCACAAAGAAACAACAACAACAAC	GGUACUAUGUACCAAAGGCGUUCGGAGCACGAUUGGGUCGAACGGCCCUGGCGUAAUAAUCAUCACCCAAACAUGAUUAUUAACACGCCAGGGCCCGACCCAAUCCUCCGAACGCACAAAGAAACAACAACAACAAC	(((((...)))))....((((((((((...((((((((((...((((((((((((((((((((.........))))))))))...))))))))))))))))))))))))))))))......................
LocalEnergy_H1_588	TTCTAATACGACTCACTATAGGTACTATGTACCAAAGGGGATGATTGCACGCGGAGCGCGAACGTTGACACGGGACCGACCCCCCCCCTCGGTCACACCGTGTCAACCGCGCTCCGCCAATCATCCCACAAAGAAACAACAACAACAAC	GGUACUAUGUACCAAAGGGGAUGAUUGCACGCGGAGCGCGAACGUUGACACGGGACCGACCCCCCCCCUCGGUCACACCGUGUCAACCGCGCUCCGCCAAUCAUCCCACAAAGAAACAACAACAACAAC	(((((...)))))....((((((((((...((((((((((...((((((((((((((((.........))))))...))))))))))))))))))))))))))))))......................
LocalEnergy_H1_589	TTCTAATACGACTCACTATAGGTACTATGTACCAAAGGACGCTCATGCACGAGGCTCCGGAACGACGCACTGGGTGCCAACCGCACACACCAGTGCGTCCCGGAGCCTCCATGAGCGTCACAAAGAAACAACAACAACAAC	GGUACUAUGUACCAAAGGACGCUCAUGCACGAGGCUCCGGAACGACGCACUGGGUGCCAACCGCACACACCAGUGCGUCCCGGAGCCUCCAUGAGCGUCACAAAGAAACAACAACAACAAC	(((((...)))))....((((((((((...((((((((((...((((((((((((((.....))))...))))))))))))))))))))))))))))))......................
LocalEnergy_H1_590	TTCTAATACGACTCACTATAGGTACTATGTACCAAAGGTATCGCATGCACGTGGGAGCCGAACGGCCTGTGCGAATACCCCTATTACACGCACAGGCCCGGCTCCCACCATGCGATACACAAAGAAACAACAACAACAAC	GGUACUAUGUACCAAAGGUAUCGCAUGCACGUGGGAGCCGAACGGCCUGUGCGAAUACCCCUAUUACACGCACAGGCCCGGCUCCCACCAUGCGAUACACAAAGAAACAACAACAACAAC	(((((...)))))....((((((((((...((((((((((...((((((((((((((....))))...))))))))))))))))))))))))))))))......................
LocalEnergy_H1_591	TTCTAATACGACTCACTATAGGTACTATGTACCAAAGGACCCCGCCGCACGGTTCCTCTGAACGCTTGGACAGCGCCGGGCCAACAGCCCGGCGACACTGTCCAAGCCAGAGGAACCCGGCGGGGTCACAAAGAAACAACAACAACAAC	GGUACUAUGUACCAAAGGACCCCGCCGCACGGUUCCUCUGAACGCUUGGACAGCGCCGGGCCAACAGCCCGGCGACACUGUCCAAGCCAGAGGAACCCGGCGGGGUCACAAAGAAACAACAACAACAAC	(((((...)))))....((((((((((...((((((((((...((((((((((((((((((.....))))))))...))))))))))))))))))))))))))))))......................
LocalEnergy_H1_592	TTCTAATACGACTCACTATAGGTACTATGTACCAAAGGTTGCTAGGGCACGTGCCATAGGAACGCGAGCGGGGTGGTGGCCCCCACCAACACCCCGCTCGCCCTATGGCACCCCTAGCAACACAAAGAAACAACAACAACAAC	GGUACUAUGUACCAAAGGUUGCUAGGGCACGUGCCAUAGGAACGCGAGCGGGGUGGUGGCCCCCACCAACACCCCGCUCGCCCUAUGGCACCCCUAGCAACACAAAGAAACAACAACAACAAC	(((((...)))))....((((((((((...((((((((((...((((((((((((((((...))))))...))))))))))))))))))))))))))))))......................
LocalEnergy_H1_593	TTCTAATACGACTCACTATAGGTACTATGTACCAAAGGCCCATCCTGCACGGCGGCACGGAACGCGGACCATGGGTGGGCGCCCCGCCCACCACACATGGTCCGCCCGTGCCGCCCAGGATGGGCACAAAGAAACAACAACAACAAC	GGUACUAUGUACCAAAGGCCCAUCCUGCACGGCGGCACGGAACGCGGACCAUGGGUGGGCGCCCCGCCCACCACACAUGGUCCGCCCGUGCCGCCCAGGAUGGGCACAAAGAAACAACAACAACAAC	(((((...)))))....((((((((((...((((((((((...((((((((((((((((((...))))))))...))))))))))))))))))))))))))))))......................
LocalEnergy_H1_594	TTCTAATACGACTCACTATAGGTACTATGTACCAAAGGCCGTGTGGGCACGGAACGCGGGAACGGGTCAATCGATTAACAAGCACCACCCAACCTTGTTAATACACGATTGACCCCCCGCGTTCCCCCACACGGCACAAAGAAACAACAACAACAAC	GGUACUAUGUACCAAAGGCCGUGUGGGCACGGAACGCGGGAACGGGUCAAUCGAUUAACAAGCACCACCCAACCUUGUUAAUACACGAUUGACCCCCCGCGUUCCCCCACACGGCACAAAGAAACAACAACAACAAC	(((((...)))))....((((((((((...((((((((((...(((((((((((((((((((...........)))))))))...))))))))))))))))))))))))))))))......................
LocalEnergy_H1_595	TTCTAATACGACTCACTATAGGTACTATGTACCAAAGGCACACAGCGCACGAAGCTTCTGAACGTTATGCCAGAGCCCCCACCAACCCCCACCGTGGGGGCTACACTGGCATAACCAGAAGCTTCCGCTGTGTGCACAAAGAAACAACAACAACAAC	GGUACUAUGUACCAAAGGCACACAGCGCACGAAGCUUCUGAACGUUAUGCCAGAGCCCCCACCAACCCCCACCGUGGGGGCUACACUGGCAUAACCAGAAGCUUCCGCUGUGUGCACAAAGAAACAACAACAACAAC	(((((...)))))....((((((((((...((((((((((...(((((((((((((((((((...........)))))))))...))))))))))))))))))))))))))))))......................
LocalEnergy_H1_596	TTCTAATACGACTCACTATAGGTACTATGTACCAAAGGGCGCCACGGCACGCCGTGCTTGAACGCCGCCTCCGCTCCTCCAACACAAGGAGACACGGAGGCGGCCAAGCACGGCCCGTGGCGCCACAAAGAAACAACAACAACAAC	GGUACUAUGUACCAAAGGGCGCCACGGCACGCCGUGCUUGAACGCCGCCUCCGCUCCUCCAACACAAGGAGACACGGAGGCGGCCAAGCACGGCCCGUGGCGCCACAAAGAAACAACAACAACAAC	(((((...)))))....((((((((((...((((((((((...(((((((((((((((........)))))...))))))))))))))))))))))))))))))......................
LocalEnergy_H1_597	TTCTAATACGACTCACTATAGGTACTATGTACCAAAGGCAACTTCCGCACGGCCCAGCCGAACGACCACATAGTTTGCATCACCCCACCCAATGTAAAACACTATGTGGTCCGGCTGGGCCCGGAAGTTGCACAAAGAAACAACAACAACAAC	GGUACUAUGUACCAAAGGCAACUUCCGCACGGCCCAGCCGAACGACCACAUAGUUUGCAUCACCCCACCCAAUGUAAAACACUAUGUGGUCCGGCUGGGCCCGGAAGUUGCACAAAGAAACAACAACAACAAC	(((((...)))))....((((((((((...((((((((((...(((((((((((((((((...........)))))))...))))))))))))))))))))))))))))))......................
LocalEnergy_H1_598	TTCTAATACGACTCACTATAGGTACTATGTACCAAAGGCCCCGGACGCACGCGGAGCGCGAACGAGAGTTAAGTTGTTTACCCCTAAACAAACACTTAACTCTCCGCGCTCCGCCGTCCGGGGCACAAAGAAACAACAACAACAAC	GGUACUAUGUACCAAAGGCCCCGGACGCACGCGGAGCGCGAACGAGAGUUAAGUUGUUUACCCCUAAACAAACACUUAACUCUCCGCGCUCCGCCGUCCGGGGCACAAAGAAACAACAACAACAAC	(((((...)))))....((((((((((...((((((((((...(((((((((((((((((....)))))))...))))))))))))))))))))))))))))))......................
LocalEnergy_H1_599	TTCTAATACGACTCACTATAGGTACTATGTACCAAAGGAGGCATGGGCACGACTACGCGGAACGGAGCACAAGGGCCGGCCCCCCGGCCGGCCACACTTGTGCTCCCCGCGTAGTCCCCATGCCTCACAAAGAAACAACAACAACAAC	GGUACUAUGUACCAAAGGAGGCAUGGGCACGACUACGCGGAACGGAGCACAAGGGCCGGCCCCCCGGCCGGCCACACUUGUGCUCCCCGCGUAGUCCCCAUGCCUCACAAAGAAACAACAACAACAAC	(((((...)))))....((((((((((...((((((((((...((((((((((((((((((....))))))))...))))))))))))))))))))))))))))))......................
LocalEnergy_H1_600	TTCTAATACGACTCACTATAGGTACTATGTACCAAAGGGTCCGCACGCACGAAGTCCTCGAACGGCCTACTCGGTGACACAGTCACACACGAGTAGGCCCGAGGACTTCCGTGCGGACCACAAAGAAACAACAACAACAAC	GGUACUAUGUACCAAAGGGUCCGCACGCACGAAGUCCUCGAACGGCCUACUCGGUGACACAGUCACACACGAGUAGGCCCGAGGACUUCCGUGCGGACCACAAAGAAACAACAACAACAAC	(((((...)))))....((((((((((...((((((((((...(((((((((((((((...)))))...))))))))))))))))))))))))))))))......................
LocalEnergy_H1_601	TTCTAATACGACTCACTATAGGTACTATGTACCAAAGGCAACATTTGCACGGAACGTTTGAACGACTGGCCAGGCTCTAAGAATAAAATTCTTAGAGCACACTGGCCAGTCCAAACGTTCCCAAATGTTGCACAAAGAAACAACAACAACAAC	GGUACUAUGUACCAAAGGCAACAUUUGCACGGAACGUUUGAACGACUGGCCAGGCUCUAAGAAUAAAAUUCUUAGAGCACACUGGCCAGUCCAAACGUUCCCAAAUGUUGCACAAAGAAACAACAACAACAAC	(((((...)))))....((((((((((...((((((((((...(((((((((((((((((((((...)))))))))))...))))))))))))))))))))))))))))))......................
LocalEnergy_H1_602	TTCTAATACGACTCACTATAGGTACTATGTACCAAAGGAGTCTCGCGCACGGTTCCGCCGAACGACCACATAGGAGATTCAACCCAAATTTTACACTATGTGGTCCGGCGGAACCCGCGAGACTCACAAAGAAACAACAACAACAAC	GGUACUAUGUACCAAAGGAGUCUCGCGCACGGUUCCGCCGAACGACCACAUAGGAGAUUCAACCCAAAUUUUACACUAUGUGGUCCGGCGGAACCCGCGAGACUCACAAAGAAACAACAACAACAAC	(((((...)))))....((((((((((...((((((((((...((((((((((((((((.......))))))...))))))))))))))))))))))))))))))......................
LocalEnergy_H1_603	TTCTAATACGACTCACTATAGGTACTATGTACCAAAGGACCAGGACGCACGGGCATACGGAACGCCCGTACCGGCGGACAACACCGCACACGGTACGGGCCCGTATGCCCCGTCCTGGTCACAAAGAAACAACAACAACAAC	GGUACUAUGUACCAAAGGACCAGGACGCACGGGCAUACGGAACGCCCGUACCGGCGGACAACACCGCACACGGUACGGGCCCGUAUGCCCCGUCCUGGUCACAAAGAAACAACAACAACAAC	(((((...)))))....((((((((((...((((((((((...((((((((((((((......))))...))))))))))))))))))))))))))))))......................
LocalEnergy_H1_604	TTCTAATACGACTCACTATAGGTACTATGTACCAAAGGACGCTCATGCACGGAACGTTTGAACGGCTAGTAGGGATACGCTCGGACAACAAAACCGAGCGTATCACACCTACTAGCCCAAACGTTCCCATGAGCGTCACAAAGAAACAACAACAACAAC	GGUACUAUGUACCAAAGGACGCUCAUGCACGGAACGUUUGAACGGCUAGUAGGGAUACGCUCGGACAACAAAACCGAGCGUAUCACACCUACUAGCCCAAACGUUCCCAUGAGCGUCACAAAGAAACAACAACAACAAC	(((((...)))))....((((((((((...((((((((((...(((((((((((((((((((((.........)))))))))))...))))))))))))))))))))))))))))))......................
LocalEnergy_H1_605	TTCTAATACGACTCACTATAGGTACTATGTACCAAAGGTCTGTGAAGCACGGAGTTGATGAACGTGTCCGTAGGAATGGAGACCCTCCATTCACACTACGGACACCATCAACTCCCTTCACAGACACAAAGAAACAACAACAACAAC	GGUACUAUGUACCAAAGGUCUGUGAAGCACGGAGUUGAUGAACGUGUCCGUAGGAAUGGAGACCCUCCAUUCACACUACGGACACCAUCAACUCCCUUCACAGACACAAAGAAACAACAACAACAAC	(((((...)))))....((((((((((...((((((((((...((((((((((((((((((...))))))))...))))))))))))))))))))))))))))))......................
LocalEnergy_H1_606	TTCTAATACGACTCACTATAGGTACTATGTACCAAAGGCATGAACTGCACGGTCACGTCGAACGGATCAGACGCTTAGGGGCCGCCCAACAGTGGCCCCTAAGACACGTCTGATCCCGACGTGACCCAGTTCATGCACAAAGAAACAACAACAACAAC	GGUACUAUGUACCAAAGGCAUGAACUGCACGGUCACGUCGAACGGAUCAGACGCUUAGGGGCCGCCCAACAGUGGCCCCUAAGACACGUCUGAUCCCGACGUGACCCAGUUCAUGCACAAAGAAACAACAACAACAAC	(((((...)))))....((((((((((...((((((((((...((((((((((((((((((((((......))))))))))))...))))))))))))))))))))))))))))))......................
LocalEnergy_H1_607	TTCTAATACGACTCACTATAGGTACTATGTACCAAAGGCCAGAACAGCACGGCCCAGCCGAACGGGGGCCCGGGTTTCTGAAGCAACCAACACACTTTAGAAACACACCGGGCCCCCCGGCTGGGCCCTGTTCTGGCACAAAGAAACAACAACAACAAC	GGUACUAUGUACCAAAGGCCAGAACAGCACGGCCCAGCCGAACGGGGGCCCGGGUUUCUGAAGCAACCAACACACUUUAGAAACACACCGGGCCCCCCGGCUGGGCCCUGUUCUGGCACAAAGAAACAACAACAACAAC	(((((...)))))....((((((((((...((((((((((...((((((((((((((((((((...........))))))))))...))))))))))))))))))))))))))))))......................
LocalEnergy_H1_608	TTCTAATACGACTCACTATAGGTACTATGTACCAAAGGGGAGGCCGGCACGGAACGCGGGAACGCGACCCTAGGCTGGCAGCAACCCACCCACGTTGCCAGCACACTAGGGTCGCCCCGCGTTCCCCGGCCTCCCACAAAGAAACAACAACAACAAC	GGUACUAUGUACCAAAGGGGAGGCCGGCACGGAACGCGGGAACGCGACCCUAGGCUGGCAGCAACCCACCCACGUUGCCAGCACACUAGGGUCGCCCCGCGUUCCCCGGCCUCCCACAAAGAAACAACAACAACAAC	(((((...)))))....((((((((((...((((((((((...(((((((((((((((((((...........)))))))))...))))))))))))))))))))))))))))))......................
LocalEnergy_H1_609	TTCTAATACGACTCACTATAGGTACTATGTACCAAAGGGTCCGCACGCACGCTTTGCGGGAACGTAGACAGTGTGCTTGTTAACCCAACAAGCAACACACTGTCTACCCCGCAAAGCCGTGCGGACCACAAAGAAACAACAACAACAAC	GGUACUAUGUACCAAAGGGUCCGCACGCACGCUUUGCGGGAACGUAGACAGUGUGCUUGUUAACCCAACAAGCAACACACUGUCUACCCCGCAAAGCCGUGCGGACCACAAAGAAACAACAACAACAAC	(((((...)))))....((((((((((...((((((((((...((((((((((((((((((.....))))))))...))))))))))))))))))))))))))))))......................
LocalEnergy_H1_610	TTCTAATACGACTCACTATAGGTACTATGTACCAAAGGACCCCGCCGCACGCTGCCGAAGAACGCCTGCCCCGGCACCGACACACCTCGGTGTACACGGGGCAGGCCTTCGGCAGCCGGCGGGGTCACAAAGAAACAACAACAACAAC	GGUACUAUGUACCAAAGGACCCCGCCGCACGCUGCCGAAGAACGCCUGCCCCGGCACCGACACACCUCGGUGUACACGGGGCAGGCCUUCGGCAGCCGGCGGGGUCACAAAGAAACAACAACAACAAC	(((((...)))))....((((((((((...((((((((((...(((((((((((((((((......)))))))...))))))))))))))))))))))))))))))......................
LocalEnergy_H1_611	TTCTAATACGACTCACTATAGGTACTATGTACCAAAGGCAACATTTGCACGCGGACAGAGAACGTAGACAGTGGTCTCGCCAACCACGAGATACACACTGTCTACCTCTGTCCGCCAAATGTTGCACAAAGAAACAACAACAACAAC	GGUACUAUGUACCAAAGGCAACAUUUGCACGCGGACAGAGAACGUAGACAGUGGUCUCGCCAACCACGAGAUACACACUGUCUACCUCUGUCCGCCAAAUGUUGCACAAAGAAACAACAACAACAAC	(((((...)))))....((((((((((...((((((((((...((((((((((((((((.......))))))...))))))))))))))))))))))))))))))......................
LocalEnergy_H1_612	TTCTAATACGACTCACTATAGGTACTATGTACCAAAGGCATGAACTGCACGCGGACAGAGAACGTTCAGTCAGACCTACACCCCTGTAGGTACACTGACTGAACCTCTGTCCGCCAGTTCATGCACAAAGAAACAACAACAACAAC	GGUACUAUGUACCAAAGGCAUGAACUGCACGCGGACAGAGAACGUUCAGUCAGACCUACACCCCUGUAGGUACACUGACUGAACCUCUGUCCGCCAGUUCAUGCACAAAGAAACAACAACAACAAC	(((((...)))))....((((((((((...((((((((((...(((((((((((((((((....)))))))...))))))))))))))))))))))))))))))......................
LocalEnergy_H1_613	TTCTAATACGACTCACTATAGGTACTATGTACCAAAGGAAACGGTTGCACGGGTGAGCAGAACGCTCCGCGGGGGCCCGCCCCCCCACCCAAACGGGGGGCGGGCCACACCCGCGGAGCCTGCTCACCCCAACCGTTTCACAAAGAAACAACAACAACAAC	GGUACUAUGUACCAAAGGAAACGGUUGCACGGGUGAGCAGAACGCUCCGCGGGGGCCCGCCCCCCCACCCAAACGGGGGGCGGGCCACACCCGCGGAGCCUGCUCACCCCAACCGUUUCACAAAGAAACAACAACAACAAC	(((((...)))))....((((((((((...((((((((((...((((((((((((((((((((((.........))))))))))))...))))))))))))))))))))))))))))))......................
LocalEnergy_H1_614	TTCTAATACGACTCACTATAGGTACTATGTACCAAAGGACCAGGACGCACGCTTATTAGGAACGCCCCAGTAGGGACATGAGACCCTCTCATGTCCACACTACTGGGGCCCTAATAAGCCGTCCTGGTCACAAAGAAACAACAACAACAAC	GGUACUAUGUACCAAAGGACCAGGACGCACGCUUAUUAGGAACGCCCCAGUAGGGACAUGAGACCCUCUCAUGUCCACACUACUGGGGCCCUAAUAAGCCGUCCUGGUCACAAAGAAACAACAACAACAAC	(((((...)))))....((((((((((...((((((((((...((((((((((((((((((((...))))))))))...))))))))))))))))))))))))))))))......................
LocalEnergy_H1_615	TTCTAATACGACTCACTATAGGTACTATGTACCAAAGGGTCCGCACGCACGGCTACGCTGAACGGCTGACGCGGATACCAACTATTACACGCGTCAGCCCAGCGTAGCCCGTGCGGACCACAAAGAAACAACAACAACAAC	GGUACUAUGUACCAAAGGGUCCGCACGCACGGCUACGCUGAACGGCUGACGCGGAUACCAACUAUUACACGCGUCAGCCCAGCGUAGCCCGUGCGGACCACAAAGAAACAACAACAACAAC	(((((...)))))....((((((((((...((((((((((...((((((((((((((.....))))...))))))))))))))))))))))))))))))......................
LocalEnergy_H1_616	TTCTAATACGACTCACTATAGGTACTATGTACCAAAGGGGGAGGCTGCACGAGACCACAGAACGGTCCGGGGGGGGGCACCCCATGCCCCACACCCCCGGACCCTGTGGTCTCCAGCCTCCCCACAAAGAAACAACAACAACAAC	GGUACUAUGUACCAAAGGGGGAGGCUGCACGAGACCACAGAACGGUCCGGGGGGGGGCACCCCAUGCCCCACACCCCCGGACCCUGUGGUCUCCAGCCUCCCCACAAAGAAACAACAACAACAAC	(((((...)))))....((((((((((...((((((((((...((((((((((((((((.....))))))...))))))))))))))))))))))))))))))......................
LocalEnergy_H1_617	TTCTAATACGACTCACTATAGGTACTATGTACCAAAGGGAGAGCATGCACGACTACGCGGAACGAGCACCCCGTCGTACCCCCCCCCTACGAACACGGGGTGCTCCCGCGTAGTCCATGCTCTCCACAAAGAAACAACAACAACAAC	GGUACUAUGUACCAAAGGGAGAGCAUGCACGACUACGCGGAACGAGCACCCCGUCGUACCCCCCCCCUACGAACACGGGGUGCUCCCGCGUAGUCCAUGCUCUCCACAAAGAAACAACAACAACAAC	(((((...)))))....((((((((((...((((((((((...(((((((((((((((.........)))))...))))))))))))))))))))))))))))))......................
LocalEnergy_H1_618	TTCTAATACGACTCACTATAGGTACTATGTACCAAAGGGGGGTGCTGCACGGAGTTGATGAACGGCCTACTCGGCCGGGGGCAGACCCCCCCTCTGCCCCCGGCACACGAGTAGGCCCATCAACTCCCAGCACCCCCACAAAGAAACAACAACAACAAC	GGUACUAUGUACCAAAGGGGGGUGCUGCACGGAGUUGAUGAACGGCCUACUCGGCCGGGGGCAGACCCCCCCUCUGCCCCCGGCACACGAGUAGGCCCAUCAACUCCCAGCACCCCCACAAAGAAACAACAACAACAAC	(((((...)))))....((((((((((...((((((((((...((((((((((((((((((((((.......))))))))))))...))))))))))))))))))))))))))))))......................
LocalEnergy_H1_619	TTCTAATACGACTCACTATAGGTACTATGTACCAAAGGGCGCCACGGCACGCCCCGCTTGAACGACCACATAGAGTGCACCACCCAACTATTACACTATGTGGTCCAAGCGGGGCCCGTGGCGCCACAAAGAAACAACAACAACAAC	GGUACUAUGUACCAAAGGGCGCCACGGCACGCCCCGCUUGAACGACCACAUAGAGUGCACCACCCAACUAUUACACUAUGUGGUCCAAGCGGGGCCCGUGGCGCCACAAAGAAACAACAACAACAAC	(((((...)))))....((((((((((...((((((((((...((((((((((((((...........))))...))))))))))))))))))))))))))))))......................
LocalEnergy_H1_620	TTCTAATACGACTCACTATAGGTACTATGTACCAAAGGGAACTCAAGCACGATAAGAGCGAACGTAAACAATGTATGCCCCCCCATAACACATTGTTTACCGCTCTTATCCTTGAGTTCCACAAAGAAACAACAACAACAAC	GGUACUAUGUACCAAAGGGAACUCAAGCACGAUAAGAGCGAACGUAAACAAUGUAUGCCCCCCCAUAACACAUUGUUUACCGCUCUUAUCCUUGAGUUCCACAAAGAAACAACAACAACAAC	(((((...)))))....((((((((((...((((((((((...((((((((((((((......))))...))))))))))))))))))))))))))))))......................
LocalEnergy_H1_621	TTCTAATACGACTCACTATAGGTACTATGTACCAAAGGTCGATATAGCACGGCCGCGTTGAACGCCGGAGGCGTACGAGCCCCACTCGTAACACGCCTCCGGCCAACGCGGCCCTATATCGACACAAAGAAACAACAACAACAAC	GGUACUAUGUACCAAAGGUCGAUAUAGCACGGCCGCGUUGAACGCCGGAGGCGUACGAGCCCCACUCGUAACACGCCUCCGGCCAACGCGGCCCUAUAUCGACACAAAGAAACAACAACAACAAC	(((((...)))))....((((((((((...((((((((((...((((((((((((((((.....))))))...))))))))))))))))))))))))))))))......................
LocalEnergy_H1_622	TTCTAATACGACTCACTATAGGTACTATGTACCAAAGGCAATCGGTGCACGGGTTACCAGAACGGCACGCCGGACGGTCCTAACCCCCCCTTAGGACTGTACACCGGCGTGCCCTGGTAACCCCACCGATTGCACAAAGAAACAACAACAACAAC	GGUACUAUGUACCAAAGGCAAUCGGUGCACGGGUUACCAGAACGGCACGCCGGACGGUCCUAACCCCCCCUUAGGACUGUACACCGGCGUGCCCUGGUAACCCCACCGAUUGCACAAAGAAACAACAACAACAAC	(((((...)))))....((((((((((...((((((((((...((((((((((((((((((((.......))))))))))...))))))))))))))))))))))))))))))......................
LocalEnergy_H1_623	TTCTAATACGACTCACTATAGGTACTATGTACCAAAGGGTCCGCACGCACGGAACAGACGAACGGGCAGCCTGCTGGAGGGGCCCCCCCCCCCCTCCAGACACAGGCTGCCCCGTCTGTTCCCGTGCGGACCACAAAGAAACAACAACAACAAC	GGUACUAUGUACCAAAGGGUCCGCACGCACGGAACAGACGAACGGGCAGCCUGCUGGAGGGGCCCCCCCCCCCCUCCAGACACAGGCUGCCCCGUCUGUUCCCGUGCGGACCACAAAGAAACAACAACAACAAC	(((((...)))))....((((((((((...((((((((((...(((((((((((((((((((........)))))))))...))))))))))))))))))))))))))))))......................
LocalEnergy_H1_624	TTCTAATACGACTCACTATAGGTACTATGTACCAAAGGACCAGGACGCACGGTCGCCCGGAACGTTAGGAAGGAGCATGCCCCCCCCCATGTTACACCTTCCTAACCCGGGCGACCCGTCCTGGTCACAAAGAAACAACAACAACAAC	GGUACUAUGUACCAAAGGACCAGGACGCACGGUCGCCCGGAACGUUAGGAAGGAGCAUGCCCCCCCCCAUGUUACACCUUCCUAACCCGGGCGACCCGUCCUGGUCACAAAGAAACAACAACAACAAC	(((((...)))))....((((((((((...((((((((((...((((((((((((((((........))))))...))))))))))))))))))))))))))))))......................
LocalEnergy_H1_625	TTCTAATACGACTCACTATAGGTACTATGTACCAAAGGACACCTGGGCACGGTCGCCCGGAACGCCGGAGGCGACCTTCCCCCCCGAAGGTACACGCCTCCGGCCCGGGCGACCCCCAGGTGTCACAAAGAAACAACAACAACAAC	GGUACUAUGUACCAAAGGACACCUGGGCACGGUCGCCCGGAACGCCGGAGGCGACCUUCCCCCCCGAAGGUACACGCCUCCGGCCCGGGCGACCCCCAGGUGUCACAAAGAAACAACAACAACAAC	(((((...)))))....((((((((((...((((((((((...((((((((((((((((......))))))...))))))))))))))))))))))))))))))......................
LocalEnergy_H1_626	TTCTAATACGACTCACTATAGGTACTATGTACCAAAGGCCACAATGGCACGAAGTCCTCGAACGTTACCCGTGCGGGCGCTGCGCCCCCCCCCGCAGCGCCCGACACACGGGTAACCGAGGACTTCCCATTGTGGCACAAAGAAACAACAACAACAAC	GGUACUAUGUACCAAAGGCCACAAUGGCACGAAGUCCUCGAACGUUACCCGUGCGGGCGCUGCGCCCCCCCCCGCAGCGCCCGACACACGGGUAACCGAGGACUUCCCAUUGUGGCACAAAGAAACAACAACAACAAC	(((((...)))))....((((((((((...((((((((((...(((((((((((((((((((((........)))))))))))...))))))))))))))))))))))))))))))......................
LocalEnergy_H1_627	TTCTAATACGACTCACTATAGGTACTATGTACCAAAGGGAAACGGCGCACGAATATTGCGAACGCCGGAGGCGTAATGTTAAACAACCTAACATTAACACGCCTCCGGCCGCAATATTCCGCCGTTTCCACAAAGAAACAACAACAACAAC	GGUACUAUGUACCAAAGGGAAACGGCGCACGAAUAUUGCGAACGCCGGAGGCGUAAUGUUAAACAACCUAACAUUAACACGCCUCCGGCCGCAAUAUUCCGCCGUUUCCACAAAGAAACAACAACAACAAC	(((((...)))))....((((((((((...((((((((((...((((((((((((((((((.......))))))))...))))))))))))))))))))))))))))))......................
LocalEnergy_H1_628	TTCTAATACGACTCACTATAGGTACTATGTACCAAAGGCAACGCGTGCACGACTTATCCGAACGGTCACCCTGTCCCCCCCCACCAAAACGGGGGAACACAGGGTGACCCGGATAAGTCCACGCGTTGCACAAAGAAACAACAACAACAAC	GGUACUAUGUACCAAAGGCAACGCGUGCACGACUUAUCCGAACGGUCACCCUGUCCCCCCCCACCAAAACGGGGGAACACAGGGUGACCCGGAUAAGUCCACGCGUUGCACAAAGAAACAACAACAACAAC	(((((...)))))....((((((((((...((((((((((...((((((((((((((((...........))))))...))))))))))))))))))))))))))))))......................
LocalEnergy_H1_629	TTCTAATACGACTCACTATAGGTACTATGTACCAAAGGGCGCCACGGCACGATGTAGAGGAACGTGCGAGCAGACGGTGAAACCTTCACCGTACACTGCTCGCACCCTCTACATCCCGTGGCGCCACAAAGAAACAACAACAACAAC	GGUACUAUGUACCAAAGGGCGCCACGGCACGAUGUAGAGGAACGUGCGAGCAGACGGUGAAACCUUCACCGUACACUGCUCGCACCCUCUACAUCCCGUGGCGCCACAAAGAAACAACAACAACAAC	(((((...)))))....((((((((((...((((((((((...((((((((((((((((((...))))))))...))))))))))))))))))))))))))))))......................
LocalEnergy_H1_630	TTCTAATACGACTCACTATAGGTACTATGTACCAAAGGAATGCATGGCACGCTTTGCGTGAACGGGTCAATCGGCGCCACAACAAACGCGCACACGATTGACCCCACGCAAAGCCCATGCATTCACAAAGAAACAACAACAACAAC	GGUACUAUGUACCAAAGGAAUGCAUGGCACGCUUUGCGUGAACGGGUCAAUCGGCGCCACAACAAACGCGCACACGAUUGACCCCACGCAAAGCCCAUGCAUUCACAAAGAAACAACAACAACAAC	(((((...)))))....((((((((((...((((((((((...((((((((((((((..........))))...))))))))))))))))))))))))))))))......................
LocalEnergy_H1_631	TTCTAATACGACTCACTATAGGTACTATGTACCAAAGGTTGCTAGGGCACGCTTGGGGCGAACGCTAGTAGCGAGTGCCCCTACTACACGCTACTAGCCGCCCCAAGCCCCTAGCAACACAAAGAAACAACAACAACAAC	GGUACUAUGUACCAAAGGUUGCUAGGGCACGCUUGGGGCGAACGCUAGUAGCGAGUGCCCCUACUACACGCUACUAGCCGCCCCAAGCCCCUAGCAACACAAAGAAACAACAACAACAAC	(((((...)))))....((((((((((...((((((((((...((((((((((((((....))))...))))))))))))))))))))))))))))))......................
LocalEnergy_H1_632	TTCTAATACGACTCACTATAGGTACTATGTACCAAAGGCAACGCGTGCACGAGACCACAGAACGCACGCGGAGCTCAGACCCACCTTTGAGACACTCCGCGTGCCTGTGGTCTCCACGCGTTGCACAAAGAAACAACAACAACAAC	GGUACUAUGUACCAAAGGCAACGCGUGCACGAGACCACAGAACGCACGCGGAGCUCAGACCCACCUUUGAGACACUCCGCGUGCCUGUGGUCUCCACGCGUUGCACAAAGAAACAACAACAACAAC	(((((...)))))....((((((((((...((((((((((...((((((((((((((((......))))))...))))))))))))))))))))))))))))))......................
LocalEnergy_H1_633	TTCTAATACGACTCACTATAGGTACTATGTACCAAAGGGGATGATTGCACGGGAAAAGAGAACGCCGCCTCCGGGGCGGGGGCCCACGGCCCCCGCCCACACGGAGGCGGCCTCTTTTCCCCAATCATCCCACAAAGAAACAACAACAACAAC	GGUACUAUGUACCAAAGGGGAUGAUUGCACGGGAAAAGAGAACGCCGCCUCCGGGGCGGGGGCCCACGGCCCCCGCCCACACGGAGGCGGCCUCUUUUCCCCAAUCAUCCCACAAAGAAACAACAACAACAAC	(((((...)))))....((((((((((...((((((((((...(((((((((((((((((((((...)))))))))))...))))))))))))))))))))))))))))))......................
LocalEnergy_H1_634	TTCTAATACGACTCACTATAGGTACTATGTACCAAAGGTAGGGACTGCACGGCGCCGTCGAACGTTATGCCAGTAGGAAAACACAATTTTCCTAACACTGGCATAACCGACGGCGCCCAGTCCCTACACAAAGAAACAACAACAACAAC	GGUACUAUGUACCAAAGGUAGGGACUGCACGGCGCCGUCGAACGUUAUGCCAGUAGGAAAACACAAUUUUCCUAACACUGGCAUAACCGACGGCGCCCAGUCCCUACACAAAGAAACAACAACAACAAC	(((((...)))))....((((((((((...((((((((((...((((((((((((((((((.....))))))))...))))))))))))))))))))))))))))))......................
LocalEnergy_H1_635	TTCTAATACGACTCACTATAGGTACTATGTACCAAAGGTCGATATAGCACGGGTTACCAGAACGCCGGTAGGGGATGAATGTCCCCCCACATTCATCACACCCTACCGGCCTGGTAACCCCTATATCGACACAAAGAAACAACAACAACAAC	GGUACUAUGUACCAAAGGUCGAUAUAGCACGGGUUACCAGAACGCCGGUAGGGGAUGAAUGUCCCCCCACAUUCAUCACACCCUACCGGCCUGGUAACCCCUAUAUCGACACAAAGAAACAACAACAACAAC	(((((...)))))....((((((((((...((((((((((...(((((((((((((((((((......)))))))))...))))))))))))))))))))))))))))))......................
LocalEnergy_H1_636	TTCTAATACGACTCACTATAGGTACTATGTACCAAAGGACCCCGCCGCACGGTCACGTCGAACGCGGCCCACGTACCGGGAAACAAACCACCCGGTAACACGTGGGCCGCCGACGTGACCCGGCGGGGTCACAAAGAAACAACAACAACAAC	GGUACUAUGUACCAAAGGACCCCGCCGCACGGUCACGUCGAACGCGGCCCACGUACCGGGAAACAAACCACCCGGUAACACGUGGGCCGCCGACGUGACCCGGCGGGGUCACAAAGAAACAACAACAACAAC	(((((...)))))....((((((((((...((((((((((...(((((((((((((((((..........)))))))...))))))))))))))))))))))))))))))......................
LocalEnergy_H1_637	TTCTAATACGACTCACTATAGGTACTATGTACCAAAGGGCCTCACGGCACGCTTTGCGGGAACGCAATACCTGTCGCCGCCCCCCCCCCCGGCGAACACAGGTATTGCCCCGCAAAGCCCGTGAGGCCACAAAGAAACAACAACAACAAC	GGUACUAUGUACCAAAGGGCCUCACGGCACGCUUUGCGGGAACGCAAUACCUGUCGCCGCCCCCCCCCCCGGCGAACACAGGUAUUGCCCCGCAAAGCCCGUGAGGCCACAAAGAAACAACAACAACAAC	(((((...)))))....((((((((((...((((((((((...((((((((((((((((..........))))))...))))))))))))))))))))))))))))))......................
LocalEnergy_H1_638	TTCTAATACGACTCACTATAGGTACTATGTACCAAAGGGAACTCAAGCACGGCACATCAGAACGCCACGGAAGTTATTATGCCCCCCCCCTATAATAAACACTTCCGTGGCCTGATGTGCCCTTGAGTTCCACAAAGAAACAACAACAACAAC	GGUACUAUGUACCAAAGGGAACUCAAGCACGGCACAUCAGAACGCCACGGAAGUUAUUAUGCCCCCCCCCUAUAAUAAACACUUCCGUGGCCUGAUGUGCCCUUGAGUUCCACAAAGAAACAACAACAACAAC	(((((...)))))....((((((((((...((((((((((...((((((((((((((((((.........))))))))...))))))))))))))))))))))))))))))......................
LocalEnergy_H1_639	TTCTAATACGACTCACTATAGGTACTATGTACCAAAGGTTGAGCCTGCACGGTCTAACTGAACGCTGCTCGAGCCTCGCAAACCCACACTGCGAGGACACTCGAGCAGCCAGTTAGACCCAGGCTCAACACAAAGAAACAACAACAACAAC	GGUACUAUGUACCAAAGGUUGAGCCUGCACGGUCUAACUGAACGCUGCUCGAGCCUCGCAAACCCACACUGCGAGGACACUCGAGCAGCCAGUUAGACCCAGGCUCAACACAAAGAAACAACAACAACAAC	(((((...)))))....((((((((((...((((((((((...(((((((((((((((((.........)))))))...))))))))))))))))))))))))))))))......................
LocalEnergy_H1_640	TTCTAATACGACTCACTATAGGTACTATGTACCAAAGGCAAGCATCGCACGAGACCACAGAACGCAATACCTGAGAAACCCCCCCCCCCTTTCTACACAGGTATTGCCTGTGGTCTCCGATGCTTGCACAAAGAAACAACAACAACAAC	GGUACUAUGUACCAAAGGCAAGCAUCGCACGAGACCACAGAACGCAAUACCUGAGAAACCCCCCCCCCCUUUCUACACAGGUAUUGCCUGUGGUCUCCGAUGCUUGCACAAAGAAACAACAACAACAAC	(((((...)))))....((((((((((...((((((((((...(((((((((((((((...........)))))...))))))))))))))))))))))))))))))......................
LocalEnergy_H1_641	TTCTAATACGACTCACTATAGGTACTATGTACCAAAGGCCCGCGTCGCACGAATATTGCGAACGGCCACCTAGTATTCATATATCAACAAAACACATATATGAATAACACTAGGTGGCCCGCAATATTCCGACGCGGGCACAAAGAAACAACAACAACAAC	GGUACUAUGUACCAAAGGCCCGCGUCGCACGAAUAUUGCGAACGGCCACCUAGUAUUCAUAUAUCAACAAAACACAUAUAUGAAUAACACUAGGUGGCCCGCAAUAUUCCGACGCGGGCACAAAGAAACAACAACAACAAC	(((((...)))))....((((((((((...((((((((((...(((((((((((((((((((((...........)))))))))))...))))))))))))))))))))))))))))))......................
LocalEnergy_H1_642	TTCTAATACGACTCACTATAGGTACTATGTACCAAAGGAGGCCGGGGCACGGCTACGCTGAACGTGACACCAGTCGGTCCTAACCCAGGACCGAACACTGGTGTCACCAGCGTAGCCCCCCGGCCTCACAAAGAAACAACAACAACAAC	GGUACUAUGUACCAAAGGAGGCCGGGGCACGGCUACGCUGAACGUGACACCAGUCGGUCCUAACCCAGGACCGAACACUGGUGUCACCAGCGUAGCCCCCCGGCCUCACAAAGAAACAACAACAACAAC	(((((...)))))....((((((((((...((((((((((...((((((((((((((((((.....))))))))...))))))))))))))))))))))))))))))......................
LocalEnergy_H1_643	TTCTAATACGACTCACTATAGGTACTATGTACCAAAGGATAGGGATGCACGCTTGGGGCGAACGCTGCTCGAGCGGCTGCCCCAGCCGACACTCGAGCAGCCGCCCCAAGCCATCCCTATCACAAAGAAACAACAACAACAAC	GGUACUAUGUACCAAAGGAUAGGGAUGCACGCUUGGGGCGAACGCUGCUCGAGCGGCUGCCCCAGCCGACACUCGAGCAGCCGCCCCAAGCCAUCCCUAUCACAAAGAAACAACAACAACAAC	(((((...)))))....((((((((((...((((((((((...((((((((((((((((...))))))...))))))))))))))))))))))))))))))......................
LocalEnergy_H1_644	TTCTAATACGACTCACTATAGGTACTATGTACCAAAGGACCCTGAAGCACGTGCCATAGGAACGCGTCCGGTGCTTACCCCCCAAGTAAGACACACCGGACGCCCTATGGCACCTTCAGGGTCACAAAGAAACAACAACAACAAC	GGUACUAUGUACCAAAGGACCCUGAAGCACGUGCCAUAGGAACGCGUCCGGUGCUUACCCCCCAAGUAAGACACACCGGACGCCCUAUGGCACCUUCAGGGUCACAAAGAAACAACAACAACAAC	(((((...)))))....((((((((((...((((((((((...(((((((((((((((.......)))))...))))))))))))))))))))))))))))))......................
LocalEnergy_H1_645	TTCTAATACGACTCACTATAGGTACTATGTACCAAAGGACGCAAAGGCACGCCCCGCTTGAACGCCTGCCCCGCCTCTGTCCCACAGAGGACACGGGGCAGGCCAAGCGGGGCCCTTTGCGTCACAAAGAAACAACAACAACAAC	GGUACUAUGUACCAAAGGACGCAAAGGCACGCCCCGCUUGAACGCCUGCCCCGCCUCUGUCCCACAGAGGACACGGGGCAGGCCAAGCGGGGCCCUUUGCGUCACAAAGAAACAACAACAACAAC	(((((...)))))....((((((((((...((((((((((...(((((((((((((((((...)))))))...))))))))))))))))))))))))))))))......................
LocalEnergy_H1_646	TTCTAATACGACTCACTATAGGTACTATGTACCAAAGGCATGAACTGCACGGCGCCGTCGAACGCCGCGATCGCCCCGCCGCCCCCCGGCGGGGACACGATCGCGGCCGACGGCGCCCAGTTCATGCACAAAGAAACAACAACAACAAC	GGUACUAUGUACCAAAGGCAUGAACUGCACGGCGCCGUCGAACGCCGCGAUCGCCCCGCCGCCCCCCGGCGGGGACACGAUCGCGGCCGACGGCGCCCAGUUCAUGCACAAAGAAACAACAACAACAAC	(((((...)))))....((((((((((...((((((((((...((((((((((((((((((.....))))))))...))))))))))))))))))))))))))))))......................
LocalEnergy_H1_647	TTCTAATACGACTCACTATAGGTACTATGTACCAAAGGCAACGGGGGCACGCCGCATGTGAACGCGTTATTTGGCGCGTATGACAACACACTTATACGCGTACACAAATAACGCCACATGCGGCCCCCCGTTGCACAAAGAAACAACAACAACAAC	GGUACUAUGUACCAAAGGCAACGGGGGCACGCCGCAUGUGAACGCGUUAUUUGGCGCGUAUGACAACACACUUAUACGCGUACACAAAUAACGCCACAUGCGGCCCCCCGUUGCACAAAGAAACAACAACAACAAC	(((((...)))))....((((((((((...((((((((((...((((((((((((((((((((........))))))))))...))))))))))))))))))))))))))))))......................
LocalEnergy_H1_648	TTCTAATACGACTCACTATAGGTACTATGTACCAAAGGGAAACGGCGCACGGGCGCATGGAACGGAGGGAGGGGTATAATCCCATTATACACACCCTCCCTCCCCATGCGCCCCGCCGTTTCCACAAAGAAACAACAACAACAAC	GGUACUAUGUACCAAAGGGAAACGGCGCACGGGCGCAUGGAACGGAGGGAGGGGUAUAAUCCCAUUAUACACACCCUCCCUCCCCAUGCGCCCCGCCGUUUCCACAAAGAAACAACAACAACAAC	(((((...)))))....((((((((((...((((((((((...(((((((((((((((((...)))))))...))))))))))))))))))))))))))))))......................
LocalEnergy_H1_649	TTCTAATACGACTCACTATAGGTACTATGTACCAAAGGAAAGGTGCGCACGGGCACAAAGAACGACTATGGGGTTGCCACCCCCACCCACTGGCAAACACCCCATAGTCCTTTGTGCCCCGCACCTTTCACAAAGAAACAACAACAACAAC	GGUACUAUGUACCAAAGGAAAGGUGCGCACGGGCACAAAGAACGACUAUGGGGUUGCCACCCCCACCCACUGGCAAACACCCCAUAGUCCUUUGUGCCCCGCACCUUUCACAAAGAAACAACAACAACAAC	(((((...)))))....((((((((((...((((((((((...((((((((((((((((...........))))))...))))))))))))))))))))))))))))))......................
LocalEnergy_H1_650	TTCTAATACGACTCACTATAGGTACTATGTACCAAAGGCTCGCCCGGCACGGGCACAAAGAACGGCCTGTGCGTGGCGGAGAACCTCTGCTAACACGCACAGGCCCTTTGTGCCCCCGGGCGAGCACAAAGAAACAACAACAACAAC	GGUACUAUGUACCAAAGGCUCGCCCGGCACGGGCACAAAGAACGGCCUGUGCGUGGCGGAGAACCUCUGCUAACACGCACAGGCCCUUUGUGCCCCCGGGCGAGCACAAAGAAACAACAACAACAAC	(((((...)))))....((((((((((...((((((((((...((((((((((((((((((...))))))))...))))))))))))))))))))))))))))))......................
LocalEnergy_H1_651	TTCTAATACGACTCACTATAGGTACTATGTACCAAAGGGAAACGGCGCACGACCTAAGCGAACGGCTAGTAGGTCCTGAGTCACAAGACTCAGGAACACCTACTAGCCCGCTTAGGTCCGCCGTTTCCACAAAGAAACAACAACAACAAC	GGUACUAUGUACCAAAGGGAAACGGCGCACGACCUAAGCGAACGGCUAGUAGGUCCUGAGUCACAAGACUCAGGAACACCUACUAGCCCGCUUAGGUCCGCCGUUUCCACAAAGAAACAACAACAACAAC	(((((...)))))....((((((((((...((((((((((...(((((((((((((((((((....)))))))))...))))))))))))))))))))))))))))))......................
LocalEnergy_H1_652	TTCTAATACGACTCACTATAGGTACTATGTACCAAAGGACGCAAAGGCACGGCCGCGTTGAACGCCTATAGGGTTAGCCCACACACCTAAACACCCTATAGGCCAACGCGGCCCCTTTGCGTCACAAAGAAACAACAACAACAAC	GGUACUAUGUACCAAAGGACGCAAAGGCACGGCCGCGUUGAACGCCUAUAGGGUUAGCCCACACACCUAAACACCCUAUAGGCCAACGCGGCCCCUUUGCGUCACAAAGAAACAACAACAACAAC	(((((...)))))....((((((((((...((((((((((...((((((((((((((.........))))...))))))))))))))))))))))))))))))......................
LocalEnergy_H1_653	TTCTAATACGACTCACTATAGGTACTATGTACCAAAGGGGGTGAAAGCACGGAGTTGATGAACGACGCACTGGTTCACGTGCACAAACCACGTGAAACACCAGTGCGTCCATCAACTCCCTTTCACCCCACAAAGAAACAACAACAACAAC	GGUACUAUGUACCAAAGGGGGUGAAAGCACGGAGUUGAUGAACGACGCACUGGUUCACGUGCACAAACCACGUGAAACACCAGUGCGUCCAUCAACUCCCUUUCACCCCACAAAGAAACAACAACAACAAC	(((((...)))))....((((((((((...((((((((((...((((((((((((((((((.......))))))))...))))))))))))))))))))))))))))))......................
LocalEnergy_H1_654	TTCTAATACGACTCACTATAGGTACTATGTACCAAAGGGAAACGGCGCACGCCCCGCTTGAACGTTCAGTCAGTTTGTCCCCCCCACAAAACACTGACTGAACCAAGCGGGGCCGCCGTTTCCACAAAGAAACAACAACAACAAC	GGUACUAUGUACCAAAGGGAAACGGCGCACGCCCCGCUUGAACGUUCAGUCAGUUUGUCCCCCCCACAAAACACUGACUGAACCAAGCGGGGCCGCCGUUUCCACAAAGAAACAACAACAACAAC	(((((...)))))....((((((((((...((((((((((...(((((((((((((((.......)))))...))))))))))))))))))))))))))))))......................
LocalEnergy_H1_655	TTCTAATACGACTCACTATAGGTACTATGTACCAAAGGCCCCGGACGCACGTCGGTACCGAACGGCCACCTAGGGCTCACAAACAGCCACACTAGGTGGCCCGGTACCGACCGTCCGGGGCACAAAGAAACAACAACAACAAC	GGUACUAUGUACCAAAGGCCCCGGACGCACGUCGGUACCGAACGGCCACCUAGGGCUCACAAACAGCCACACUAGGUGGCCCGGUACCGACCGUCCGGGGCACAAAGAAACAACAACAACAAC	(((((...)))))....((((((((((...((((((((((...((((((((((((((.......))))...))))))))))))))))))))))))))))))......................
LocalEnergy_H1_656	TTCTAATACGACTCACTATAGGTACTATGTACCAAAGGGAGAGCATGCACGACAGGTATGAACGCCGCGATCGGGGGGTGCGACCCCCGTACCCCCACACGATCGCGGCCATACCTGTCCATGCTCTCCACAAAGAAACAACAACAACAAC	GGUACUAUGUACCAAAGGGAGAGCAUGCACGACAGGUAUGAACGCCGCGAUCGGGGGGUGCGACCCCCGUACCCCCACACGAUCGCGGCCAUACCUGUCCAUGCUCUCCACAAAGAAACAACAACAACAAC	(((((...)))))....((((((((((...((((((((((...(((((((((((((((((((.....)))))))))...))))))))))))))))))))))))))))))......................
LocalEnergy_H1_657	TTCTAATACGACTCACTATAGGTACTATGTACCAAAGGACCCTGAAGCACGTTCCTCTAGAACGGCTGCTGGGATGGGGATATCCCACCAACACATATTTCTATACACCCAGCAGCCCTAGAGGAACCTTCAGGGTCACAAAGAAACAACAACAACAAC	GGUACUAUGUACCAAAGGACCCUGAAGCACGUUCCUCUAGAACGGCUGCUGGGAUGGGGAUAUCCCACCAACACAUAUUUCUAUACACCCAGCAGCCCUAGAGGAACCUUCAGGGUCACAAAGAAACAACAACAACAAC	(((((...)))))....((((((((((...((((((((((...((((((((((((((((((((...........))))))))))...))))))))))))))))))))))))))))))......................
LocalEnergy_H1_658	TTCTAATACGACTCACTATAGGTACTATGTACCAAAGGTCCCGGAAGCACGGTCGCCCGGAACGTGGGCGTCGATTTGGGACATTAAACCCCCACAATGTCTTAAATACACGACGCCCACCCGGGCGACCCTTCCGGGACACAAAGAAACAACAACAACAAC	GGUACUAUGUACCAAAGGUCCCGGAAGCACGGUCGCCCGGAACGUGGGCGUCGAUUUGGGACAUUAAACCCCCACAAUGUCUUAAAUACACGACGCCCACCCGGGCGACCCUUCCGGGACACAAAGAAACAACAACAACAAC	(((((...)))))....((((((((((...((((((((((...((((((((((((((((((((((..........))))))))))))...))))))))))))))))))))))))))))))......................
LocalEnergy_H1_659	TTCTAATACGACTCACTATAGGTACTATGTACCAAAGGTCGTGCGTGCACGCCTCCGTAGAACGCTTGGACAGAATACCAACTATTACACTGTCCAAGCCTACGGAGGCCACGCACGACACAAAGAAACAACAACAACAAC	GGUACUAUGUACCAAAGGUCGUGCGUGCACGCCUCCGUAGAACGCUUGGACAGAAUACCAACUAUUACACUGUCCAAGCCUACGGAGGCCACGCACGACACAAAGAAACAACAACAACAAC	(((((...)))))....((((((((((...((((((((((...((((((((((((((.....))))...))))))))))))))))))))))))))))))......................
LocalEnergy_H1_660	TTCTAATACGACTCACTATAGGTACTATGTACCAAAGGGAAACGGCGCACGTGGCGGGCGAACGCGTAGTAAGGCGATGCCTACCACCCCAAAGTAGGCATCGCACACTTACTACGCCGCCCGCCACCGCCGTTTCCACAAAGAAACAACAACAACAAC	GGUACUAUGUACCAAAGGGAAACGGCGCACGUGGCGGGCGAACGCGUAGUAAGGCGAUGCCUACCACCCCAAAGUAGGCAUCGCACACUUACUACGCCGCCCGCCACCGCCGUUUCCACAAAGAAACAACAACAACAAC	(((((...)))))....((((((((((...((((((((((...(((((((((((((((((((((.........)))))))))))...))))))))))))))))))))))))))))))......................
LocalEnergy_H1_661	TTCTAATACGACTCACTATAGGTACTATGTACCAAAGGCAAGCATCGCACGCTAGGTTTGAACGGCCTGTGCGCACATTGGTGCAAAATATCAATGTGACACGCACAGGCCCAAACCTAGCCGATGCTTGCACAAAGAAACAACAACAACAAC	GGUACUAUGUACCAAAGGCAAGCAUCGCACGCUAGGUUUGAACGGCCUGUGCGCACAUUGGUGCAAAAUAUCAAUGUGACACGCACAGGCCCAAACCUAGCCGAUGCUUGCACAAAGAAACAACAACAACAAC	(((((...)))))....((((((((((...((((((((((...((((((((((((((((((((.....))))))))))...))))))))))))))))))))))))))))))......................
LocalEnergy_H1_662	TTCTAATACGACTCACTATAGGTACTATGTACCAAAGGCAGCTTCGGCACGTGCCATAGGAACGCGCTACCCGGTCGGGCGCCCCCCCCGCCCGACACACGGGTAGCGCCCTATGGCACCCGAAGCTGCACAAAGAAACAACAACAACAAC	GGUACUAUGUACCAAAGGCAGCUUCGGCACGUGCCAUAGGAACGCGCUACCCGGUCGGGCGCCCCCCCCGCCCGACACACGGGUAGCGCCCUAUGGCACCCGAAGCUGCACAAAGAAACAACAACAACAAC	(((((...)))))....((((((((((...((((((((((...((((((((((((((((((.......))))))))...))))))))))))))))))))))))))))))......................
LocalEnergy_H1_663	TTCTAATACGACTCACTATAGGTACTATGTACCAAAGGGCGGGGAGGCACGGTTGCTCTGAACGCTAGTAGCGATTTTGTATTCCCCCCCCCCCCGGAATACAAAATACACGCTACTAGCCAGAGCAACCCCTCCCCGCCACAAAGAAACAACAACAACAAC	GGUACUAUGUACCAAAGGGCGGGGAGGCACGGUUGCUCUGAACGCUAGUAGCGAUUUUGUAUUCCCCCCCCCCCCGGAAUACAAAAUACACGCUACUAGCCAGAGCAACCCCUCCCCGCCACAAAGAAACAACAACAACAAC	(((((...)))))....((((((((((...((((((((((...((((((((((((((((((((((..........))))))))))))...))))))))))))))))))))))))))))))......................
LocalEnergy_H1_664	TTCTAATACGACTCACTATAGGTACTATGTACCAAAGGCTAGACTGGCACGATTCGCGGGAACGCCGCCTCCGAACATTATAAAACAATTTATAATGTTACACGGAGGCGGCCCCGCGAATCCCAGTCTAGCACAAAGAAACAACAACAACAAC	GGUACUAUGUACCAAAGGCUAGACUGGCACGAUUCGCGGGAACGCCGCCUCCGAACAUUAUAAAACAAUUUAUAAUGUUACACGGAGGCGGCCCCGCGAAUCCCAGUCUAGCACAAAGAAACAACAACAACAAC	(((((...)))))....((((((((((...((((((((((...(((((((((((((((((((((....)))))))))))...))))))))))))))))))))))))))))))......................
LocalEnergy_H1_665	TTCTAATACGACTCACTATAGGTACTATGTACCAAAGGCACCCTAGGCACGCACGAGGGGAACGGCTGCTGGGGCTACGGAACACCCCAACCGTAGCACACCCAGCAGCCCCCCTCGTGCCCTAGGGTGCACAAAGAAACAACAACAACAAC	GGUACUAUGUACCAAAGGCACCCUAGGCACGCACGAGGGGAACGGCUGCUGGGGCUACGGAACACCCCAACCGUAGCACACCCAGCAGCCCCCCUCGUGCCCUAGGGUGCACAAAGAAACAACAACAACAAC	(((((...)))))....((((((((((...((((((((((...(((((((((((((((((..........)))))))...))))))))))))))))))))))))))))))......................
LocalEnergy_H1_666	TTCTAATACGACTCACTATAGGTACTATGTACCAAAGGTCGATATAGCACGTCTTGAGGGAACGCCCGTACCGATATAACATATATACACGGTACGGGCCCCTCAAGACCTATATCGACACAAAGAAACAACAACAACAAC	GGUACUAUGUACCAAAGGUCGAUAUAGCACGUCUUGAGGGAACGCCCGUACCGAUAUAACAUAUAUACACGGUACGGGCCCCUCAAGACCUAUAUCGACACAAAGAAACAACAACAACAAC	(((((...)))))....((((((((((...((((((((((...(((((((((((((((...)))))...))))))))))))))))))))))))))))))......................
LocalEnergy_H1_667	TTCTAATACGACTCACTATAGGTACTATGTACCAAAGGGCAGTTGCGCACGGCGGCACGGAACGACCGGCTGGTGTGGCCCCCCCCCCGCCACAACACCAGCCGGTCCCGTGCCGCCCGCAACTGCCACAAAGAAACAACAACAACAAC	GGUACUAUGUACCAAAGGGCAGUUGCGCACGGCGGCACGGAACGACCGGCUGGUGUGGCCCCCCCCCCGCCACAACACCAGCCGGUCCCGUGCCGCCCGCAACUGCCACAAAGAAACAACAACAACAAC	(((((...)))))....((((((((((...((((((((((...((((((((((((((((.........))))))...))))))))))))))))))))))))))))))......................
LocalEnergy_H1_668	TTCTAATACGACTCACTATAGGTACTATGTACCAAAGGCTATTTCCGCACGGAACGCGGGAACGCCCGTACCGTGTAGAATTGTCCCCACAATTCTACAACACGGTACGGGCCCCGCGTTCCCGGAAATAGCACAAAGAAACAACAACAACAAC	GGUACUAUGUACCAAAGGCUAUUUCCGCACGGAACGCGGGAACGCCCGUACCGUGUAGAAUUGUCCCCACAAUUCUACAACACGGUACGGGCCCCGCGUUCCCGGAAAUAGCACAAAGAAACAACAACAACAAC	(((((...)))))....((((((((((...((((((((((...(((((((((((((((((((((....)))))))))))...))))))))))))))))))))))))))))))......................
LocalEnergy_H1_669	TTCTAATACGACTCACTATAGGTACTATGTACCAAAGGGGGTGAAAGCACGCTGATCCAGAACGCGTCCGGTGTTGTCCACAAGGACAAACACACCGGACGCCTGGATCAGCCTTTCACCCCACAAAGAAACAACAACAACAAC	GGUACUAUGUACCAAAGGGGGUGAAAGCACGCUGAUCCAGAACGCGUCCGGUGUUGUCCACAAGGACAAACACACCGGACGCCUGGAUCAGCCUUUCACCCCACAAAGAAACAACAACAACAAC	(((((...)))))....((((((((((...((((((((((...((((((((((((((((....))))))...))))))))))))))))))))))))))))))......................
LocalEnergy_H1_670	TTCTAATACGACTCACTATAGGTACTATGTACCAAAGGAGGCTTGAGCACGATAAGAGCGAACGGAGGGCATGGGGCTCCGGAACCCCCCCTTCCGGAGCCCACACATGCCCTCCCGCTCTTATCCTCAAGCCTCACAAAGAAACAACAACAACAAC	GGUACUAUGUACCAAAGGAGGCUUGAGCACGAUAAGAGCGAACGGAGGGCAUGGGGCUCCGGAACCCCCCCUUCCGGAGCCCACACAUGCCCUCCCGCUCUUAUCCUCAAGCCUCACAAAGAAACAACAACAACAAC	(((((...)))))....((((((((((...((((((((((...(((((((((((((((((((((.......)))))))))))...))))))))))))))))))))))))))))))......................
LocalEnergy_H1_671	TTCTAATACGACTCACTATAGGTACTATGTACCAAAGGAAACGGTTGCACGGAGTTGATGAACGTGCACGGGGCGTTTGGTTATAAACCCCAAAATATAACCAAATGACACCCCGTGCACCATCAACTCCCAACCGTTTCACAAAGAAACAACAACAACAAC	GGUACUAUGUACCAAAGGAAACGGUUGCACGGAGUUGAUGAACGUGCACGGGGCGUUUGGUUAUAAACCCCAAAAUAUAACCAAAUGACACCCCGUGCACCAUCAACUCCCAACCGUUUCACAAAGAAACAACAACAACAAC	(((((...)))))....((((((((((...((((((((((...((((((((((((((((((((((..........))))))))))))...))))))))))))))))))))))))))))))......................
LocalEnergy_H1_672	TTCTAATACGACTCACTATAGGTACTATGTACCAAAGGCAGCTTCGGCACGGTTGCTCTGAACGATCACCCCGTCGTGCCCCACAAGGGCACGAACACGGGGTGATCCAGAGCAACCCCGAAGCTGCACAAAGAAACAACAACAACAAC	GGUACUAUGUACCAAAGGCAGCUUCGGCACGGUUGCUCUGAACGAUCACCCCGUCGUGCCCCACAAGGGCACGAACACGGGGUGAUCCAGAGCAACCCCGAAGCUGCACAAAGAAACAACAACAACAAC	(((((...)))))....((((((((((...((((((((((...((((((((((((((((((.....))))))))...))))))))))))))))))))))))))))))......................
LocalEnergy_H1_673	TTCTAATACGACTCACTATAGGTACTATGTACCAAAGGCCCAGTCCGCACGACTTATCCGAACGCCGGTAGGGTATTCAACAATAACACCCTACCGGCCGGATAAGTCCGGACTGGGCACAAAGAAACAACAACAACAAC	GGUACUAUGUACCAAAGGCCCAGUCCGCACGACUUAUCCGAACGCCGGUAGGGUAUUCAACAAUAACACCCUACCGGCCGGAUAAGUCCGGACUGGGCACAAAGAAACAACAACAACAAC	(((((...)))))....((((((((((...((((((((((...((((((((((((((....))))...))))))))))))))))))))))))))))))......................
LocalEnergy_H1_674	TTCTAATACGACTCACTATAGGTACTATGTACCAAAGGAAAGGTGCGCACGATAAGAGCGAACGGTTGACTCGGGGTAGCACCTACCCACACGAGTCAACCCGCTCTTATCCGCACCTTTCACAAAGAAACAACAACAACAAC	GGUACUAUGUACCAAAGGAAAGGUGCGCACGAUAAGAGCGAACGGUUGACUCGGGGUAGCACCUACCCACACGAGUCAACCCGCUCUUAUCCGCACCUUUCACAAAGAAACAACAACAACAAC	(((((...)))))....((((((((((...((((((((((...((((((((((((((((...))))))...))))))))))))))))))))))))))))))......................
LocalEnergy_H1_675	TTCTAATACGACTCACTATAGGTACTATGTACCAAAGGCACCCTAGGCACGGTCACGTCGAACGTCAGGCAGGAATTAAACCCACCAAAACTTTAATTACACCTGCCTGACCGACGTGACCCCTAGGGTGCACAAAGAAACAACAACAACAAC	GGUACUAUGUACCAAAGGCACCCUAGGCACGGUCACGUCGAACGUCAGGCAGGAAUUAAACCCACCAAAACUUUAAUUACACCUGCCUGACCGACGUGACCCCUAGGGUGCACAAAGAAACAACAACAACAAC	(((((...)))))....((((((((((...((((((((((...(((((((((((((((((...........)))))))...))))))))))))))))))))))))))))))......................
LocalEnergy_H1_676	TTCTAATACGACTCACTATAGGTACTATGTACCAAAGGTTGAGCCTGCACGGCGTCATCGAACGGAACCCGGGATCCGGTCAACCCCCACCACCGGATACACCCGGGTTCCCGATGACGCCCAGGCTCAACACAAAGAAACAACAACAACAAC	GGUACUAUGUACCAAAGGUUGAGCCUGCACGGCGUCAUCGAACGGAACCCGGGAUCCGGUCAACCCCCACCACCGGAUACACCCGGGUUCCCGAUGACGCCCAGGCUCAACACAAAGAAACAACAACAACAAC	(((((...)))))....((((((((((...((((((((((...(((((((((((((((((...........)))))))...))))))))))))))))))))))))))))))......................
LocalEnergy_H1_677	TTCTAATACGACTCACTATAGGTACTATGTACCAAAGGGCATTAACGCACGAACTCGATGAACGCCGGAGGCGTAAAACAAGTAACCCCCCCTTACTTGTTTTAACACGCCTCCGGCCATCGAGTTCCGTTAATGCCACAAAGAAACAACAACAACAAC	GGUACUAUGUACCAAAGGGCAUUAACGCACGAACUCGAUGAACGCCGGAGGCGUAAAACAAGUAACCCCCCCUUACUUGUUUUAACACGCCUCCGGCCAUCGAGUUCCGUUAAUGCCACAAAGAAACAACAACAACAAC	(((((...)))))....((((((((((...((((((((((...((((((((((((((((((((((.......))))))))))))...))))))))))))))))))))))))))))))......................
LocalEnergy_H1_678	TTCTAATACGACTCACTATAGGTACTATGTACCAAAGGACAAGTGTGCACGTGATAGGGGAACGTCAGCGCCGGGGATATTACCCTAATATTTCACACGGCGCTGACCCCCTATCACCACACTTGTCACAAAGAAACAACAACAACAAC	GGUACUAUGUACCAAAGGACAAGUGUGCACGUGAUAGGGGAACGUCAGCGCCGGGGAUAUUACCCUAAUAUUUCACACGGCGCUGACCCCCUAUCACCACACUUGUCACAAAGAAACAACAACAACAAC	(((((...)))))....((((((((((...((((((((((...(((((((((((((((((((...)))))))))...))))))))))))))))))))))))))))))......................
LocalEnergy_H1_679	TTCTAATACGACTCACTATAGGTACTATGTACCAAAGGGTCGGTCAGCACGGAGGCAGTGAACGGCTTTAATGGCAGCACACACCTGCTGCACACATTAAAGCCCACTGCCTCCCTGACCGACCACAAAGAAACAACAACAACAAC	GGUACUAUGUACCAAAGGGUCGGUCAGCACGGAGGCAGUGAACGGCUUUAAUGGCAGCACACACCUGCUGCACACAUUAAAGCCCACUGCCUCCCUGACCGACCACAAAGAAACAACAACAACAAC	(((((...)))))....((((((((((...((((((((((...((((((((((((((((......))))))...))))))))))))))))))))))))))))))......................
LocalEnergy_H1_680	TTCTAATACGACTCACTATAGGTACTATGTACCAAAGGCTCGCCCGGCACGGTCAACTGGAACGCGTTATTTGGATAGAACCCCCCCACCTATCACACAAATAACGCCCAGTTGACCCCGGGCGAGCACAAAGAAACAACAACAACAAC	GGUACUAUGUACCAAAGGCUCGCCCGGCACGGUCAACUGGAACGCGUUAUUUGGAUAGAACCCCCCCACCUAUCACACAAAUAACGCCCAGUUGACCCCGGGCGAGCACAAAGAAACAACAACAACAAC	(((((...)))))....((((((((((...((((((((((...(((((((((((((((...........)))))...))))))))))))))))))))))))))))))......................
LocalEnergy_H1_681	TTCTAATACGACTCACTATAGGTACTATGTACCAAAGGGTCCTTGGGCACGAAGCTTCTGAACGCAATACCTGGCTCTGTGTACACACCACACAGAGTACACAGGTATTGCCAGAAGCTTCCCCAAGGACCACAAAGAAACAACAACAACAAC	GGUACUAUGUACCAAAGGGUCCUUGGGCACGAAGCUUCUGAACGCAAUACCUGGCUCUGUGUACACACCACACAGAGUACACAGGUAUUGCCAGAAGCUUCCCCAAGGACCACAAAGAAACAACAACAACAAC	(((((...)))))....((((((((((...((((((((((...(((((((((((((((((((.......)))))))))...))))))))))))))))))))))))))))))......................
LocalEnergy_H1_682	TTCTAATACGACTCACTATAGGTACTATGTACCAAAGGTCCCCACTGCACGCTGATCCAGAACGTGCGAGCAGCACACACAAACTGTGACACTGCTCGCACCTGGATCAGCCAGTGGGGACACAAAGAAACAACAACAACAAC	GGUACUAUGUACCAAAGGUCCCCACUGCACGCUGAUCCAGAACGUGCGAGCAGCACACACAAACUGUGACACUGCUCGCACCUGGAUCAGCCAGUGGGGACACAAAGAAACAACAACAACAAC	(((((...)))))....((((((((((...((((((((((...((((((((((((((.......))))...))))))))))))))))))))))))))))))......................
LocalEnergy_H1_683	TTCTAATACGACTCACTATAGGTACTATGTACCAAAGGGAAACGGCGCACGTTGAGGTCGAACGCGTCCGGTGTAATAACTCCACCAGTTATTAACACACCGGACGCCGACCTCAACCGCCGTTTCCACAAAGAAACAACAACAACAAC	GGUACUAUGUACCAAAGGGAAACGGCGCACGUUGAGGUCGAACGCGUCCGGUGUAAUAACUCCACCAGUUAUUAACACACCGGACGCCGACCUCAACCGCCGUUUCCACAAAGAAACAACAACAACAAC	(((((...)))))....((((((((((...((((((((((...((((((((((((((((((.....))))))))...))))))))))))))))))))))))))))))......................
LocalEnergy_H1_684	TTCTAATACGACTCACTATAGGTACTATGTACCAAAGGTTCGGGTTGCACGGTACCACTGAACGGCTAGTAGGGTATAAATCCCAAACCATTTATATACACCTACTAGCCCAGTGGTACCCAACCCGAACACAAAGAAACAACAACAACAAC	GGUACUAUGUACCAAAGGUUCGGGUUGCACGGUACCACUGAACGGCUAGUAGGGUAUAAAUCCCAAACCAUUUAUAUACACCUACUAGCCCAGUGGUACCCAACCCGAACACAAAGAAACAACAACAACAAC	(((((...)))))....((((((((((...((((((((((...((((((((((((((((((........))))))))...))))))))))))))))))))))))))))))......................
LocalEnergy_H1_685	TTCTAATACGACTCACTATAGGTACTATGTACCAAAGGTTCGGGTTGCACGTCTTGAGGGAACGTCGTACATGTGGATTTAACCCCAAACAAATTTAACACATGTACGACCCCTCAAGACCAACCCGAACACAAAGAAACAACAACAACAAC	GGUACUAUGUACCAAAGGUUCGGGUUGCACGUCUUGAGGGAACGUCGUACAUGUGGAUUUAACCCCAAACAAAUUUAACACAUGUACGACCCCUCAAGACCAACCCGAACACAAAGAAACAACAACAACAAC	(((((...)))))....((((((((((...((((((((((...(((((((((((((((((..........)))))))...))))))))))))))))))))))))))))))......................
LocalEnergy_H1_686	TTCTAATACGACTCACTATAGGTACTATGTACCAAAGGTTGCTAGGGCACGCATGTTGCGAACGCTCCGCGGGGATAATTAAACCACTAATTATCACACCCGCGGAGCCGCAACATGCCCCTAGCAACACAAAGAAACAACAACAACAAC	GGUACUAUGUACCAAAGGUUGCUAGGGCACGCAUGUUGCGAACGCUCCGCGGGGAUAAUUAAACCACUAAUUAUCACACCCGCGGAGCCGCAACAUGCCCCUAGCAACACAAAGAAACAACAACAACAAC	(((((...)))))....((((((((((...((((((((((...((((((((((((((((((......))))))))...))))))))))))))))))))))))))))))......................
LocalEnergy_H1_687	TTCTAATACGACTCACTATAGGTACTATGTACCAAAGGTAGGGACTGCACGTCTTGAGGGAACGCCTGCCCCGCGCGCAACCAAACCGCGACACGGGGCAGGCCCCTCAAGACCAGTCCCTACACAAAGAAACAACAACAACAAC	GGUACUAUGUACCAAAGGUAGGGACUGCACGUCUUGAGGGAACGCCUGCCCCGCGCGCAACCAAACCGCGACACGGGGCAGGCCCCUCAAGACCAGUCCCUACACAAAGAAACAACAACAACAAC	(((((...)))))....((((((((((...((((((((((...((((((((((((((.........))))...))))))))))))))))))))))))))))))......................
LocalEnergy_H1_688	TTCTAATACGACTCACTATAGGTACTATGTACCAAAGGGGATGATTGCACGCAGCACCAGAACGACCTAGTAGGCCGCACCACCGGCACACTACTAGGTCCTGGTGCTGCCAATCATCCCACAAAGAAACAACAACAACAAC	GGUACUAUGUACCAAAGGGGAUGAUUGCACGCAGCACCAGAACGACCUAGUAGGCCGCACCACCGGCACACUACUAGGUCCUGGUGCUGCCAAUCAUCCCACAAAGAAACAACAACAACAAC	(((((...)))))....((((((((((...((((((((((...((((((((((((((......))))...))))))))))))))))))))))))))))))......................
LocalEnergy_H1_689	TTCTAATACGACTCACTATAGGTACTATGTACCAAAGGTTCAGGAAGCACGCTTGGGGCGAACGCTGCTCGAGAATTGAAACACCCCAATCAATTACACTCGAGCAGCCGCCCCAAGCCTTCCTGAACACAAAGAAACAACAACAACAAC	GGUACUAUGUACCAAAGGUUCAGGAAGCACGCUUGGGGCGAACGCUGCUCGAGAAUUGAAACACCCCAAUCAAUUACACUCGAGCAGCCGCCCCAAGCCUUCCUGAACACAAAGAAACAACAACAACAAC	(((((...)))))....((((((((((...((((((((((...((((((((((((((((..........))))))...))))))))))))))))))))))))))))))......................
LocalEnergy_H1_690	TTCTAATACGACTCACTATAGGTACTATGTACCAAAGGCCCGCGTCGCACGACTACGCGGAACGCCCCAGTAGGGGGCCCCCCCACACTACTGGGGCCCGCGTAGTCCGACGCGGGCACAAAGAAACAACAACAACAAC	GGUACUAUGUACCAAAGGCCCGCGUCGCACGACUACGCGGAACGCCCCAGUAGGGGGCCCCCCCACACUACUGGGGCCCGCGUAGUCCGACGCGGGCACAAAGAAACAACAACAACAAC	(((((...)))))....((((((((((...((((((((((...((((((((((((((...))))...))))))))))))))))))))))))))))))......................
LocalEnergy_H1_691	TTCTAATACGACTCACTATAGGTACTATGTACCAAAGGCCCAGTCCGCACGGTCACGTCGAACGTTTGTACAGTTCTAAAGTCCACCACTTTAGAAACACTGTACAAACCGACGTGACCCGGACTGGGCACAAAGAAACAACAACAACAAC	GGUACUAUGUACCAAAGGCCCAGUCCGCACGGUCACGUCGAACGUUUGUACAGUUCUAAAGUCCACCACUUUAGAAACACUGUACAAACCGACGUGACCCGGACUGGGCACAAAGAAACAACAACAACAAC	(((((...)))))....((((((((((...((((((((((...(((((((((((((((((((.....)))))))))...))))))))))))))))))))))))))))))......................
LocalEnergy_H1_692	TTCTAATACGACTCACTATAGGTACTATGTACCAAAGGACCAGGACGCACGACACACACGAACGGTTGACTCGCGGGCCCCATCACATGGGGCCCGACACGAGTCAACCCGTGTGTGTCCGTCCTGGTCACAAAGAAACAACAACAACAAC	GGUACUAUGUACCAAAGGACCAGGACGCACGACACACACGAACGGUUGACUCGCGGGCCCCAUCACAUGGGGCCCGACACGAGUCAACCCGUGUGUGUCCGUCCUGGUCACAAAGAAACAACAACAACAAC	(((((...)))))....((((((((((...((((((((((...((((((((((((((((((((...))))))))))...))))))))))))))))))))))))))))))......................
LocalEnergy_H1_693	TTCTAATACGACTCACTATAGGTACTATGTACCAAAGGCAACATTTGCACGAATATTGCGAACGACTGGCCAGTATGTCGCCCACCACGATATAACACTGGCCAGTCCGCAATATTCCAAATGTTGCACAAAGAAACAACAACAACAAC	GGUACUAUGUACCAAAGGCAACAUUUGCACGAAUAUUGCGAACGACUGGCCAGUAUGUCGCCCACCACGAUAUAACACUGGCCAGUCCGCAAUAUUCCAAAUGUUGCACAAAGAAACAACAACAACAAC	(((((...)))))....((((((((((...((((((((((...(((((((((((((((((.......)))))))...))))))))))))))))))))))))))))))......................
LocalEnergy_H1_694	TTCTAATACGACTCACTATAGGTACTATGTACCAAAGGGCATTAACGCACGGCGGGGGAGAACGGCTGCTGGGGTAAGACAGTAACCCCCCCCCCTTACTGTCTTACACACCCAGCAGCCCTCCCCCGCCCGTTAATGCCACAAAGAAACAACAACAACAAC	GGUACUAUGUACCAAAGGGCAUUAACGCACGGCGGGGGAGAACGGCUGCUGGGGUAAGACAGUAACCCCCCCCCCUUACUGUCUUACACACCCAGCAGCCCUCCCCCGCCCGUUAAUGCCACAAAGAAACAACAACAACAAC	(((((...)))))....((((((((((...((((((((((...((((((((((((((((((((((..........))))))))))))...))))))))))))))))))))))))))))))......................
LocalEnergy_H1_695	TTCTAATACGACTCACTATAGGTACTATGTACCAAAGGCACACAGCGCACGGCCCGGCAGAACGACTGGCCAGTTGGCAACCAACACACCAAACACTGGCCAGTCCTGCCGGGCCCGCTGTGTGCACAAAGAAACAACAACAACAAC	GGUACUAUGUACCAAAGGCACACAGCGCACGGCCCGGCAGAACGACUGGCCAGUUGGCAACCAACACACCAAACACUGGCCAGUCCUGCCGGGCCCGCUGUGUGCACAAAGAAACAACAACAACAAC	(((((...)))))....((((((((((...((((((((((...((((((((((((((...........))))...))))))))))))))))))))))))))))))......................
LocalEnergy_H1_696	TTCTAATACGACTCACTATAGGTACTATGTACCAAAGGGCGCCACGGCACGATTGATCGGAACGCGTCCGGTGATAGACCAACAACTTTATACACACCGGACGCCCGATCAATCCCGTGGCGCCACAAAGAAACAACAACAACAAC	GGUACUAUGUACCAAAGGGCGCCACGGCACGAUUGAUCGGAACGCGUCCGGUGAUAGACCAACAACUUUAUACACACCGGACGCCCGAUCAAUCCCGUGGCGCCACAAAGAAACAACAACAACAAC	(((((...)))))....((((((((((...((((((((((...(((((((((((((((........)))))...))))))))))))))))))))))))))))))......................
LocalEnergy_H1_697	TTCTAATACGACTCACTATAGGTACTATGTACCAAAGGCCGTGCATGCACGATTGGGTCGAACGGTCCGGGGGGCGGGCCCCCGGCCCGCACACCCCCGGACCCGACCCAATCCATGCACGGCACAAAGAAACAACAACAACAAC	GGUACUAUGUACCAAAGGCCGUGCAUGCACGAUUGGGUCGAACGGUCCGGGGGGCGGGCCCCCGGCCCGCACACCCCCGGACCCGACCCAAUCCAUGCACGGCACAAAGAAACAACAACAACAAC	(((((...)))))....((((((((((...((((((((((...(((((((((((((((((...)))))))...))))))))))))))))))))))))))))))......................
LocalEnergy_H1_698	TTCTAATACGACTCACTATAGGTACTATGTACCAAAGGACACCTGGGCACGGAGGCAGTGAACGGCGGGGTGGTGTAGCCAACAGCTACAACACCACCCCGCCCACTGCCTCCCCCAGGTGTCACAAAGAAACAACAACAACAAC	GGUACUAUGUACCAAAGGACACCUGGGCACGGAGGCAGUGAACGGCGGGGUGGUGUAGCCAACAGCUACAACACCACCCCGCCCACUGCCUCCCCCAGGUGUCACAAAGAAACAACAACAACAAC	(((((...)))))....((((((((((...((((((((((...((((((((((((((((.....))))))...))))))))))))))))))))))))))))))......................
LocalEnergy_H1_699	TTCTAATACGACTCACTATAGGTACTATGTACCAAAGGCGCATTAAGCACGTTGTATCAGAACGCCGGTAGGGGGTATACCCCTATACCACACCCTACCGGCCTGATACAACCTTAATGCGCACAAAGAAACAACAACAACAAC	GGUACUAUGUACCAAAGGCGCAUUAAGCACGUUGUAUCAGAACGCCGGUAGGGGGUAUACCCCUAUACCACACCCUACCGGCCUGAUACAACCUUAAUGCGCACAAAGAAACAACAACAACAAC	(((((...)))))....((((((((((...((((((((((...((((((((((((((((....))))))...))))))))))))))))))))))))))))))......................
LocalEnergy_H1_700	TTCTAATACGACTCACTATAGGTACTATGTACCAAAGGCCCCGGACGCACGTCTTGAGGGAACGACCTAGTAGGGAAGGTAACACCCCAAACCTTTTACACTACTAGGTCCCCTCAAGACCGTCCGGGGCACAAAGAAACAACAACAACAAC	GGUACUAUGUACCAAAGGCCCCGGACGCACGUCUUGAGGGAACGACCUAGUAGGGAAGGUAACACCCCAAACCUUUUACACUACUAGGUCCCCUCAAGACCGUCCGGGGCACAAAGAAACAACAACAACAAC	(((((...)))))....((((((((((...((((((((((...(((((((((((((((((..........)))))))...))))))))))))))))))))))))))))))......................
LocalEnergy_H1_701	TTCTAATACGACTCACTATAGGTACTATGTACCAAAGGTCGATATAGCACGGTCACGTCGAACGGCTAGTAGGCGAAGGCCCCCCCCCCCCCGGCCTTCGACACCTACTAGCCCGACGTGACCCTATATCGACACAAAGAAACAACAACAACAAC	GGUACUAUGUACCAAAGGUCGAUAUAGCACGGUCACGUCGAACGGCUAGUAGGCGAAGGCCCCCCCCCCCCCGGCCUUCGACACCUACUAGCCCGACGUGACCCUAUAUCGACACAAAGAAACAACAACAACAAC	(((((...)))))....((((((((((...((((((((((...((((((((((((((((((...........))))))))...))))))))))))))))))))))))))))))......................
LocalEnergy_H1_702	TTCTAATACGACTCACTATAGGTACTATGTACCAAAGGTTCGGAGTGCACGTCTTGAGGGAACGCTGTGCCCGCCCGGAATGCACAATATTCCGGGACACGGGCACAGCCCCTCAAGACCACTCCGAACACAAAGAAACAACAACAACAAC	GGUACUAUGUACCAAAGGUUCGGAGUGCACGUCUUGAGGGAACGCUGUGCCCGCCCGGAAUGCACAAUAUUCCGGGACACGGGCACAGCCCCUCAAGACCACUCCGAACACAAAGAAACAACAACAACAAC	(((((...)))))....((((((((((...((((((((((...(((((((((((((((((((.....)))))))))...))))))))))))))))))))))))))))))......................
LocalEnergy_H1_703	TTCTAATACGACTCACTATAGGTACTATGTACCAAAGGCTCGCAACGCACGTTGTATCAGAACGAGCACCCCGCTCACTCCGCCCCCGGAGTGAGACACGGGGTGCTCCTGATACAACCGTTGCGAGCACAAAGAAACAACAACAACAAC	GGUACUAUGUACCAAAGGCUCGCAACGCACGUUGUAUCAGAACGAGCACCCCGCUCACUCCGCCCCCGGAGUGAGACACGGGGUGCUCCUGAUACAACCGUUGCGAGCACAAAGAAACAACAACAACAAC	(((((...)))))....((((((((((...((((((((((...(((((((((((((((((((....)))))))))...))))))))))))))))))))))))))))))......................
LocalEnergy_H1_704	TTCTAATACGACTCACTATAGGTACTATGTACCAAAGGCCCATCCTGCACGTTGTACTGGAACGCCGCCTCCGATTACGTATGTAAACCACACATACGTAATACACGGAGGCGGCCCAGTACAACCAGGATGGGCACAAAGAAACAACAACAACAAC	GGUACUAUGUACCAAAGGCCCAUCCUGCACGUUGUACUGGAACGCCGCCUCCGAUUACGUAUGUAAACCACACAUACGUAAUACACGGAGGCGGCCCAGUACAACCAGGAUGGGCACAAAGAAACAACAACAACAAC	(((((...)))))....((((((((((...((((((((((...(((((((((((((((((((((.......)))))))))))...))))))))))))))))))))))))))))))......................
LocalEnergy_H1_705	TTCTAATACGACTCACTATAGGTACTATGTACCAAAGGCTAGCCCTGCACGGAGTCACCGAACGTGCGAGCAGCGGACACAATCCGACACTGCTCGCACCGGTGACTCCCAGGGCTAGCACAAAGAAACAACAACAACAAC	GGUACUAUGUACCAAAGGCUAGCCCUGCACGGAGUCACCGAACGUGCGAGCAGCGGACACAAUCCGACACUGCUCGCACCGGUGACUCCCAGGGCUAGCACAAAGAAACAACAACAACAAC	(((((...)))))....((((((((((...((((((((((...((((((((((((((.....))))...))))))))))))))))))))))))))))))......................
LocalEnergy_H1_706	TTCTAATACGACTCACTATAGGTACTATGTACCAAAGGTCACATCCGCACGGTTCCGCCGAACGCCAGAGAAGCCACCAATGCGCCCCCCCGCATTGGTGGACACTTCTCTGGCCGGCGGAACCCGGATGTGACACAAAGAAACAACAACAACAAC	GGUACUAUGUACCAAAGGUCACAUCCGCACGGUUCCGCCGAACGCCAGAGAAGCCACCAAUGCGCCCCCCCGCAUUGGUGGACACUUCUCUGGCCGGCGGAACCCGGAUGUGACACAAAGAAACAACAACAACAAC	(((((...)))))....((((((((((...((((((((((...(((((((((((((((((((((......)))))))))))...))))))))))))))))))))))))))))))......................
LocalEnergy_H1_707	TTCTAATACGACTCACTATAGGTACTATGTACCAAAGGGAGGACTAGCACGTTGAGGTCGAACGCAATACCTGAAAAGAACCCATTCTTTTACACAGGTATTGCCGACCTCAACCTAGTCCTCCACAAAGAAACAACAACAACAAC	GGUACUAUGUACCAAAGGGAGGACUAGCACGUUGAGGUCGAACGCAAUACCUGAAAAGAACCCAUUCUUUUACACAGGUAUUGCCGACCUCAACCUAGUCCUCCACAAAGAAACAACAACAACAAC	(((((...)))))....((((((((((...((((((((((...(((((((((((((((((....)))))))...))))))))))))))))))))))))))))))......................
LocalEnergy_H1_708	TTCTAATACGACTCACTATAGGTACTATGTACCAAAGGGGCCTGCAGCACGGTTGCGTGGAACGCTTGGACAGTAATAACCTTTCCCACCAACACAAAGGTTATTAACACTGTCCAAGCCCACGCAACCCTGCAGGCCCACAAAGAAACAACAACAACAAC	GGUACUAUGUACCAAAGGGGCCUGCAGCACGGUUGCGUGGAACGCUUGGACAGUAAUAACCUUUCCCACCAACACAAAGGUUAUUAACACUGUCCAAGCCCACGCAACCCUGCAGGCCCACAAAGAAACAACAACAACAAC	(((((...)))))....((((((((((...((((((((((...(((((((((((((((((((((...........)))))))))))...))))))))))))))))))))))))))))))......................
LocalEnergy_H1_709	TTCTAATACGACTCACTATAGGTACTATGTACCAAAGGCCAGAACAGCACGTGGCGGGCGAACGCCAGAGAAGCAGCCCACAAACCGCTGACACTTCTCTGGCCGCCCGCCACCTGTTCTGGCACAAAGAAACAACAACAACAAC	GGUACUAUGUACCAAAGGCCAGAACAGCACGUGGCGGGCGAACGCCAGAGAAGCAGCCCACAAACCGCUGACACUUCUCUGGCCGCCCGCCACCUGUUCUGGCACAAAGAAACAACAACAACAAC	(((((...)))))....((((((((((...((((((((((...((((((((((((((.........))))...))))))))))))))))))))))))))))))......................
LocalEnergy_H1_710	TTCTAATACGACTCACTATAGGTACTATGTACCAAAGGCAACTTCCGCACGCTAGGTTTGAACGTCAGGTCAGGTTCACCAACTGAACACACTGACCTGACCAAACCTAGCCGGAAGTTGCACAAAGAAACAACAACAACAAC	GGUACUAUGUACCAAAGGCAACUUCCGCACGCUAGGUUUGAACGUCAGGUCAGGUUCACCAACUGAACACACUGACCUGACCAAACCUAGCCGGAAGUUGCACAAAGAAACAACAACAACAAC	(((((...)))))....((((((((((...((((((((((...(((((((((((((((.....)))))...))))))))))))))))))))))))))))))......................
LocalEnergy_H1_711	TTCTAATACGACTCACTATAGGTACTATGTACCAAAGGGTCCTTGGGCACGAAGCTTCTGAACGCAATACCTGGTCAAATGTCACCCCCACAAACATTTGACACACAGGTATTGCCAGAAGCTTCCCCAAGGACCACAAAGAAACAACAACAACAAC	GGUACUAUGUACCAAAGGGUCCUUGGGCACGAAGCUUCUGAACGCAAUACCUGGUCAAAUGUCACCCCCACAAACAUUUGACACACAGGUAUUGCCAGAAGCUUCCCCAAGGACCACAAAGAAACAACAACAACAAC	(((((...)))))....((((((((((...((((((((((...(((((((((((((((((((...........)))))))))...))))))))))))))))))))))))))))))......................
LocalEnergy_H1_712	TTCTAATACGACTCACTATAGGTACTATGTACCAAAGGCATGAACTGCACGGCTGTCATGAACGGTTGACTCGTTGGTGGTTTGACAATAAACTACCAAACACGAGTCAACCCATGACAGCCCAGTTCATGCACAAAGAAACAACAACAACAAC	GGUACUAUGUACCAAAGGCAUGAACUGCACGGCUGUCAUGAACGGUUGACUCGUUGGUGGUUUGACAAUAAACUACCAAACACGAGUCAACCCAUGACAGCCCAGUUCAUGCACAAAGAAACAACAACAACAAC	(((((...)))))....((((((((((...((((((((((...(((((((((((((((((((((....)))))))))))...))))))))))))))))))))))))))))))......................
LocalEnergy_H1_713	TTCTAATACGACTCACTATAGGTACTATGTACCAAAGGGCGCCACGGCACGGAACGTTTGAACGTGCGAGCAGTGCCAATTATTACAACCCAAATAATTGGTAACACTGCTCGCACCAAACGTTCCCCGTGGCGCCACAAAGAAACAACAACAACAAC	GGUACUAUGUACCAAAGGGCGCCACGGCACGGAACGUUUGAACGUGCGAGCAGUGCCAAUUAUUACAACCCAAAUAAUUGGUAACACUGCUCGCACCAAACGUUCCCCGUGGCGCCACAAAGAAACAACAACAACAAC	(((((...)))))....((((((((((...((((((((((...(((((((((((((((((((((........)))))))))))...))))))))))))))))))))))))))))))......................
LocalEnergy_H1_714	TTCTAATACGACTCACTATAGGTACTATGTACCAAAGGCCCGCGTCGCACGGCCCGGCAGAACGACCACCTAGACCAATCCAATTGGTACACTAGGTGGTCCTGCCGGGCCCGACGCGGGCACAAAGAAACAACAACAACAAC	GGUACUAUGUACCAAAGGCCCGCGUCGCACGGCCCGGCAGAACGACCACCUAGACCAAUCCAAUUGGUACACUAGGUGGUCCUGCCGGGCCCGACGCGGGCACAAAGAAACAACAACAACAAC	(((((...)))))....((((((((((...((((((((((...((((((((((((((((...))))))...))))))))))))))))))))))))))))))......................
LocalEnergy_H1_715	TTCTAATACGACTCACTATAGGTACTATGTACCAAAGGAAAGGTGCGCACGGGCATACGGAACGAAGCAACCGTAGCTCACCAAGCTAACACGGTTGCTTCCCGTATGCCCCGCACCTTTCACAAAGAAACAACAACAACAAC	GGUACUAUGUACCAAAGGAAAGGUGCGCACGGGCAUACGGAACGAAGCAACCGUAGCUCACCAAGCUAACACGGUUGCUUCCCGUAUGCCCCGCACCUUUCACAAAGAAACAACAACAACAAC	(((((...)))))....((((((((((...((((((((((...(((((((((((((((.....)))))...))))))))))))))))))))))))))))))......................
LocalEnergy_H1_716	TTCTAATACGACTCACTATAGGTACTATGTACCAAAGGACGCTCATGCACGTACTCCAAGAACGTTGACACGGAAAGAGATACCCCCCCCTATTTCTTTACACCGTGTCAACCTTGGAGTACCATGAGCGTCACAAAGAAACAACAACAACAAC	GGUACUAUGUACCAAAGGACGCUCAUGCACGUACUCCAAGAACGUUGACACGGAAAGAGAUACCCCCCCCUAUUUCUUUACACCGUGUCAACCUUGGAGUACCAUGAGCGUCACAAAGAAACAACAACAACAAC	(((((...)))))....((((((((((...((((((((((...(((((((((((((((((((........)))))))))...))))))))))))))))))))))))))))))......................
LocalEnergy_H1_717	TTCTAATACGACTCACTATAGGTACTATGTACCAAAGGCAAGCGCCGCACGGTCACGTCGAACGTGACACCAGGATAGCGTGGGCCCCCCCCCCCCCCACGTTATTACACTGGTGTCACCGACGTGACCCGGCGCTTGCACAAAGAAACAACAACAACAAC	GGUACUAUGUACCAAAGGCAAGCGCCGCACGGUCACGUCGAACGUGACACCAGGAUAGCGUGGGCCCCCCCCCCCCCCACGUUAUUACACUGGUGUCACCGACGUGACCCGGCGCUUGCACAAAGAAACAACAACAACAAC	(((((...)))))....((((((((((...((((((((((...(((((((((((((((((((((...........)))))))))))...))))))))))))))))))))))))))))))......................
LocalEnergy_H1_718	TTCTAATACGACTCACTATAGGTACTATGTACCAAAGGGGCTAAGGGCACGGACAACTTGAACGCCAGTTTAGAAATTATACTACAAGTATAATTTACACTAAACTGGCCAAGTTGTCCCCCTTAGCCCACAAAGAAACAACAACAACAAC	GGUACUAUGUACCAAAGGGGCUAAGGGCACGGACAACUUGAACGCCAGUUUAGAAAUUAUACUACAAGUAUAAUUUACACUAAACUGGCCAAGUUGUCCCCCUUAGCCCACAAAGAAACAACAACAACAAC	(((((...)))))....((((((((((...((((((((((...((((((((((((((((((((...))))))))))...))))))))))))))))))))))))))))))......................
LocalEnergy_H1_719	TTCTAATACGACTCACTATAGGTACTATGTACCAAAGGAATGCATGGCACGCTTATTAGGAACGAAGCAACCGGGCGCCCCCCCCCCGCCACACGGTTGCTTCCCTAATAAGCCCATGCATTCACAAAGAAACAACAACAACAAC	GGUACUAUGUACCAAAGGAAUGCAUGGCACGCUUAUUAGGAACGAAGCAACCGGGCGCCCCCCCCCCGCCACACGGUUGCUUCCCUAAUAAGCCCAUGCAUUCACAAAGAAACAACAACAACAAC	(((((...)))))....((((((((((...((((((((((...((((((((((((((.........))))...))))))))))))))))))))))))))))))......................
LocalEnergy_H1_720	TTCTAATACGACTCACTATAGGTACTATGTACCAAAGGGGCTAAGGGCACGGGCATACGGAACGGTCCGGGGGCGCCACCCATGGCGACACCCCCGGACCCCGTATGCCCCCCTTAGCCCACAAAGAAACAACAACAACAAC	GGUACUAUGUACCAAAGGGGCUAAGGGCACGGGCAUACGGAACGGUCCGGGGGCGCCACCCAUGGCGACACCCCCGGACCCCGUAUGCCCCCCUUAGCCCACAAAGAAACAACAACAACAAC	(((((...)))))....((((((((((...((((((((((...(((((((((((((((....)))))...))))))))))))))))))))))))))))))......................
LocalEnergy_H1_721	TTCTAATACGACTCACTATAGGTACTATGTACCAAAGGGCGGGGAGGCACGGCTGTCATGAACGGCACGCCGGATTGATACAAACATCAATACACCGGCGTGCCCATGACAGCCCCTCCCCGCCACAAAGAAACAACAACAACAAC	GGUACUAUGUACCAAAGGGCGGGGAGGCACGGCUGUCAUGAACGGCACGCCGGAUUGAUACAAACAUCAAUACACCGGCGUGCCCAUGACAGCCCCUCCCCGCCACAAAGAAACAACAACAACAAC	(((((...)))))....((((((((((...((((((((((...((((((((((((((((......))))))...))))))))))))))))))))))))))))))......................
LocalEnergy_H1_722	TTCTAATACGACTCACTATAGGTACTATGTACCAAAGGTTCGGGTTGCACGCAGCACCAGAACGGAGGGAGGGGATGGATGATACCCAAACTATCATTTATTACACCCTCCCTCCCTGGTGCTGCCAACCCGAACACAAAGAAACAACAACAACAAC	GGUACUAUGUACCAAAGGUUCGGGUUGCACGCAGCACCAGAACGGAGGGAGGGGAUGGAUGAUACCCAAACUAUCAUUUAUUACACCCUCCCUCCCUGGUGCUGCCAACCCGAACACAAAGAAACAACAACAACAAC	(((((...)))))....((((((((((...((((((((((...(((((((((((((((((((((.......)))))))))))...))))))))))))))))))))))))))))))......................
LocalEnergy_H1_723	TTCTAATACGACTCACTATAGGTACTATGTACCAAAGGGGAGGCCGGCACGTCTTGAGGGAACGGCTAGTAGGATTCCAGCCCCCCCCCCCTGGAATACACCTACTAGCCCCCTCAAGACCCGGCCTCCCACAAAGAAACAACAACAACAAC	GGUACUAUGUACCAAAGGGGAGGCCGGCACGUCUUGAGGGAACGGCUAGUAGGAUUCCAGCCCCCCCCCCCUGGAAUACACCUACUAGCCCCCUCAAGACCCGGCCUCCCACAAAGAAACAACAACAACAAC	(((((...)))))....((((((((((...((((((((((...(((((((((((((((((..........)))))))...))))))))))))))))))))))))))))))......................
LocalEnergy_H1_724	TTCTAATACGACTCACTATAGGTACTATGTACCAAAGGCAACGGGGGCACGGCTACGCTGAACGGCGAGAGGGTCACCAACCAACCGTTGGTGAACACCCTCTCGCCCAGCGTAGCCCCCCCGTTGCACAAAGAAACAACAACAACAAC	GGUACUAUGUACCAAAGGCAACGGGGGCACGGCUACGCUGAACGGCGAGAGGGUCACCAACCAACCGUUGGUGAACACCCUCUCGCCCAGCGUAGCCCCCCCGUUGCACAAAGAAACAACAACAACAAC	(((((...)))))....((((((((((...((((((((((...((((((((((((((((((.....))))))))...))))))))))))))))))))))))))))))......................
LocalEnergy_H1_725	TTCTAATACGACTCACTATAGGTACTATGTACCAAAGGCAACATTTGCACGGGCACAAAGAACGCACCTGCGGGCGTACACACACGCACACCGCAGGTGCCTTTGTGCCCCAAATGTTGCACAAAGAAACAACAACAACAAC	GGUACUAUGUACCAAAGGCAACAUUUGCACGGGCACAAAGAACGCACCUGCGGGCGUACACACACGCACACCGCAGGUGCCUUUGUGCCCCAAAUGUUGCACAAAGAAACAACAACAACAAC	(((((...)))))....((((((((((...((((((((((...((((((((((((((......))))...))))))))))))))))))))))))))))))......................
LocalEnergy_H1_726	TTCTAATACGACTCACTATAGGTACTATGTACCAAAGGGTCCTTGGGCACGGCCGGCCGGAACGCACGTAGGGCCCGCCCAACCAACACAGGCGGGACACCCTACGTGCCCGGCCGGCCCCCAAGGACCACAAAGAAACAACAACAACAAC	GGUACUAUGUACCAAAGGGUCCUUGGGCACGGCCGGCCGGAACGCACGUAGGGCCCGCCCAACCAACACAGGCGGGACACCCUACGUGCCCGGCCGGCCCCCAAGGACCACAAAGAAACAACAACAACAAC	(((((...)))))....((((((((((...((((((((((...((((((((((((((((...........))))))...))))))))))))))))))))))))))))))......................
LocalEnergy_H1_727	TTCTAATACGACTCACTATAGGTACTATGTACCAAAGGGGGTGAAAGCACGGAGTCACCGAACGGCTGCTGGGTACTGGGACCCCCCCCCCCTCTTAGTAACACCCAGCAGCCCGGTGACTCCCTTTCACCCCACAAAGAAACAACAACAACAAC	GGUACUAUGUACCAAAGGGGGUGAAAGCACGGAGUCACCGAACGGCUGCUGGGUACUGGGACCCCCCCCCCCUCUUAGUAACACCCAGCAGCCCGGUGACUCCCUUUCACCCCACAAAGAAACAACAACAACAAC	(((((...)))))....((((((((((...((((((((((...((((((((((((((((((...........))))))))...))))))))))))))))))))))))))))))......................
LocalEnergy_H1_728	TTCTAATACGACTCACTATAGGTACTATGTACCAAAGGATAGGGATGCACGAGTCCCGAGAACGGCCAGCCCGACCGAATCCTCACACCAGGATTCGGTACACGGGCTGGCCCTCGGGACTCCATCCCTATCACAAAGAAACAACAACAACAAC	GGUACUAUGUACCAAAGGAUAGGGAUGCACGAGUCCCGAGAACGGCCAGCCCGACCGAAUCCUCACACCAGGAUUCGGUACACGGGCUGGCCCUCGGGACUCCAUCCCUAUCACAAAGAAACAACAACAACAAC	(((((...)))))....((((((((((...((((((((((...((((((((((((((((((((......))))))))))...))))))))))))))))))))))))))))))......................
LocalEnergy_H1_729	TTCTAATACGACTCACTATAGGTACTATGTACCAAAGGTCACATCCGCACGGAGCATAAGAACGTCTCCCCAGCAGTGGTGTAGCCCCCCCCCCTATACCACTGACACTGGGGAGACCTTATGCTCCCGGATGTGACACAAAGAAACAACAACAACAAC	GGUACUAUGUACCAAAGGUCACAUCCGCACGGAGCAUAAGAACGUCUCCCCAGCAGUGGUGUAGCCCCCCCCCCUAUACCACUGACACUGGGGAGACCUUAUGCUCCCGGAUGUGACACAAAGAAACAACAACAACAAC	(((((...)))))....((((((((((...((((((((((...(((((((((((((((((((((.........)))))))))))...))))))))))))))))))))))))))))))......................
LocalEnergy_H1_730	TTCTAATACGACTCACTATAGGTACTATGTACCAAAGGGCCTCACGGCACGGCGTGCCGGAACGTACCAGAGGGTATCACAACAAACATACACACCTCTGGTACCCGGCACGCCCCGTGAGGCCACAAAGAAACAACAACAACAAC	GGUACUAUGUACCAAAGGGCCUCACGGCACGGCGUGCCGGAACGUACCAGAGGGUAUCACAACAAACAUACACACCUCUGGUACCCGGCACGCCCCGUGAGGCCACAAAGAAACAACAACAACAAC	(((((...)))))....((((((((((...((((((((((...((((((((((((((..........))))...))))))))))))))))))))))))))))))......................
LocalEnergy_H1_731	TTCTAATACGACTCACTATAGGTACTATGTACCAAAGGGTCGGTCAGCACGTGGGAGCCGAACGTGCGAGCAGAGTTATAACGCCCACCAAAACCGTTATAACTACACTGCTCGCACCGGCTCCCACCTGACCGACCACAAAGAAACAACAACAACAAC	GGUACUAUGUACCAAAGGGUCGGUCAGCACGUGGGAGCCGAACGUGCGAGCAGAGUUAUAACGCCCACCAAAACCGUUAUAACUACACUGCUCGCACCGGCUCCCACCUGACCGACCACAAAGAAACAACAACAACAAC	(((((...)))))....((((((((((...((((((((((...((((((((((((((((((((...........))))))))))...))))))))))))))))))))))))))))))......................
LocalEnergy_H1_732	TTCTAATACGACTCACTATAGGTACTATGTACCAAAGGGTCGGTCAGCACGGTCGCCCGGAACGCCCGTACCGCGCGGGCCCCACCAGCCCGTGACACGGTACGGGCCCGGGCGACCCTGACCGACCACAAAGAAACAACAACAACAAC	GGUACUAUGUACCAAAGGGUCGGUCAGCACGGUCGCCCGGAACGCCCGUACCGCGCGGGCCCCACCAGCCCGUGACACGGUACGGGCCCGGGCGACCCUGACCGACCACAAAGAAACAACAACAACAAC	(((((...)))))....((((((((((...((((((((((...(((((((((((((((((.......)))))))...))))))))))))))))))))))))))))))......................
LocalEnergy_H1_733	TTCTAATACGACTCACTATAGGTACTATGTACCAAAGGCATGCCTCGCACGGGGACTGAGAACGCGGACCATGTATGGCCTGCACCAGGTCATAACACATGGTCCGCCTCAGTCCCCCGAGGCATGCACAAAGAAACAACAACAACAAC	GGUACUAUGUACCAAAGGCAUGCCUCGCACGGGGACUGAGAACGCGGACCAUGUAUGGCCUGCACCAGGUCAUAACACAUGGUCCGCCUCAGUCCCCCGAGGCAUGCACAAAGAAACAACAACAACAAC	(((((...)))))....((((((((((...((((((((((...(((((((((((((((((((...)))))))))...))))))))))))))))))))))))))))))......................
LocalEnergy_H1_734	TTCTAATACGACTCACTATAGGTACTATGTACCAAAGGTCACACGCGCACGCTGATCCAGAACGGAGTGTGGGCACGTATACCCCATATACGTGACACCCACACTCCCTGGATCAGCCGCGTGTGACACAAAGAAACAACAACAACAAC	GGUACUAUGUACCAAAGGUCACACGCGCACGCUGAUCCAGAACGGAGUGUGGGCACGUAUACCCCAUAUACGUGACACCCACACUCCCUGGAUCAGCCGCGUGUGACACAAAGAAACAACAACAACAAC	(((((...)))))....((((((((((...((((((((((...((((((((((((((((((.....))))))))...))))))))))))))))))))))))))))))......................
LocalEnergy_H1_735	TTCTAATACGACTCACTATAGGTACTATGTACCAAAGGGGCCTGCAGCACGCTTATTAGGAACGCGAGCGGGGACTGGCGACGACCCTCGTCGCTAGTACACCCCGCTCGCCCTAATAAGCCTGCAGGCCCACAAAGAAACAACAACAACAAC	GGUACUAUGUACCAAAGGGGCCUGCAGCACGCUUAUUAGGAACGCGAGCGGGGACUGGCGACGACCCUCGUCGCUAGUACACCCCGCUCGCCCUAAUAAGCCUGCAGGCCCACAAAGAAACAACAACAACAAC	(((((...)))))....((((((((((...((((((((((...(((((((((((((((((((((...)))))))))))...))))))))))))))))))))))))))))))......................
LocalEnergy_H1_736	TTCTAATACGACTCACTATAGGTACTATGTACCAAAGGCAACGGGGGCACGGAGGCAGTGAACGTAGACAGTGCGTTTCGAATCCCCCCCCCCATTTGAAACGACACACTGTCTACCACTGCCTCCCCCCCGTTGCACAAAGAAACAACAACAACAAC	GGUACUAUGUACCAAAGGCAACGGGGGCACGGAGGCAGUGAACGUAGACAGUGCGUUUCGAAUCCCCCCCCCCAUUUGAAACGACACACUGUCUACCACUGCCUCCCCCCCGUUGCACAAAGAAACAACAACAACAAC	(((((...)))))....((((((((((...((((((((((...((((((((((((((((((((..........))))))))))...))))))))))))))))))))))))))))))......................
LocalEnergy_H1_737	TTCTAATACGACTCACTATAGGTACTATGTACCAAAGGTTCGGAGTGCACGGCACCTCTGAACGTACCAGAGGACGGGGAACACTTCCCCGTACACCTCTGGTACCAGAGGTGCCCACTCCGAACACAAAGAAACAACAACAACAAC	GGUACUAUGUACCAAAGGUUCGGAGUGCACGGCACCUCUGAACGUACCAGAGGACGGGGAACACUUCCCCGUACACCUCUGGUACCAGAGGUGCCCACUCCGAACACAAAGAAACAACAACAACAAC	(((((...)))))....((((((((((...((((((((((...((((((((((((((((((...))))))))...))))))))))))))))))))))))))))))......................
LocalEnergy_H1_738	TTCTAATACGACTCACTATAGGTACTATGTACCAAAGGGCCTCACGGCACGCACGAGGGGAACGGCTAGTAGGATGGGAGCTTGCCATAAGCTTCCATACACCTACTAGCCCCCCTCGTGCCCGTGAGGCCACAAAGAAACAACAACAACAAC	GGUACUAUGUACCAAAGGGCCUCACGGCACGCACGAGGGGAACGGCUAGUAGGAUGGGAGCUUGCCAUAAGCUUCCAUACACCUACUAGCCCCCCUCGUGCCCGUGAGGCCACAAAGAAACAACAACAACAAC	(((((...)))))....((((((((((...((((((((((...(((((((((((((((((((((...)))))))))))...))))))))))))))))))))))))))))))......................
LocalEnergy_H1_739	TTCTAATACGACTCACTATAGGTACTATGTACCAAAGGCTCGCAACGCACGAATATTGCGAACGTCGTACATGGTTATTGTAAACAAACCAACAATAACACACATGTACGACCGCAATATTCCGTTGCGAGCACAAAGAAACAACAACAACAAC	GGUACUAUGUACCAAAGGCUCGCAACGCACGAAUAUUGCGAACGUCGUACAUGGUUAUUGUAAACAAACCAACAAUAACACACAUGUACGACCGCAAUAUUCCGUUGCGAGCACAAAGAAACAACAACAACAAC	(((((...)))))....((((((((((...((((((((((...((((((((((((((((((..........))))))))...))))))))))))))))))))))))))))))......................
LocalEnergy_H1_740	TTCTAATACGACTCACTATAGGTACTATGTACCAAAGGTCGTGCGTGCACGAAGCTTCTGAACGGATCAGACGTTGTATTGTTTACACAAAATAAATAATACAAACACGTCTGATCCCAGAAGCTTCCACGCACGACACAAAGAAACAACAACAACAAC	GGUACUAUGUACCAAAGGUCGUGCGUGCACGAAGCUUCUGAACGGAUCAGACGUUGUAUUGUUUACACAAAAUAAAUAAUACAAACACGUCUGAUCCCAGAAGCUUCCACGCACGACACAAAGAAACAACAACAACAAC	(((((...)))))....((((((((((...((((((((((...((((((((((((((((((((((.......))))))))))))...))))))))))))))))))))))))))))))......................
LocalEnergy_H1_741	TTCTAATACGACTCACTATAGGTACTATGTACCAAAGGTTCGGGTTGCACGGACAACTTGAACGTGCGAGCAGAATAATCTCCCCCCCCCAGATTATTACACTGCTCGCACCAAGTTGTCCCAACCCGAACACAAAGAAACAACAACAACAAC	GGUACUAUGUACCAAAGGUUCGGGUUGCACGGACAACUUGAACGUGCGAGCAGAAUAAUCUCCCCCCCCCAGAUUAUUACACUGCUCGCACCAAGUUGUCCCAACCCGAACACAAAGAAACAACAACAACAAC	(((((...)))))....((((((((((...((((((((((...((((((((((((((((((.........))))))))...))))))))))))))))))))))))))))))......................
LocalEnergy_H1_742	TTCTAATACGACTCACTATAGGTACTATGTACCAAAGGCGCGCGCAGCACGAGTCCCGAGAACGCACGCGGAGTATTATTGGATCCCCCCCCCCATCCAATAATAACACTCCGCGTGCCTCGGGACTCCTGCGCGCGCACAAAGAAACAACAACAACAAC	GGUACUAUGUACCAAAGGCGCGCGCAGCACGAGUCCCGAGAACGCACGCGGAGUAUUAUUGGAUCCCCCCCCCCAUCCAAUAAUAACACUCCGCGUGCCUCGGGACUCCUGCGCGCGCACAAAGAAACAACAACAACAAC	(((((...)))))....((((((((((...((((((((((...(((((((((((((((((((((..........)))))))))))...))))))))))))))))))))))))))))))......................
LocalEnergy_H1_743	TTCTAATACGACTCACTATAGGTACTATGTACCAAAGGGAGGACTAGCACGCCTCCGTAGAACGGCTTTAATGGGCCAGACCCTCTGGCCACACATTAAAGCCCTACGGAGGCCTAGTCCTCCACAAAGAAACAACAACAACAAC	GGUACUAUGUACCAAAGGGAGGACUAGCACGCCUCCGUAGAACGGCUUUAAUGGGCCAGACCCUCUGGCCACACAUUAAAGCCCUACGGAGGCCUAGUCCUCCACAAAGAAACAACAACAACAAC	(((((...)))))....((((((((((...((((((((((...(((((((((((((((((...)))))))...))))))))))))))))))))))))))))))......................
LocalEnergy_H1_744	TTCTAATACGACTCACTATAGGTACTATGTACCAAAGGTTCTACTCGCACGGTCGCCCGGAACGCCTGGCGCGGCCCCGCGCGACACAAAATCGCGCGGGGCACACGCGCCAGGCCCGGGCGACCCGAGTAGAACACAAAGAAACAACAACAACAAC	GGUACUAUGUACCAAAGGUUCUACUCGCACGGUCGCCCGGAACGCCUGGCGCGGCCCCGCGCGACACAAAAUCGCGCGGGGCACACGCGCCAGGCCCGGGCGACCCGAGUAGAACACAAAGAAACAACAACAACAAC	(((((...)))))....((((((((((...((((((((((...(((((((((((((((((((((.......)))))))))))...))))))))))))))))))))))))))))))......................
LocalEnergy_H1_745	TTCTAATACGACTCACTATAGGTACTATGTACCAAAGGGGCTAAGGGCACGCATGTTGCGAACGTGGGCGTCGGGCCGCCCTCCCCAGGGCGGCCACACGACGCCCACCGCAACATGCCCCTTAGCCCACAAAGAAACAACAACAACAAC	GGUACUAUGUACCAAAGGGGCUAAGGGCACGCAUGUUGCGAACGUGGGCGUCGGGCCGCCCUCCCCAGGGCGGCCACACGACGCCCACCGCAACAUGCCCCUUAGCCCACAAAGAAACAACAACAACAAC	(((((...)))))....((((((((((...((((((((((...(((((((((((((((((((....)))))))))...))))))))))))))))))))))))))))))......................
LocalEnergy_H1_746	TTCTAATACGACTCACTATAGGTACTATGTACCAAAGGCCGTGCATGCACGGCGTGCCGGAACGCGAGGCGTGATATGATAATAAACAAAATATTATTATATACACACGCCTCGCCCGGCACGCCCATGCACGGCACAAAGAAACAACAACAACAAC	GGUACUAUGUACCAAAGGCCGUGCAUGCACGGCGUGCCGGAACGCGAGGCGUGAUAUGAUAAUAAACAAAAUAUUAUUAUAUACACACGCCUCGCCCGGCACGCCCAUGCACGGCACAAAGAAACAACAACAACAAC	(((((...)))))....((((((((((...((((((((((...(((((((((((((((((((((.......)))))))))))...))))))))))))))))))))))))))))))......................
LocalEnergy_H1_747	TTCTAATACGACTCACTATAGGTACTATGTACCAAAGGGCAGTTGCGCACGGAACGCGGGAACGCTGCTCGAGACTCTGACCACCCACCATGGTCAGAGTACACTCGAGCAGCCCCGCGTTCCCGCAACTGCCACAAAGAAACAACAACAACAAC	GGUACUAUGUACCAAAGGGCAGUUGCGCACGGAACGCGGGAACGCUGCUCGAGACUCUGACCACCCACCAUGGUCAGAGUACACUCGAGCAGCCCCGCGUUCCCGCAACUGCCACAAAGAAACAACAACAACAAC	(((((...)))))....((((((((((...((((((((((...((((((((((((((((((((.......))))))))))...))))))))))))))))))))))))))))))......................
LocalEnergy_H1_748	TTCTAATACGACTCACTATAGGTACTATGTACCAAAGGCATGCCTCGCACGTGCCATAGGAACGTCATGTATGAGTGGATTACCCCCTAATCCACTACACATACATGACCCTATGGCACCGAGGCATGCACAAAGAAACAACAACAACAAC	GGUACUAUGUACCAAAGGCAUGCCUCGCACGUGCCAUAGGAACGUCAUGUAUGAGUGGAUUACCCCCUAAUCCACUACACAUACAUGACCCUAUGGCACCGAGGCAUGCACAAAGAAACAACAACAACAAC	(((((...)))))....((((((((((...((((((((((...(((((((((((((((((((.....)))))))))...))))))))))))))))))))))))))))))......................
LocalEnergy_H1_749	TTCTAATACGACTCACTATAGGTACTATGTACCAAAGGGAGAGCATGCACGGCTGTCATGAACGCCTGGCGCGCGGGCAACCAAACCCCGACACGCGCCAGGCCATGACAGCCCATGCTCTCCACAAAGAAACAACAACAACAAC	GGUACUAUGUACCAAAGGGAGAGCAUGCACGGCUGUCAUGAACGCCUGGCGCGCGGGCAACCAAACCCCGACACGCGCCAGGCCAUGACAGCCCAUGCUCUCCACAAAGAAACAACAACAACAAC	(((((...)))))....((((((((((...((((((((((...((((((((((((((.........))))...))))))))))))))))))))))))))))))......................
LocalEnergy_H1_750	TTCTAATACGACTCACTATAGGTACTATGTACCAAAGGCGCGCGCAGCACGGTCACGTCGAACGCCTATAGGGAAATAATAACCCCCTTATTATTTACACCCTATAGGCCGACGTGACCCTGCGCGCGCACAAAGAAACAACAACAACAAC	GGUACUAUGUACCAAAGGCGCGCGCAGCACGGUCACGUCGAACGCCUAUAGGGAAAUAAUAACCCCCUUAUUAUUUACACCCUAUAGGCCGACGUGACCCUGCGCGCGCACAAAGAAACAACAACAACAAC	(((((...)))))....((((((((((...((((((((((...(((((((((((((((((((.....)))))))))...))))))))))))))))))))))))))))))......................
LocalEnergy_H1_751	TTCTAATACGACTCACTATAGGTACTATGTACCAAAGGGCGCCACGGCACGATTGGGTCGAACGGCCCTGGCGTAGTTCCAAACTAACACGCCAGGGCCCGACCCAATCCCGTGGCGCCACAAAGAAACAACAACAACAAC	GGUACUAUGUACCAAAGGGCGCCACGGCACGAUUGGGUCGAACGGCCCUGGCGUAGUUCCAAACUAACACGCCAGGGCCCGACCCAAUCCCGUGGCGCCACAAAGAAACAACAACAACAAC	(((((...)))))....((((((((((...((((((((((...(((((((((((((((...)))))...))))))))))))))))))))))))))))))......................
LocalEnergy_H1_752	TTCTAATACGACTCACTATAGGTACTATGTACCAAAGGGAGGACTAGCACGGCCCAGCCGAACGCACCTGCGGGAAGATACTGTCACACACACAGTATCTTTACACCGCAGGTGCCGGCTGGGCCCTAGTCCTCCACAAAGAAACAACAACAACAAC	GGUACUAUGUACCAAAGGGAGGACUAGCACGGCCCAGCCGAACGCACCUGCGGGAAGAUACUGUCACACACACAGUAUCUUUACACCGCAGGUGCCGGCUGGGCCCUAGUCCUCCACAAAGAAACAACAACAACAAC	(((((...)))))....((((((((((...((((((((((...(((((((((((((((((((((.......)))))))))))...))))))))))))))))))))))))))))))......................
LocalEnergy_H1_753	TTCTAATACGACTCACTATAGGTACTATGTACCAAAGGATAGGGATGCACGAATATTGCGAACGACTATGGGGGATATAACCTCAAACCCCCACGAGGTTATATTACACCCCATAGTCCGCAATATTCCATCCCTATCACAAAGAAACAACAACAACAAC	GGUACUAUGUACCAAAGGAUAGGGAUGCACGAAUAUUGCGAACGACUAUGGGGGAUAUAACCUCAAACCCCCACGAGGUUAUAUUACACCCCAUAGUCCGCAAUAUUCCAUCCCUAUCACAAAGAAACAACAACAACAAC	(((((...)))))....((((((((((...((((((((((...(((((((((((((((((((((..........)))))))))))...))))))))))))))))))))))))))))))......................
LocalEnergy_H1_754	TTCTAATACGACTCACTATAGGTACTATGTACCAAAGGCAACTTCCGCACGCTTTGCGGGAACGCTCCGCGGGGGCCGTAGTGCAACCCCACACACTACGGCCACACCCGCGGAGCCCCGCAAAGCCGGAAGTTGCACAAAGAAACAACAACAACAAC	GGUACUAUGUACCAAAGGCAACUUCCGCACGCUUUGCGGGAACGCUCCGCGGGGGCCGUAGUGCAACCCCACACACUACGGCCACACCCGCGGAGCCCCGCAAAGCCGGAAGUUGCACAAAGAAACAACAACAACAAC	(((((...)))))....((((((((((...((((((((((...((((((((((((((((((((..........))))))))))...))))))))))))))))))))))))))))))......................
LocalEnergy_H1_755	TTCTAATACGACTCACTATAGGTACTATGTACCAAAGGGCATCGCGGCACGGTTCCGCCGAACGCGGACCATGTATACCACCTATAACACATGGTCCGCCGGCGGAACCCCGCGATGCCACAAAGAAACAACAACAACAAC	GGUACUAUGUACCAAAGGGCAUCGCGGCACGGUUCCGCCGAACGCGGACCAUGUAUACCACCUAUAACACAUGGUCCGCCGGCGGAACCCCGCGAUGCCACAAAGAAACAACAACAACAAC	(((((...)))))....((((((((((...((((((((((...((((((((((((((.....))))...))))))))))))))))))))))))))))))......................
LocalEnergy_H1_756	TTCTAATACGACTCACTATAGGTACTATGTACCAAAGGGCCGGGAAGCACGAATCCTGGGAACGTTAGGAAGGAATTGTGAGCACAACTTATAATTACACCTTCCTAACCCCAGGATTCCTTCCCGGCCACAAAGAAACAACAACAACAAC	GGUACUAUGUACCAAAGGGCCGGGAAGCACGAAUCCUGGGAACGUUAGGAAGGAAUUGUGAGCACAACUUAUAAUUACACCUUCCUAACCCCAGGAUUCCUUCCCGGCCACAAAGAAACAACAACAACAAC	(((((...)))))....((((((((((...((((((((((...(((((((((((((((((((.....)))))))))...))))))))))))))))))))))))))))))......................
LocalEnergy_H1_757	TTCTAATACGACTCACTATAGGTACTATGTACCAAAGGGCATCGCGGCACGCACGAGGGGAACGTCTCCCCAGTACTCACCCCCACAAAGTAACACTGGGGAGACCCCCTCGTGCCCGCGATGCCACAAAGAAACAACAACAACAAC	GGUACUAUGUACCAAAGGGCAUCGCGGCACGCACGAGGGGAACGUCUCCCCAGUACUCACCCCCACAAAGUAACACUGGGGAGACCCCCUCGUGCCCGCGAUGCCACAAAGAAACAACAACAACAAC	(((((...)))))....((((((((((...((((((((((...((((((((((((((...........))))...))))))))))))))))))))))))))))))......................
LocalEnergy_H1_758	TTCTAATACGACTCACTATAGGTACTATGTACCAAAGGAGTCTCGCGCACGCCCCGCTTGAACGGCCAACTCGCTGGGGCCGCCACACACGCGGCCCCAGACACGAGTTGGCCCAAGCGGGGCCGCGAGACTCACAAAGAAACAACAACAACAAC	GGUACUAUGUACCAAAGGAGUCUCGCGCACGCCCCGCUUGAACGGCCAACUCGCUGGGGCCGCCACACACGCGGCCCCAGACACGAGUUGGCCCAAGCGGGGCCGCGAGACUCACAAAGAAACAACAACAACAAC	(((((...)))))....((((((((((...((((((((((...((((((((((((((((((((.......))))))))))...))))))))))))))))))))))))))))))......................
LocalEnergy_H1_759	TTCTAATACGACTCACTATAGGTACTATGTACCAAAGGCCGGCAACGCACGCTTATTAGGAACGCGTACCCGGATAACCCTTATACACCGGGTACGCCCTAATAAGCCGTTGCCGGCACAAAGAAACAACAACAACAAC	GGUACUAUGUACCAAAGGCCGGCAACGCACGCUUAUUAGGAACGCGUACCCGGAUAACCCUUAUACACCGGGUACGCCCUAAUAAGCCGUUGCCGGCACAAAGAAACAACAACAACAAC	(((((...)))))....((((((((((...((((((((((...((((((((((((((...))))...))))))))))))))))))))))))))))))......................
LocalEnergy_H1_760	TTCTAATACGACTCACTATAGGTACTATGTACCAAAGGAGGCTTGAGCACGGGTGAGCAGAACGCGTTATTTGTGTACCAACATACAACACAAATAACGCCTGCTCACCCCTCAAGCCTCACAAAGAAACAACAACAACAAC	GGUACUAUGUACCAAAGGAGGCUUGAGCACGGGUGAGCAGAACGCGUUAUUUGUGUACCAACAUACAACACAAAUAACGCCUGCUCACCCCUCAAGCCUCACAAAGAAACAACAACAACAAC	(((((...)))))....((((((((((...((((((((((...((((((((((((((......))))...))))))))))))))))))))))))))))))......................
LocalEnergy_H1_761	TTCTAATACGACTCACTATAGGTACTATGTACCAAAGGCAACGGGGGCACGGAGTCACCGAACGCTGTGCCCGTTACTGATGGAAAACCATTCATCAGTAAACACGGGCACAGCCGGTGACTCCCCCCCGTTGCACAAAGAAACAACAACAACAAC	GGUACUAUGUACCAAAGGCAACGGGGGCACGGAGUCACCGAACGCUGUGCCCGUUACUGAUGGAAAACCAUUCAUCAGUAAACACGGGCACAGCCGGUGACUCCCCCCCGUUGCACAAAGAAACAACAACAACAAC	(((((...)))))....((((((((((...((((((((((...(((((((((((((((((((((......)))))))))))...))))))))))))))))))))))))))))))......................
LocalEnergy_H1_762	TTCTAATACGACTCACTATAGGTACTATGTACCAAAGGCTGAGGTAGCACGGCGTGCCGGAACGGAACCCGGGCGCGGGCCCCCCCCCCCGGGGCCCGCGACACCCGGGTTCCCCGGCACGCCCTACCTCAGCACAAAGAAACAACAACAACAAC	GGUACUAUGUACCAAAGGCUGAGGUAGCACGGCGUGCCGGAACGGAACCCGGGCGCGGGCCCCCCCCCCCGGGGCCCGCGACACCCGGGUUCCCCGGCACGCCCUACCUCAGCACAAAGAAACAACAACAACAAC	(((((...)))))....((((((((((...((((((((((...((((((((((((((((((((.......))))))))))...))))))))))))))))))))))))))))))......................
LocalEnergy_H1_763	TTCTAATACGACTCACTATAGGTACTATGTACCAAAGGCCGTGTGGGCACGGACAACTTGAACGTGGGCGTCGGGTAAACAAACATTGTTTACCACACGACGCCCACCAAGTTGTCCCCCACACGGCACAAAGAAACAACAACAACAAC	GGUACUAUGUACCAAAGGCCGUGUGGGCACGGACAACUUGAACGUGGGCGUCGGGUAAACAAACAUUGUUUACCACACGACGCCCACCAAGUUGUCCCCCACACGGCACAAAGAAACAACAACAACAAC	(((((...)))))....((((((((((...((((((((((...(((((((((((((((((((...)))))))))...))))))))))))))))))))))))))))))......................
LocalEnergy_H1_764	TTCTAATACGACTCACTATAGGTACTATGTACCAAAGGAAAGGTGCGCACGTCTCACGCGAACGTTAGGAAGGACGGACACCCGTACACCTTCCTAACCGCGTGAGACCGCACCTTTCACAAAGAAACAACAACAACAAC	GGUACUAUGUACCAAAGGAAAGGUGCGCACGUCUCACGCGAACGUUAGGAAGGACGGACACCCGUACACCUUCCUAACCGCGUGAGACCGCACCUUUCACAAAGAAACAACAACAACAAC	(((((...)))))....((((((((((...((((((((((...((((((((((((((....))))...))))))))))))))))))))))))))))))......................
LocalEnergy_H1_765	TTCTAATACGACTCACTATAGGTACTATGTACCAAAGGTCCCGGAAGCACGACCTAAGCGAACGGCCCCCGTGTAAAGGCCAACCTTTAACACACGGGGGCCCGCTTAGGTCCTTCCGGGACACAAAGAAACAACAACAACAAC	GGUACUAUGUACCAAAGGUCCCGGAAGCACGACCUAAGCGAACGGCCCCCGUGUAAAGGCCAACCUUUAACACACGGGGGCCCGCUUAGGUCCUUCCGGGACACAAAGAAACAACAACAACAAC	(((((...)))))....((((((((((...((((((((((...((((((((((((((((....))))))...))))))))))))))))))))))))))))))......................
LocalEnergy_H1_766	TTCTAATACGACTCACTATAGGTACTATGTACCAAAGGAAAGGTGCGCACGGCCGCGTTGAACGGCTAGTAGGAAATAATTATTCCCAATAATTATTTACACCTACTAGCCCAACGCGGCCCGCACCTTTCACAAAGAAACAACAACAACAAC	GGUACUAUGUACCAAAGGAAAGGUGCGCACGGCCGCGUUGAACGGCUAGUAGGAAAUAAUUAUUCCCAAUAAUUAUUUACACCUACUAGCCCAACGCGGCCCGCACCUUUCACAAAGAAACAACAACAACAAC	(((((...)))))....((((((((((...((((((((((...(((((((((((((((((((((...)))))))))))...))))))))))))))))))))))))))))))......................
LocalEnergy_H1_767	TTCTAATACGACTCACTATAGGTACTATGTACCAAAGGCAACATTTGCACGGACAACTTGAACGGGGGCCCGGAAATATAATAAACAACCCATTATTATATTTACACCGGGCCCCCCAAGTTGTCCCAAATGTTGCACAAAGAAACAACAACAACAAC	GGUACUAUGUACCAAAGGCAACAUUUGCACGGACAACUUGAACGGGGGCCCGGAAAUAUAAUAAACAACCCAUUAUUAUAUUUACACCGGGCCCCCCAAGUUGUCCCAAAUGUUGCACAAAGAAACAACAACAACAAC	(((((...)))))....((((((((((...((((((((((...(((((((((((((((((((((........)))))))))))...))))))))))))))))))))))))))))))......................
LocalEnergy_H1_768	TTCTAATACGACTCACTATAGGTACTATGTACCAAAGGTTCAGGAAGCACGTACTCCAAGAACGGCTGACGCGTGGCCTCGGCGCCCCAGCGTCGAGGCCAACACGCGTCAGCCCTTGGAGTACCTTCCTGAACACAAAGAAACAACAACAACAAC	GGUACUAUGUACCAAAGGUUCAGGAAGCACGUACUCCAAGAACGGCUGACGCGUGGCCUCGGCGCCCCAGCGUCGAGGCCAACACGCGUCAGCCCUUGGAGUACCUUCCUGAACACAAAGAAACAACAACAACAAC	(((((...)))))....((((((((((...((((((((((...((((((((((((((((((((((....))))))))))))...))))))))))))))))))))))))))))))......................
LocalEnergy_H1_769	TTCTAATACGACTCACTATAGGTACTATGTACCAAAGGAATGCATGGCACGGCGGCACGGAACGCCTATAGGGATGCACAAAATGCATACACCCTATAGGCCCGTGCCGCCCCATGCATTCACAAAGAAACAACAACAACAAC	GGUACUAUGUACCAAAGGAAUGCAUGGCACGGCGGCACGGAACGCCUAUAGGGAUGCACAAAAUGCAUACACCCUAUAGGCCCGUGCCGCCCCAUGCAUUCACAAAGAAACAACAACAACAAC	(((((...)))))....((((((((((...((((((((((...(((((((((((((((.....)))))...))))))))))))))))))))))))))))))......................
LocalEnergy_H1_770	TTCTAATACGACTCACTATAGGTACTATGTACCAAAGGTTCGCAACGCACGGCCCGGCAGAACGTTATGCCAGATATGGTTACCCACCATAACCATATACACTGGCATAACCTGCCGGGCCCGTTGCGAACACAAAGAAACAACAACAACAAC	GGUACUAUGUACCAAAGGUUCGCAACGCACGGCCCGGCAGAACGUUAUGCCAGAUAUGGUUACCCACCAUAACCAUAUACACUGGCAUAACCUGCCGGGCCCGUUGCGAACACAAAGAAACAACAACAACAAC	(((((...)))))....((((((((((...((((((((((...(((((((((((((((((((.......)))))))))...))))))))))))))))))))))))))))))......................
LocalEnergy_H1_771	TTCTAATACGACTCACTATAGGTACTATGTACCAAAGGTTCAGGAAGCACGAATTGTGGGAACGCGTCCGGTGAGGTTGCCCCCCCCCCCCAACCTACACACCGGACGCCCCACAATTCCTTCCTGAACACAAAGAAACAACAACAACAAC	GGUACUAUGUACCAAAGGUUCAGGAAGCACGAAUUGUGGGAACGCGUCCGGUGAGGUUGCCCCCCCCCCCCAACCUACACACCGGACGCCCCACAAUUCCUUCCUGAACACAAAGAAACAACAACAACAAC	(((((...)))))....((((((((((...((((((((((...((((((((((((((((...........))))))...))))))))))))))))))))))))))))))......................
LocalEnergy_H1_772	TTCTAATACGACTCACTATAGGTACTATGTACCAAAGGGCATCGCGGCACGACAATCCGGAACGGCACGCCGGCCGAGACCACACACGGTCTCGGACACCGGCGTGCCCCGGATTGTCCCGCGATGCCACAAAGAAACAACAACAACAAC	GGUACUAUGUACCAAAGGGCAUCGCGGCACGACAAUCCGGAACGGCACGCCGGCCGAGACCACACACGGUCUCGGACACCGGCGUGCCCCGGAUUGUCCCGCGAUGCCACAAAGAAACAACAACAACAAC	(((((...)))))....((((((((((...((((((((((...((((((((((((((((((......))))))))...))))))))))))))))))))))))))))))......................
LocalEnergy_H1_773	TTCTAATACGACTCACTATAGGTACTATGTACCAAAGGGGCCTGCAGCACGCTGATCCAGAACGCGGCCCACGAGAACACCACTTTTACACGTGGGCCGCCTGGATCAGCCTGCAGGCCCACAAAGAAACAACAACAACAAC	GGUACUAUGUACCAAAGGGGCCUGCAGCACGCUGAUCCAGAACGCGGCCCACGAGAACACCACUUUUACACGUGGGCCGCCUGGAUCAGCCUGCAGGCCCACAAAGAAACAACAACAACAAC	(((((...)))))....((((((((((...((((((((((...((((((((((((((......))))...))))))))))))))))))))))))))))))......................
LocalEnergy_H1_774	TTCTAATACGACTCACTATAGGTACTATGTACCAAAGGCTATTTCCGCACGTTGAGGTCGAACGTGGATGGTGCCTCCCCCCCCCCCGAGGACACACCATCCACCGACCTCAACCGGAAATAGCACAAAGAAACAACAACAACAAC	GGUACUAUGUACCAAAGGCUAUUUCCGCACGUUGAGGUCGAACGUGGAUGGUGCCUCCCCCCCCCCCGAGGACACACCAUCCACCGACCUCAACCGGAAAUAGCACAAAGAAACAACAACAACAAC	(((((...)))))....((((((((((...((((((((((...((((((((((((((..........))))...))))))))))))))))))))))))))))))......................
LocalEnergy_H1_775	TTCTAATACGACTCACTATAGGTACTATGTACCAAAGGCCGGCAACGCACGGTCTTCTCGAACGCCTGGCGCGCACTCGTAACCCACACACGAGTGACACGCGCCAGGCCGAGAAGACCCGTTGCCGGCACAAAGAAACAACAACAACAAC	GGUACUAUGUACCAAAGGCCGGCAACGCACGGUCUUCUCGAACGCCUGGCGCGCACUCGUAACCCACACACGAGUGACACGCGCCAGGCCGAGAAGACCCGUUGCCGGCACAAAGAAACAACAACAACAAC	(((((...)))))....((((((((((...((((((((((...(((((((((((((((((.........)))))))...))))))))))))))))))))))))))))))......................
LocalEnergy_H1_776	TTCTAATACGACTCACTATAGGTACTATGTACCAAAGGCCGTGCATGCACGTGCCATAGGAACGTGGGCGTCGAATGCGCCACAAACCCGCATTACACGACGCCCACCCTATGGCACCATGCACGGCACAAAGAAACAACAACAACAAC	GGUACUAUGUACCAAAGGCCGUGCAUGCACGUGCCAUAGGAACGUGGGCGUCGAAUGCGCCACAAACCCGCAUUACACGACGCCCACCCUAUGGCACCAUGCACGGCACAAAGAAACAACAACAACAAC	(((((...)))))....((((((((((...((((((((((...((((((((((((((((.........))))))...))))))))))))))))))))))))))))))......................
LocalEnergy_H1_777	TTCTAATACGACTCACTATAGGTACTATGTACCAAAGGCGCATTAAGCACGCTTATTAGGAACGTTACCCGTGGGCTGCGCGAACAACACCACGCGCAGCTACACACGGGTAACCCTAATAAGCCTTAATGCGCACAAAGAAACAACAACAACAAC	GGUACUAUGUACCAAAGGCGCAUUAAGCACGCUUAUUAGGAACGUUACCCGUGGGCUGCGCGAACAACACCACGCGCAGCUACACACGGGUAACCCUAAUAAGCCUUAAUGCGCACAAAGAAACAACAACAACAAC	(((((...)))))....((((((((((...((((((((((...(((((((((((((((((((..........)))))))))...))))))))))))))))))))))))))))))......................
LocalEnergy_H1_778	TTCTAATACGACTCACTATAGGTACTATGTACCAAAGGCCACATACGCACGCTAGGTTTGAACGCTTGGACAGAGTGAACGACAACAAAACACTCGTTCACTACACTGTCCAAGCCAAACCTAGCCGTATGTGGCACAAAGAAACAACAACAACAAC	GGUACUAUGUACCAAAGGCCACAUACGCACGCUAGGUUUGAACGCUUGGACAGAGUGAACGACAACAAAACACUCGUUCACUACACUGUCCAAGCCAAACCUAGCCGUAUGUGGCACAAAGAAACAACAACAACAAC	(((((...)))))....((((((((((...((((((((((...(((((((((((((((((((...........)))))))))...))))))))))))))))))))))))))))))......................
LocalEnergy_H1_779	TTCTAATACGACTCACTATAGGTACTATGTACCAAAGGACACCTGGGCACGACTACGCGGAACGCGTACCCGGGGGCGTACCCACCACCACGCCCACACCGGGTACGCCCGCGTAGTCCCCAGGTGTCACAAAGAAACAACAACAACAAC	GGUACUAUGUACCAAAGGACACCUGGGCACGACUACGCGGAACGCGUACCCGGGGGCGUACCCACCACCACGCCCACACCGGGUACGCCCGCGUAGUCCCCAGGUGUCACAAAGAAACAACAACAACAAC	(((((...)))))....((((((((((...((((((((((...((((((((((((((((..........))))))...))))))))))))))))))))))))))))))......................
LocalEnergy_H1_780	TTCTAATACGACTCACTATAGGTACTATGTACCAAAGGTCTGTGAAGCACGGGTTACCAGAACGGCCAACTCGGATGTACTTCCCCCCCCCCGAAGTATATTACACGAGTTGGCCCTGGTAACCCCTTCACAGACACAAAGAAACAACAACAACAAC	GGUACUAUGUACCAAAGGUCUGUGAAGCACGGGUUACCAGAACGGCCAACUCGGAUGUACUUCCCCCCCCCCGAAGUAUAUUACACGAGUUGGCCCUGGUAACCCCUUCACAGACACAAAGAAACAACAACAACAAC	(((((...)))))....((((((((((...((((((((((...((((((((((((((((((((.........))))))))))...))))))))))))))))))))))))))))))......................
LocalEnergy_H1_781	TTCTAATACGACTCACTATAGGTACTATGTACCAAAGGTTGCTAGGGCACGCCGGTCCAGAACGGCGTGAACGATAGCCCCCTATACACGTTCACGCCCTGGACCGGCCCCTAGCAACACAAAGAAACAACAACAACAAC	GGUACUAUGUACCAAAGGUUGCUAGGGCACGCCGGUCCAGAACGGCGUGAACGAUAGCCCCCUAUACACGUUCACGCCCUGGACCGGCCCCUAGCAACACAAAGAAACAACAACAACAAC	(((((...)))))....((((((((((...((((((((((...((((((((((((((....))))...))))))))))))))))))))))))))))))......................
LocalEnergy_H1_782	TTCTAATACGACTCACTATAGGTACTATGTACCAAAGGAAACGGTTGCACGCCAAGACCGAACGGTCCGGGGGCCATAATATTGGAACACCCCAACCAATATTATGGACACCCCCGGACCCGGTCTTGGCCAACCGTTTCACAAAGAAACAACAACAACAAC	GGUACUAUGUACCAAAGGAAACGGUUGCACGCCAAGACCGAACGGUCCGGGGGCCAUAAUAUUGGAACACCCCAACCAAUAUUAUGGACACCCCCGGACCCGGUCUUGGCCAACCGUUUCACAAAGAAACAACAACAACAAC	(((((...)))))....((((((((((...((((((((((...((((((((((((((((((((((..........))))))))))))...))))))))))))))))))))))))))))))......................
LocalEnergy_H1_783	TTCTAATACGACTCACTATAGGTACTATGTACCAAAGGAAAGGTGCGCACGCCCCGCTTGAACGGCTAGTAGGGAGATACCCCCTATCTCACACCTACTAGCCCAAGCGGGGCCGCACCTTTCACAAAGAAACAACAACAACAAC	GGUACUAUGUACCAAAGGAAAGGUGCGCACGCCCCGCUUGAACGGCUAGUAGGGAGAUACCCCCUAUCUCACACCUACUAGCCCAAGCGGGGCCGCACCUUUCACAAAGAAACAACAACAACAAC	(((((...)))))....((((((((((...((((((((((...((((((((((((((((.....))))))...))))))))))))))))))))))))))))))......................
LocalEnergy_H1_784	TTCTAATACGACTCACTATAGGTACTATGTACCAAAGGTTCGGGTTGCACGCCCCGCTTGAACGACTATGGGGGGCCCCGCCCCCCCCCCGGGGCGGGGCCACACCCCATAGTCCAAGCGGGGCCAACCCGAACACAAAGAAACAACAACAACAAC	GGUACUAUGUACCAAAGGUUCGGGUUGCACGCCCCGCUUGAACGACUAUGGGGGGCCCCGCCCCCCCCCCGGGGCGGGGCCACACCCCAUAGUCCAAGCGGGGCCAACCCGAACACAAAGAAACAACAACAACAAC	(((((...)))))....((((((((((...((((((((((...(((((((((((((((((((((......)))))))))))...))))))))))))))))))))))))))))))......................
LocalEnergy_H1_785	TTCTAATACGACTCACTATAGGTACTATGTACCAAAGGGGGAGGCTGCACGTCGGTACCGAACGTGACACCAGGGTTTGATTTCAACAAATTAAATCACACTGGTGTCACCGGTACCGACCAGCCTCCCCACAAAGAAACAACAACAACAAC	GGUACUAUGUACCAAAGGGGGAGGCUGCACGUCGGUACCGAACGUGACACCAGGGUUUGAUUUCAACAAAUUAAAUCACACUGGUGUCACCGGUACCGACCAGCCUCCCCACAAAGAAACAACAACAACAAC	(((((...)))))....((((((((((...((((((((((...((((((((((((((((((((....))))))))))...))))))))))))))))))))))))))))))......................
LocalEnergy_H1_786	TTCTAATACGACTCACTATAGGTACTATGTACCAAAGGCGCATTAAGCACGAAGTCCTCGAACGCGACCCTAGACGCGGCAGGCCCCAACAGGCCTGCCGCGTACACTAGGGTCGCCGAGGACTTCCTTAATGCGCACAAAGAAACAACAACAACAAC	GGUACUAUGUACCAAAGGCGCAUUAAGCACGAAGUCCUCGAACGCGACCCUAGACGCGGCAGGCCCCAACAGGCCUGCCGCGUACACUAGGGUCGCCGAGGACUUCCUUAAUGCGCACAAAGAAACAACAACAACAAC	(((((...)))))....((((((((((...((((((((((...((((((((((((((((((((((......))))))))))))...))))))))))))))))))))))))))))))......................
LocalEnergy_H1_787	TTCTAATACGACTCACTATAGGTACTATGTACCAAAGGATAGGGATGCACGGCCGCGTTGAACGTGGGCGTCGTGACTTTTAAAACCCCCCCCCTTTTAAAAGTCAACACGACGCCCACCAACGCGGCCCATCCCTATCACAAAGAAACAACAACAACAAC	GGUACUAUGUACCAAAGGAUAGGGAUGCACGGCCGCGUUGAACGUGGGCGUCGUGACUUUUAAAACCCCCCCCCUUUUAAAAGUCAACACGACGCCCACCAACGCGGCCCAUCCCUAUCACAAAGAAACAACAACAACAAC	(((((...)))))....((((((((((...((((((((((...((((((((((((((((((((((.........))))))))))))...))))))))))))))))))))))))))))))......................
LocalEnergy_H1_788	TTCTAATACGACTCACTATAGGTACTATGTACCAAAGGTCCCGGAAGCACGGCGGCACGGAACGCTGCTCGAGATTCAAACTGGCCACCAAACCAGTTTGAATACACTCGAGCAGCCCGTGCCGCCCTTCCGGGACACAAAGAAACAACAACAACAAC	GGUACUAUGUACCAAAGGUCCCGGAAGCACGGCGGCACGGAACGCUGCUCGAGAUUCAAACUGGCCACCAAACCAGUUUGAAUACACUCGAGCAGCCCGUGCCGCCCUUCCGGGACACAAAGAAACAACAACAACAAC	(((((...)))))....((((((((((...((((((((((...(((((((((((((((((((((........)))))))))))...))))))))))))))))))))))))))))))......................
LocalEnergy_H1_789	TTCTAATACGACTCACTATAGGTACTATGTACCAAAGGCTATTTCCGCACGGCGGCACGGAACGTTTGTACAGATGTGAGTTTCCCCCCCCCGAAACTCATATACACTGTACAAACCCGTGCCGCCCGGAAATAGCACAAAGAAACAACAACAACAAC	GGUACUAUGUACCAAAGGCUAUUUCCGCACGGCGGCACGGAACGUUUGUACAGAUGUGAGUUUCCCCCCCCCGAAACUCAUAUACACUGUACAAACCCGUGCCGCCCGGAAAUAGCACAAAGAAACAACAACAACAAC	(((((...)))))....((((((((((...((((((((((...(((((((((((((((((((((........)))))))))))...))))))))))))))))))))))))))))))......................
LocalEnergy_H1_790	TTCTAATACGACTCACTATAGGTACTATGTACCAAAGGGGAGGCCGGCACGTGGCGGGCGAACGGCTGCTGGGGTGTGCGGTGCCCACCAAAACCACCGCACATACACCCAGCAGCCCGCCCGCCACCCGGCCTCCCACAAAGAAACAACAACAACAAC	GGUACUAUGUACCAAAGGGGAGGCCGGCACGUGGCGGGCGAACGGCUGCUGGGGUGUGCGGUGCCCACCAAAACCACCGCACAUACACCCAGCAGCCCGCCCGCCACCCGGCCUCCCACAAAGAAACAACAACAACAAC	(((((...)))))....((((((((((...((((((((((...((((((((((((((((((((...........))))))))))...))))))))))))))))))))))))))))))......................
LocalEnergy_H1_791	TTCTAATACGACTCACTATAGGTACTATGTACCAAAGGGGGTGAAAGCACGATTGGCACGAACGCCTATAGGGTGTTCCCCCAACAACACCCTATAGGCCGTGCCAATCCTTTCACCCCACAAAGAAACAACAACAACAAC	GGUACUAUGUACCAAAGGGGGUGAAAGCACGAUUGGCACGAACGCCUAUAGGGUGUUCCCCCAACAACACCCUAUAGGCCGUGCCAAUCCUUUCACCCCACAAAGAAACAACAACAACAAC	(((((...)))))....((((((((((...((((((((((...((((((((((((((.....))))...))))))))))))))))))))))))))))))......................
LocalEnergy_H1_792	TTCTAATACGACTCACTATAGGTACTATGTACCAAAGGGTCCGCACGCACGGGTGAGCAGAACGTTTGTACAGGCTCGGTTCACCCACCACCGAACCGAGCACACTGTACAAACCTGCTCACCCCGTGCGGACCACAAAGAAACAACAACAACAAC	GGUACUAUGUACCAAAGGGUCCGCACGCACGGGUGAGCAGAACGUUUGUACAGGCUCGGUUCACCCACCACCGAACCGAGCACACUGUACAAACCUGCUCACCCCGUGCGGACCACAAAGAAACAACAACAACAAC	(((((...)))))....((((((((((...((((((((((...(((((((((((((((((((..........)))))))))...))))))))))))))))))))))))))))))......................
LocalEnergy_H1_793	TTCTAATACGACTCACTATAGGTACTATGTACCAAAGGCAACGGGGGCACGGTCACGTCGAACGTCAGCGCCGTGTGCTCCCCCCCCCCCGAGCACAACACGGCGCTGACCGACGTGACCCCCCCGTTGCACAAAGAAACAACAACAACAAC	GGUACUAUGUACCAAAGGCAACGGGGGCACGGUCACGUCGAACGUCAGCGCCGUGUGCUCCCCCCCCCCCGAGCACAACACGGCGCUGACCGACGUGACCCCCCCGUUGCACAAAGAAACAACAACAACAAC	(((((...)))))....((((((((((...((((((((((...(((((((((((((((((..........)))))))...))))))))))))))))))))))))))))))......................
LocalEnergy_H1_794	TTCTAATACGACTCACTATAGGTACTATGTACCAAAGGCCACAATGGCACGGGCACAAAGAACGTACCAGAGGGGTCAAACCCACCGGGTTTGACCACACCTCTGGTACCTTTGTGCCCCCATTGTGGCACAAAGAAACAACAACAACAAC	GGUACUAUGUACCAAAGGCCACAAUGGCACGGGCACAAAGAACGUACCAGAGGGGUCAAACCCACCGGGUUUGACCACACCUCUGGUACCUUUGUGCCCCCAUUGUGGCACAAAGAAACAACAACAACAAC	(((((...)))))....((((((((((...((((((((((...((((((((((((((((((((...))))))))))...))))))))))))))))))))))))))))))......................
LocalEnergy_H1_795	TTCTAATACGACTCACTATAGGTACTATGTACCAAAGGCTCGCAACGCACGTCTTGAGGGAACGTCATGTATGCATTCACCACAATGACACATACATGACCCCTCAAGACCGTTGCGAGCACAAAGAAACAACAACAACAAC	GGUACUAUGUACCAAAGGCUCGCAACGCACGUCUUGAGGGAACGUCAUGUAUGCAUUCACCACAAUGACACAUACAUGACCCCUCAAGACCGUUGCGAGCACAAAGAAACAACAACAACAAC	(((((...)))))....((((((((((...((((((((((...((((((((((((((......))))...))))))))))))))))))))))))))))))......................
LocalEnergy_H1_796	TTCTAATACGACTCACTATAGGTACTATGTACCAAAGGCCCATCCTGCACGTCTTGAGGGAACGACCGGCTGGTGCTGAAATCAACCCCAAACGATTTCAGCAACACCAGCCGGTCCCCTCAAGACCAGGATGGGCACAAAGAAACAACAACAACAAC	GGUACUAUGUACCAAAGGCCCAUCCUGCACGUCUUGAGGGAACGACCGGCUGGUGCUGAAAUCAACCCCAAACGAUUUCAGCAACACCAGCCGGUCCCCUCAAGACCAGGAUGGGCACAAAGAAACAACAACAACAAC	(((((...)))))....((((((((((...((((((((((...((((((((((((((((((((..........))))))))))...))))))))))))))))))))))))))))))......................
LocalEnergy_H1_797	TTCTAATACGACTCACTATAGGTACTATGTACCAAAGGGGGGTGCTGCACGGAACGTTTGAACGTTACCCGTGTTTATAAACCCACACTTATAAAACACACGGGTAACCAAACGTTCCCAGCACCCCCACAAAGAAACAACAACAACAAC	GGUACUAUGUACCAAAGGGGGGUGCUGCACGGAACGUUUGAACGUUACCCGUGUUUAUAAACCCACACUUAUAAAACACACGGGUAACCAAACGUUCCCAGCACCCCCACAAAGAAACAACAACAACAAC	(((((...)))))....((((((((((...((((((((((...(((((((((((((((((........)))))))...))))))))))))))))))))))))))))))......................
LocalEnergy_H1_798	TTCTAATACGACTCACTATAGGTACTATGTACCAAAGGTTCGGAGTGCACGGTCTAACTGAACGCGTCCGGTGACGAGCGAAAGCCCCACTTTCGCTCGTACACACCGGACGCCAGTTAGACCCACTCCGAACACAAAGAAACAACAACAACAAC	GGUACUAUGUACCAAAGGUUCGGAGUGCACGGUCUAACUGAACGCGUCCGGUGACGAGCGAAAGCCCCACUUUCGCUCGUACACACCGGACGCCAGUUAGACCCACUCCGAACACAAAGAAACAACAACAACAAC	(((((...)))))....((((((((((...((((((((((...(((((((((((((((((((((.....)))))))))))...))))))))))))))))))))))))))))))......................
LocalEnergy_H1_799	TTCTAATACGACTCACTATAGGTACTATGTACCAAAGGGGCTAAGGGCACGTTGAGGTCGAACGCACCTGCGGGTATTCACACCAATACACACCGCAGGTGCCGACCTCAACCCCTTAGCCCACAAAGAAACAACAACAACAAC	GGUACUAUGUACCAAAGGGGCUAAGGGCACGUUGAGGUCGAACGCACCUGCGGGUAUUCACACCAAUACACACCGCAGGUGCCGACCUCAACCCCUUAGCCCACAAAGAAACAACAACAACAAC	(((((...)))))....((((((((((...((((((((((...(((((((((((((((......)))))...))))))))))))))))))))))))))))))......................
LocalEnergy_H1_800	TTCTAATACGACTCACTATAGGTACTATGTACCAAAGGTTGAGCCTGCACGGCGTGCCGGAACGCCAGAGAAGGGTCTGCGTGCAACAACACCCATGCAGACCACACTTCTCTGGCCCGGCACGCCCAGGCTCAACACAAAGAAACAACAACAACAAC	GGUACUAUGUACCAAAGGUUGAGCCUGCACGGCGUGCCGGAACGCCAGAGAAGGGUCUGCGUGCAACAACACCCAUGCAGACCACACUUCUCUGGCCCGGCACGCCCAGGCUCAACACAAAGAAACAACAACAACAAC	(((((...)))))....((((((((((...((((((((((...((((((((((((((((((((..........))))))))))...))))))))))))))))))))))))))))))......................
LocalEnergy_H1_801	TTCTAATACGACTCACTATAGGTACTATGTACCAAAGGGAGAGCATGCACGCAGCACCAGAACGATTTAGATGCCGAGACCCACACACTTTTGGACACATCTAAATCCTGGTGCTGCCATGCTCTCCACAAAGAAACAACAACAACAAC	GGUACUAUGUACCAAAGGGAGAGCAUGCACGCAGCACCAGAACGAUUUAGAUGCCGAGACCCACACACUUUUGGACACAUCUAAAUCCUGGUGCUGCCAUGCUCUCCACAAAGAAACAACAACAACAAC	(((((...)))))....((((((((((...((((((((((...((((((((((((((((.........))))))...))))))))))))))))))))))))))))))......................
LocalEnergy_H1_802	TTCTAATACGACTCACTATAGGTACTATGTACCAAAGGAGTCTCGCGCACGGGTGAGCAGAACGACCGGCTGGTTTGAAACCACCAAAACACCAGCCGGTCCTGCTCACCCCGCGAGACTCACAAAGAAACAACAACAACAAC	GGUACUAUGUACCAAAGGAGUCUCGCGCACGGGUGAGCAGAACGACCGGCUGGUUUGAAACCACCAAAACACCAGCCGGUCCUGCUCACCCCGCGAGACUCACAAAGAAACAACAACAACAAC	(((((...)))))....((((((((((...((((((((((...((((((((((((((.......))))...))))))))))))))))))))))))))))))......................
LocalEnergy_H1_803	TTCTAATACGACTCACTATAGGTACTATGTACCAAAGGGGTGAGACGCACGGGCGCATGGAACGCCTGGCGCGTTCAGAAGTCCGCAACCAAACTGGATTTTTGAAACACGCGCCAGGCCCATGCGCCCCGTCTCACCCACAAAGAAACAACAACAACAAC	GGUACUAUGUACCAAAGGGGUGAGACGCACGGGCGCAUGGAACGCCUGGCGCGUUCAGAAGUCCGCAACCAAACUGGAUUUUUGAAACACGCGCCAGGCCCAUGCGCCCCGUCUCACCCACAAAGAAACAACAACAACAAC	(((((...)))))....((((((((((...((((((((((...((((((((((((((((((((((.........))))))))))))...))))))))))))))))))))))))))))))......................
LocalEnergy_H1_804	TTCTAATACGACTCACTATAGGTACTATGTACCAAAGGAATTACCAGCACGGTAGCAGTGAACGAAGCAACCGCGCCTGGGGACACCCAAACTGTCCTTAGGCGACACGGTTGCTTCCACTGCTACCCTGGTAATTCACAAAGAAACAACAACAACAAC	GGUACUAUGUACCAAAGGAAUUACCAGCACGGUAGCAGUGAACGAAGCAACCGCGCCUGGGGACACCCAAACUGUCCUUAGGCGACACGGUUGCUUCCACUGCUACCCUGGUAAUUCACAAAGAAACAACAACAACAAC	(((((...)))))....((((((((((...((((((((((...((((((((((((((((((((((.......))))))))))))...))))))))))))))))))))))))))))))......................
LocalEnergy_H1_805	TTCTAATACGACTCACTATAGGTACTATGTACCAAAGGCCGGCAACGCACGTCTCACGCGAACGCTGTGCCCGCGTTCCCCGAACGACACGGGCACAGCCGCGTGAGACCGTTGCCGGCACAAAGAAACAACAACAACAAC	GGUACUAUGUACCAAAGGCCGGCAACGCACGUCUCACGCGAACGCUGUGCCCGCGUUCCCCGAACGACACGGGCACAGCCGCGUGAGACCGUUGCCGGCACAAAGAAACAACAACAACAAC	(((((...)))))....((((((((((...((((((((((...(((((((((((((((...)))))...))))))))))))))))))))))))))))))......................
LocalEnergy_H1_806	TTCTAATACGACTCACTATAGGTACTATGTACCAAAGGCAAGCGCCGCACGGCACATCAGAACGCGGACCATGAGCCGTCGCAGCCCCCCCCCCCTGCGACGGCTACACATGGTCCGCCTGATGTGCCCGGCGCTTGCACAAAGAAACAACAACAACAAC	GGUACUAUGUACCAAAGGCAAGCGCCGCACGGCACAUCAGAACGCGGACCAUGAGCCGUCGCAGCCCCCCCCCCCUGCGACGGCUACACAUGGUCCGCCUGAUGUGCCCGGCGCUUGCACAAAGAAACAACAACAACAAC	(((((...)))))....((((((((((...((((((((((...(((((((((((((((((((((..........)))))))))))...))))))))))))))))))))))))))))))......................
LocalEnergy_H1_807	TTCTAATACGACTCACTATAGGTACTATGTACCAAAGGCTGAGGTAGCACGTCTTGAGGGAACGGTTGACTCGTATCCCAACCCGATAACACGAGTCAACCCCCTCAAGACCTACCTCAGCACAAAGAAACAACAACAACAAC	GGUACUAUGUACCAAAGGCUGAGGUAGCACGUCUUGAGGGAACGGUUGACUCGUAUCCCAACCCGAUAACACGAGUCAACCCCCUCAAGACCUACCUCAGCACAAAGAAACAACAACAACAAC	(((((...)))))....((((((((((...((((((((((...((((((((((((((.......))))...))))))))))))))))))))))))))))))......................
LocalEnergy_H1_808	TTCTAATACGACTCACTATAGGTACTATGTACCAAAGGTTGAGCCTGCACGGGGTGACGGAACGGATCAGACGAGGGCCCCTCGCACCACCGAGGGGCCTTACACGTCTGATCCCCGTCACCCCCAGGCTCAACACAAAGAAACAACAACAACAAC	GGUACUAUGUACCAAAGGUUGAGCCUGCACGGGGUGACGGAACGGAUCAGACGAGGGCCCCUCGCACCACCGAGGGGCCUUACACGUCUGAUCCCCGUCACCCCCAGGCUCAACACAAAGAAACAACAACAACAAC	(((((...)))))....((((((((((...((((((((((...(((((((((((((((((((((......)))))))))))...))))))))))))))))))))))))))))))......................
LocalEnergy_H1_809	TTCTAATACGACTCACTATAGGTACTATGTACCAAAGGCCGGCAACGCACGGTCGCCCGGAACGCACGCCCTGGGGGCCCCCCCCCACACAGGGCGTGCCCGGGCGACCCGTTGCCGGCACAAAGAAACAACAACAACAAC	GGUACUAUGUACCAAAGGCCGGCAACGCACGGUCGCCCGGAACGCACGCCCUGGGGGCCCCCCCCCACACAGGGCGUGCCCGGGCGACCCGUUGCCGGCACAAAGAAACAACAACAACAAC	(((((...)))))....((((((((((...((((((((((...((((((((((((((.....))))...))))))))))))))))))))))))))))))......................
LocalEnergy_H1_810	TTCTAATACGACTCACTATAGGTACTATGTACCAAAGGTCGTGCGTGCACGCCTCCGTAGAACGTCTCAGCCGTTCAAATGTTCAAAACCCCCACTGAACATTTGAAACACGGCTGAGACCTACGGAGGCCACGCACGACACAAAGAAACAACAACAACAAC	GGUACUAUGUACCAAAGGUCGUGCGUGCACGCCUCCGUAGAACGUCUCAGCCGUUCAAAUGUUCAAAACCCCCACUGAACAUUUGAAACACGGCUGAGACCUACGGAGGCCACGCACGACACAAAGAAACAACAACAACAAC	(((((...)))))....((((((((((...((((((((((...((((((((((((((((((((((..........))))))))))))...))))))))))))))))))))))))))))))......................
LocalEnergy_H1_811	TTCTAATACGACTCACTATAGGTACTATGTACCAAAGGCCCGCGTCGCACGCGGAGCGCGAACGTCAGGTCAGAAGATGCCCACCACACAAGGCATCTTACACTGACCTGACCGCGCTCCGCCGACGCGGGCACAAAGAAACAACAACAACAAC	GGUACUAUGUACCAAAGGCCCGCGUCGCACGCGGAGCGCGAACGUCAGGUCAGAAGAUGCCCACCACACAAGGCAUCUUACACUGACCUGACCGCGCUCCGCCGACGCGGGCACAAAGAAACAACAACAACAAC	(((((...)))))....((((((((((...((((((((((...((((((((((((((((((..........))))))))...))))))))))))))))))))))))))))))......................
LocalEnergy_H1_812	TTCTAATACGACTCACTATAGGTACTATGTACCAAAGGGGCTAAGGGCACGAAGTCCTCGAACGTTCAGTCAGAATTAATTCACCCCACCCAAATTAATTACACTGACTGAACCGAGGACTTCCCCTTAGCCCACAAAGAAACAACAACAACAAC	GGUACUAUGUACCAAAGGGGCUAAGGGCACGAAGUCCUCGAACGUUCAGUCAGAAUUAAUUCACCCCACCCAAAUUAAUUACACUGACUGAACCGAGGACUUCCCCUUAGCCCACAAAGAAACAACAACAACAAC	(((((...)))))....((((((((((...((((((((((...((((((((((((((((((...........))))))))...))))))))))))))))))))))))))))))......................
LocalEnergy_H1_813	TTCTAATACGACTCACTATAGGTACTATGTACCAAAGGTTGAGCCTGCACGGAGGCAGTGAACGGTTGACTCGCGCCCGGGTACCCCCCCTACTCGGGCGACACGAGTCAACCCACTGCCTCCCAGGCTCAACACAAAGAAACAACAACAACAAC	GGUACUAUGUACCAAAGGUUGAGCCUGCACGGAGGCAGUGAACGGUUGACUCGCGCCCGGGUACCCCCCCUACUCGGGCGACACGAGUCAACCCACUGCCUCCCAGGCUCAACACAAAGAAACAACAACAACAAC	(((((...)))))....((((((((((...((((((((((...((((((((((((((((((((.......))))))))))...))))))))))))))))))))))))))))))......................
LocalEnergy_H1_814	TTCTAATACGACTCACTATAGGTACTATGTACCAAAGGCCACATACGCACGGCGGCACGGAACGCCTGCCCCGATTACCAACCCTAATACACGGGGCAGGCCCGTGCCGCCCGTATGTGGCACAAAGAAACAACAACAACAAC	GGUACUAUGUACCAAAGGCCACAUACGCACGGCGGCACGGAACGCCUGCCCCGAUUACCAACCCUAAUACACGGGGCAGGCCCGUGCCGCCCGUAUGUGGCACAAAGAAACAACAACAACAAC	(((((...)))))....((((((((((...((((((((((...((((((((((((((.......))))...))))))))))))))))))))))))))))))......................
LocalEnergy_H1_815	TTCTAATACGACTCACTATAGGTACTATGTACCAAAGGACCCTGAAGCACGAATTGTGGGAACGCTGCTCGAGGAATCCTCGCCCACCCGAGGATTCACACTCGAGCAGCCCCACAATTCCTTCAGGGTCACAAAGAAACAACAACAACAAC	GGUACUAUGUACCAAAGGACCCUGAAGCACGAAUUGUGGGAACGCUGCUCGAGGAAUCCUCGCCCACCCGAGGAUUCACACUCGAGCAGCCCCACAAUUCCUUCAGGGUCACAAAGAAACAACAACAACAAC	(((((...)))))....((((((((((...((((((((((...(((((((((((((((((((......)))))))))...))))))))))))))))))))))))))))))......................
LocalEnergy_H1_816	TTCTAATACGACTCACTATAGGTACTATGTACCAAAGGCTCGCCCGGCACGAATCCTGGGAACGGCCTGTGCGCCTCCCCCCCCCCCGAGGACACGCACAGGCCCCCAGGATTCCCGGGCGAGCACAAAGAAACAACAACAACAAC	GGUACUAUGUACCAAAGGCUCGCCCGGCACGAAUCCUGGGAACGGCCUGUGCGCCUCCCCCCCCCCCGAGGACACGCACAGGCCCCCAGGAUUCCCGGGCGAGCACAAAGAAACAACAACAACAAC	(((((...)))))....((((((((((...((((((((((...((((((((((((((..........))))...))))))))))))))))))))))))))))))......................
LocalEnergy_H1_817	TTCTAATACGACTCACTATAGGTACTATGTACCAAAGGCATGCCTCGCACGTTGTATCAGAACGCCGGTAGGGACGGCTGCCACCACGCAGCCGTACACCCTACCGGCCTGATACAACCGAGGCATGCACAAAGAAACAACAACAACAAC	GGUACUAUGUACCAAAGGCAUGCCUCGCACGUUGUAUCAGAACGCCGGUAGGGACGGCUGCCACCACGCAGCCGUACACCCUACCGGCCUGAUACAACCGAGGCAUGCACAAAGAAACAACAACAACAAC	(((((...)))))....((((((((((...((((((((((...((((((((((((((((((......))))))))...))))))))))))))))))))))))))))))......................
LocalEnergy_H1_818	TTCTAATACGACTCACTATAGGTACTATGTACCAAAGGACGTCGTAGCACGCTAGGTTTGAACGGGTCAATCGGTCCCCCCCCCGGGGACACACGATTGACCCCAAACCTAGCCTACGACGTCACAAAGAAACAACAACAACAAC	GGUACUAUGUACCAAAGGACGUCGUAGCACGCUAGGUUUGAACGGGUCAAUCGGUCCCCCCCCCGGGGACACACGAUUGACCCCAAACCUAGCCUACGACGUCACAAAGAAACAACAACAACAAC	(((((...)))))....((((((((((...((((((((((...((((((((((((((((.....))))))...))))))))))))))))))))))))))))))......................
LocalEnergy_H1_819	TTCTAATACGACTCACTATAGGTACTATGTACCAAAGGACGCTCATGCACGACTTATCCGAACGGAACCCGGGAGCCAAACTGGCTACACCCGGGTTCCCGGATAAGTCCATGAGCGTCACAAAGAAACAACAACAACAAC	GGUACUAUGUACCAAAGGACGCUCAUGCACGACUUAUCCGAACGGAACCCGGGAGCCAAACUGGCUACACCCGGGUUCCCGGAUAAGUCCAUGAGCGUCACAAAGAAACAACAACAACAAC	(((((...)))))....((((((((((...((((((((((...(((((((((((((((...)))))...))))))))))))))))))))))))))))))......................
LocalEnergy_H1_820	TTCTAATACGACTCACTATAGGTACTATGTACCAAAGGGAGGACTAGCACGAGACCACAGAACGACCACATAGCTGTTAAATAACACACCTTATTTAACAGACACTATGTGGTCCTGTGGTCTCCTAGTCCTCCACAAAGAAACAACAACAACAAC	GGUACUAUGUACCAAAGGGAGGACUAGCACGAGACCACAGAACGACCACAUAGCUGUUAAAUAACACACCUUAUUUAACAGACACUAUGUGGUCCUGUGGUCUCCUAGUCCUCCACAAAGAAACAACAACAACAAC	(((((...)))))....((((((((((...((((((((((...(((((((((((((((((((((......)))))))))))...))))))))))))))))))))))))))))))......................
LocalEnergy_H1_821	TTCTAATACGACTCACTATAGGTACTATGTACCAAAGGTAGGGACTGCACGCCTCCGTAGAACGTAGCCAGGGCTGTCCCCCCCCACAGACACCCTGGCTACCTACGGAGGCCAGTCCCTACACAAAGAAACAACAACAACAAC	GGUACUAUGUACCAAAGGUAGGGACUGCACGCCUCCGUAGAACGUAGCCAGGGCUGUCCCCCCCCACAGACACCCUGGCUACCUACGGAGGCCAGUCCCUACACAAAGAAACAACAACAACAAC	(((((...)))))....((((((((((...((((((((((...((((((((((((((........))))...))))))))))))))))))))))))))))))......................
LocalEnergy_H1_822	TTCTAATACGACTCACTATAGGTACTATGTACCAAAGGGCGCCACGGCACGGTTCCTCTGAACGGCAGAGGGGGTCTCTAAGCTCAACCCCCACCAGCTTAGAGACACACCCCTCTGCCCAGAGGAACCCCGTGGCGCCACAAAGAAACAACAACAACAAC	GGUACUAUGUACCAAAGGGCGCCACGGCACGGUUCCUCUGAACGGCAGAGGGGGUCUCUAAGCUCAACCCCCACCAGCUUAGAGACACACCCCUCUGCCCAGAGGAACCCCGUGGCGCCACAAAGAAACAACAACAACAAC	(((((...)))))....((((((((((...((((((((((...(((((((((((((((((((((...........)))))))))))...))))))))))))))))))))))))))))))......................
LocalEnergy_H1_823	TTCTAATACGACTCACTATAGGTACTATGTACCAAAGGAGGCCGGGGCACGAAGTCCTCGAACGCCGCCTCCGGTAAATCCCCATTTACACACGGAGGCGGCCGAGGACTTCCCCCGGCCTCACAAAGAAACAACAACAACAAC	GGUACUAUGUACCAAAGGAGGCCGGGGCACGAAGUCCUCGAACGCCGCCUCCGGUAAAUCCCCAUUUACACACGGAGGCGGCCGAGGACUUCCCCCGGCCUCACAAAGAAACAACAACAACAAC	(((((...)))))....((((((((((...((((((((((...((((((((((((((((....))))))...))))))))))))))))))))))))))))))......................
LocalEnergy_H1_824	TTCTAATACGACTCACTATAGGTACTATGTACCAAAGGTGGAGTGAGCACGACTACGCGGAACGTTTGTACAGAGTATGACCCCCCCCCCCTCATACTACACTGTACAAACCCGCGTAGTCCTCACTCCACACAAAGAAACAACAACAACAAC	GGUACUAUGUACCAAAGGUGGAGUGAGCACGACUACGCGGAACGUUUGUACAGAGUAUGACCCCCCCCCCCUCAUACUACACUGUACAAACCCGCGUAGUCCUCACUCCACACAAAGAAACAACAACAACAAC	(((((...)))))....((((((((((...((((((((((...(((((((((((((((((...........)))))))...))))))))))))))))))))))))))))))......................
LocalEnergy_H1_825	TTCTAATACGACTCACTATAGGTACTATGTACCAAAGGGCAGTTGCGCACGCACGAGGGGAACGACCTAGTAGGTGATATACAAATATCACACACTACTAGGTCCCCCTCGTGCCGCAACTGCCACAAAGAAACAACAACAACAAC	GGUACUAUGUACCAAAGGGCAGUUGCGCACGCACGAGGGGAACGACCUAGUAGGUGAUAUACAAAUAUCACACACUACUAGGUCCCCCUCGUGCCGCAACUGCCACAAAGAAACAACAACAACAAC	(((((...)))))....((((((((((...((((((((((...(((((((((((((((((....)))))))...))))))))))))))))))))))))))))))......................
LocalEnergy_H1_826	TTCTAATACGACTCACTATAGGTACTATGTACCAAAGGCATGAACTGCACGTGGCGGGCGAACGCTTGGACAGGTAAACCTTACACACTGTCCAAGCCGCCCGCCACCAGTTCATGCACAAAGAAACAACAACAACAAC	GGUACUAUGUACCAAAGGCAUGAACUGCACGUGGCGGGCGAACGCUUGGACAGGUAAACCUUACACACUGUCCAAGCCGCCCGCCACCAGUUCAUGCACAAAGAAACAACAACAACAAC	(((((...)))))....((((((((((...((((((((((...((((((((((((((...))))...))))))))))))))))))))))))))))))......................
LocalEnergy_H1_827	TTCTAATACGACTCACTATAGGTACTATGTACCAAAGGTTCGGAGTGCACGATTCGCGGGAACGGAGGGCATGTCAAAAGAAGCCCAAACACCCCGCTTCTTTTGAACACATGCCCTCCCCCGCGAATCCACTCCGAACACAAAGAAACAACAACAACAAC	GGUACUAUGUACCAAAGGUUCGGAGUGCACGAUUCGCGGGAACGGAGGGCAUGUCAAAAGAAGCCCAAACACCCCGCUUCUUUUGAACACAUGCCCUCCCCCGCGAAUCCACUCCGAACACAAAGAAACAACAACAACAAC	(((((...)))))....((((((((((...((((((((((...(((((((((((((((((((((...........)))))))))))...))))))))))))))))))))))))))))))......................
LocalEnergy_H1_828	TTCTAATACGACTCACTATAGGTACTATGTACCAAAGGGAGAGCATGCACGTGGCGGGCGAACGGAGGGCATGAGGGGGTCGAAAACGACCCCCTACACATGCCCTCCCGCCCGCCACCATGCTCTCCACAAAGAAACAACAACAACAAC	GGUACUAUGUACCAAAGGGAGAGCAUGCACGUGGCGGGCGAACGGAGGGCAUGAGGGGGUCGAAAACGACCCCCUACACAUGCCCUCCCGCCCGCCACCAUGCUCUCCACAAAGAAACAACAACAACAAC	(((((...)))))....((((((((((...((((((((((...(((((((((((((((((((....)))))))))...))))))))))))))))))))))))))))))......................
LocalEnergy_H1_829	TTCTAATACGACTCACTATAGGTACTATGTACCAAAGGAATGCATGGCACGGCTACGCTGAACGTGCACGGGGAAGTCCCCCCCCGACTTACACCCCGTGCACCAGCGTAGCCCCATGCATTCACAAAGAAACAACAACAACAAC	GGUACUAUGUACCAAAGGAAUGCAUGGCACGGCUACGCUGAACGUGCACGGGGAAGUCCCCCCCCGACUUACACCCCGUGCACCAGCGUAGCCCCAUGCAUUCACAAAGAAACAACAACAACAAC	(((((...)))))....((((((((((...((((((((((...(((((((((((((((.......)))))...))))))))))))))))))))))))))))))......................
LocalEnergy_H1_830	TTCTAATACGACTCACTATAGGTACTATGTACCAAAGGTTGCTAGGGCACGGCGCCATTGAACGATTTAGATGGAATCCCCCCCCATTCACACATCTAAATCCAATGGCGCCCCCTAGCAACACAAAGAAACAACAACAACAAC	GGUACUAUGUACCAAAGGUUGCUAGGGCACGGCGCCAUUGAACGAUUUAGAUGGAAUCCCCCCCCAUUCACACAUCUAAAUCCAAUGGCGCCCCCUAGCAACACAAAGAAACAACAACAACAAC	(((((...)))))....((((((((((...((((((((((...((((((((((((((........))))...))))))))))))))))))))))))))))))......................
LocalEnergy_H1_831	TTCTAATACGACTCACTATAGGTACTATGTACCAAAGGCTGAGGTAGCACGGGCATACGGAACGTACCAGAGGTTTGACCCTCAAAACACCTCTGGTACCCGTATGCCCCTACCTCAGCACAAAGAAACAACAACAACAAC	GGUACUAUGUACCAAAGGCUGAGGUAGCACGGGCAUACGGAACGUACCAGAGGUUUGACCCUCAAAACACCUCUGGUACCCGUAUGCCCCUACCUCAGCACAAAGAAACAACAACAACAAC	(((((...)))))....((((((((((...((((((((((...(((((((((((((((...)))))...))))))))))))))))))))))))))))))......................
LocalEnergy_H1_832	TTCTAATACGACTCACTATAGGTACTATGTACCAAAGGGGGAGGCTGCACGGGTTACCAGAACGACCACATAGGATTGGATAGTAAACATTATTCAATTACACTATGTGGTCCTGGTAACCCCAGCCTCCCCACAAAGAAACAACAACAACAAC	GGUACUAUGUACCAAAGGGGGAGGCUGCACGGGUUACCAGAACGACCACAUAGGAUUGGAUAGUAAACAUUAUUCAAUUACACUAUGUGGUCCUGGUAACCCCAGCCUCCCCACAAAGAAACAACAACAACAAC	(((((...)))))....((((((((((...((((((((((...(((((((((((((((((((((....)))))))))))...))))))))))))))))))))))))))))))......................
LocalEnergy_H1_833	TTCTAATACGACTCACTATAGGTACTATGTACCAAAGGGAAACGGCGCACGTGATAGGGGAACGGCCAGCCCGTTACATAATATACACAACAAACTATATTATGTAAACACGGGCTGGCCCCCCTATCACCGCCGTTTCCACAAAGAAACAACAACAACAAC	GGUACUAUGUACCAAAGGGAAACGGCGCACGUGAUAGGGGAACGGCCAGCCCGUUACAUAAUAUACACAACAAACUAUAUUAUGUAAACACGGGCUGGCCCCCCUAUCACCGCCGUUUCCACAAAGAAACAACAACAACAAC	(((((...)))))....((((((((((...((((((((((...((((((((((((((((((((((..........))))))))))))...))))))))))))))))))))))))))))))......................
LocalEnergy_H1_834	TTCTAATACGACTCACTATAGGTACTATGTACCAAAGGATAGGGATGCACGCTGATCCAGAACGGAGGGCATGACCGAAAACACTTTCGGTACACATGCCCTCCCTGGATCAGCCATCCCTATCACAAAGAAACAACAACAACAAC	GGUACUAUGUACCAAAGGAUAGGGAUGCACGCUGAUCCAGAACGGAGGGCAUGACCGAAAACACUUUCGGUACACAUGCCCUCCCUGGAUCAGCCAUCCCUAUCACAAAGAAACAACAACAACAAC	(((((...)))))....((((((((((...((((((((((...(((((((((((((((((....)))))))...))))))))))))))))))))))))))))))......................
LocalEnergy_H1_835	TTCTAATACGACTCACTATAGGTACTATGTACCAAAGGACAAGTGTGCACGTACTCCAAGAACGCGCTACCCGCGCAGGGGGCCACCCCCTGCGACACGGGTAGCGCCTTGGAGTACCACACTTGTCACAAAGAAACAACAACAACAAC	GGUACUAUGUACCAAAGGACAAGUGUGCACGUACUCCAAGAACGCGCUACCCGCGCAGGGGGCCACCCCCUGCGACACGGGUAGCGCCUUGGAGUACCACACUUGUCACAAAGAAACAACAACAACAAC	(((((...)))))....((((((((((...((((((((((...(((((((((((((((((((...)))))))))...))))))))))))))))))))))))))))))......................
LocalEnergy_H1_836	TTCTAATACGACTCACTATAGGTACTATGTACCAAAGGGGTGGCAAGCACGTGCAGAGGGAACGGATCAGACGCCTTCCCCAAGGACACGTCTGATCCCCCTCTGCACCTTGCCACCCACAAAGAAACAACAACAACAAC	GGUACUAUGUACCAAAGGGGUGGCAAGCACGUGCAGAGGGAACGGAUCAGACGCCUUCCCCAAGGACACGUCUGAUCCCCCUCUGCACCUUGCCACCCACAAAGAAACAACAACAACAAC	(((((...)))))....((((((((((...((((((((((...((((((((((((((....))))...))))))))))))))))))))))))))))))......................
LocalEnergy_H1_837	TTCTAATACGACTCACTATAGGTACTATGTACCAAAGGCAACCGGCGCACGGTCTAACTGAACGGTCCGGGGGTGTGAAATTCCAAATTTTATAACACCCCCGGACCCAGTTAGACCCGCCGGTTGCACAAAGAAACAACAACAACAAC	GGUACUAUGUACCAAAGGCAACCGGCGCACGGUCUAACUGAACGGUCCGGGGGUGUGAAAUUCCAAAUUUUAUAACACCCCCGGACCCAGUUAGACCCGCCGGUUGCACAAAGAAACAACAACAACAAC	(((((...)))))....((((((((((...((((((((((...(((((((((((((((((((...)))))))))...))))))))))))))))))))))))))))))......................
LocalEnergy_H1_838	TTCTAATACGACTCACTATAGGTACTATGTACCAAAGGTCACATCCGCACGTACTCCAAGAACGTAGCCAGGGCTCTCTAAACAACCTAGAGAGACACCCTGGCTACCTTGGAGTACCGGATGTGACACAAAGAAACAACAACAACAAC	GGUACUAUGUACCAAAGGUCACAUCCGCACGUACUCCAAGAACGUAGCCAGGGCUCUCUAAACAACCUAGAGAGACACCCUGGCUACCUUGGAGUACCGGAUGUGACACAAAGAAACAACAACAACAAC	(((((...)))))....((((((((((...((((((((((...(((((((((((((((((.......)))))))...))))))))))))))))))))))))))))))......................
LocalEnergy_H1_839	TTCTAATACGACTCACTATAGGTACTATGTACCAAAGGACGCAAAGGCACGGCACATCAGAACGGAGGGAGGGAAATATCACCACACAAATATTTACACCCTCCCTCCCTGATGTGCCCCTTTGCGTCACAAAGAAACAACAACAACAAC	GGUACUAUGUACCAAAGGACGCAAAGGCACGGCACAUCAGAACGGAGGGAGGGAAAUAUCACCACACAAAUAUUUACACCCUCCCUCCCUGAUGUGCCCCUUUGCGUCACAAAGAAACAACAACAACAAC	(((((...)))))....((((((((((...((((((((((...((((((((((((((((..........))))))...))))))))))))))))))))))))))))))......................
LocalEnergy_H1_840	TTCTAATACGACTCACTATAGGTACTATGTACCAAAGGTCACACGCGCACGGGGACTGAGAACGACTGGCCAGTTTACTACACACACTAGTAAAACACTGGCCAGTCCTCAGTCCCCCGCGTGTGACACAAAGAAACAACAACAACAAC	GGUACUAUGUACCAAAGGUCACACGCGCACGGGGACUGAGAACGACUGGCCAGUUUACUACACACACUAGUAAAACACUGGCCAGUCCUCAGUCCCCCGCGUGUGACACAAAGAAACAACAACAACAAC	(((((...)))))....((((((((((...((((((((((...(((((((((((((((((.......)))))))...))))))))))))))))))))))))))))))......................
LocalEnergy_H1_841	TTCTAATACGACTCACTATAGGTACTATGTACCAAAGGGTGGCGGGGCACGATTCGCGGGAACGTGACACCAGGTTCATCCCCCCCCCATGAACACACTGGTGTCACCCCGCGAATCCCCCGCCACCACAAAGAAACAACAACAACAAC	GGUACUAUGUACCAAAGGGUGGCGGGGCACGAUUCGCGGGAACGUGACACCAGGUUCAUCCCCCCCCCAUGAACACACUGGUGUCACCCCGCGAAUCCCCCGCCACCACAAAGAAACAACAACAACAAC	(((((...)))))....((((((((((...((((((((((...((((((((((((((((.........))))))...))))))))))))))))))))))))))))))......................
LocalEnergy_H1_842	TTCTAATACGACTCACTATAGGTACTATGTACCAAAGGCTAGCCCTGCACGGGCATACGGAACGTTCAGTCAGTACACGACACGTGTAACACTGACTGAACCCGTATGCCCCAGGGCTAGCACAAAGAAACAACAACAACAAC	GGUACUAUGUACCAAAGGCUAGCCCUGCACGGGCAUACGGAACGUUCAGUCAGUACACGACACGUGUAACACUGACUGAACCCGUAUGCCCCAGGGCUAGCACAAAGAAACAACAACAACAAC	(((((...)))))....((((((((((...((((((((((...((((((((((((((((...))))))...))))))))))))))))))))))))))))))......................
LocalEnergy_H1_843	TTCTAATACGACTCACTATAGGTACTATGTACCAAAGGGAAACGGCGCACGAATCCTGGGAACGCTGCTCGAGATGACTGAACCCACACCAGTCATACACTCGAGCAGCCCCAGGATTCCGCCGTTTCCACAAAGAAACAACAACAACAAC	GGUACUAUGUACCAAAGGGAAACGGCGCACGAAUCCUGGGAACGCUGCUCGAGAUGACUGAACCCACACCAGUCAUACACUCGAGCAGCCCCAGGAUUCCGCCGUUUCCACAAAGAAACAACAACAACAAC	(((((...)))))....((((((((((...((((((((((...(((((((((((((((((.........)))))))...))))))))))))))))))))))))))))))......................
LocalEnergy_H1_844	TTCTAATACGACTCACTATAGGTACTATGTACCAAAGGCGCATTAAGCACGTGGCGGGCGAACGCCTATAGGGGCGCCAACGTGTACACCCTATAGGCCGCCCGCCACCTTAATGCGCACAAAGAAACAACAACAACAAC	GGUACUAUGUACCAAAGGCGCAUUAAGCACGUGGCGGGCGAACGCCUAUAGGGGCGCCAACGUGUACACCCUAUAGGCCGCCCGCCACCUUAAUGCGCACAAAGAAACAACAACAACAAC	(((((...)))))....((((((((((...((((((((((...((((((((((((((....))))...))))))))))))))))))))))))))))))......................
LocalEnergy_H1_845	TTCTAATACGACTCACTATAGGTACTATGTACCAAAGGCTCGCAACGCACGTCTCACGCGAACGAGCCTTTCGGCCTCCCAGGCACACGAAAGGCTCCGCGTGAGACCGTTGCGAGCACAAAGAAACAACAACAACAAC	GGUACUAUGUACCAAAGGCUCGCAACGCACGUCUCACGCGAACGAGCCUUUCGGCCUCCCAGGCACACGAAAGGCUCCGCGUGAGACCGUUGCGAGCACAAAGAAACAACAACAACAAC	(((((...)))))....((((((((((...((((((((((...((((((((((((((...))))...))))))))))))))))))))))))))))))......................
LocalEnergy_H1_846	TTCTAATACGACTCACTATAGGTACTATGTACCAAAGGGGGTGAAAGCACGCCTCCGTAGAACGGCCAACTCGTTGGAGTGGGACCCCTCCCACTCCAAACACGAGTTGGCCCTACGGAGGCCTTTCACCCCACAAAGAAACAACAACAACAAC	GGUACUAUGUACCAAAGGGGGUGAAAGCACGCCUCCGUAGAACGGCCAACUCGUUGGAGUGGGACCCCUCCCACUCCAAACACGAGUUGGCCCUACGGAGGCCUUUCACCCCACAAAGAAACAACAACAACAAC	(((((...)))))....((((((((((...((((((((((...(((((((((((((((((((((....)))))))))))...))))))))))))))))))))))))))))))......................
LocalEnergy_H1_847	TTCTAATACGACTCACTATAGGTACTATGTACCAAAGGTCGATATAGCACGATTCGCGGGAACGCCTGCCCCGGCCCCGGGCCCCCCACCGGGCCCGGGGCACACGGGGCAGGCCCCGCGAATCCTATATCGACACAAAGAAACAACAACAACAAC	GGUACUAUGUACCAAAGGUCGAUAUAGCACGAUUCGCGGGAACGCCUGCCCCGGCCCCGGGCCCCCCACCGGGCCCGGGGCACACGGGGCAGGCCCCGCGAAUCCUAUAUCGACACAAAGAAACAACAACAACAAC	(((((...)))))....((((((((((...((((((((((...(((((((((((((((((((((......)))))))))))...))))))))))))))))))))))))))))))......................
LocalEnergy_H1_848	TTCTAATACGACTCACTATAGGTACTATGTACCAAAGGTTCGCAACGCACGGAGATGTAGAACGGCCACCTAGCTTTAGGTTCTTCCCCCCAAGAACTTAAAGACACTAGGTGGCCCTACATCTCCCGTTGCGAACACAAAGAAACAACAACAACAAC	GGUACUAUGUACCAAAGGUUCGCAACGCACGGAGAUGUAGAACGGCCACCUAGCUUUAGGUUCUUCCCCCCAAGAACUUAAAGACACUAGGUGGCCCUACAUCUCCCGUUGCGAACACAAAGAAACAACAACAACAAC	(((((...)))))....((((((((((...((((((((((...((((((((((((((((((((((......))))))))))))...))))))))))))))))))))))))))))))......................
LocalEnergy_H1_849	TTCTAATACGACTCACTATAGGTACTATGTACCAAAGGTTCTACTCGCACGAATATTGCGAACGCCGCGATCGGGCGGCCAACCCGGCCGCCACACGATCGCGGCCGCAATATTCCGAGTAGAACACAAAGAAACAACAACAACAAC	GGUACUAUGUACCAAAGGUUCUACUCGCACGAAUAUUGCGAACGCCGCGAUCGGGCGGCCAACCCGGCCGCCACACGAUCGCGGCCGCAAUAUUCCGAGUAGAACACAAAGAAACAACAACAACAAC	(((((...)))))....((((((((((...((((((((((...(((((((((((((((((.....)))))))...))))))))))))))))))))))))))))))......................
LocalEnergy_H1_850	TTCTAATACGACTCACTATAGGTACTATGTACCAAAGGCCACAATGGCACGTTCCTCTAGAACGATCACCCCGGGGCTCACGAAAACCATCGTGAGCCCACACGGGGTGATCCTAGAGGAACCCATTGTGGCACAAAGAAACAACAACAACAAC	GGUACUAUGUACCAAAGGCCACAAUGGCACGUUCCUCUAGAACGAUCACCCCGGGGCUCACGAAAACCAUCGUGAGCCCACACGGGGUGAUCCUAGAGGAACCCAUUGUGGCACAAAGAAACAACAACAACAAC	(((((...)))))....((((((((((...((((((((((...((((((((((((((((((((......))))))))))...))))))))))))))))))))))))))))))......................
LocalEnergy_H1_851	TTCTAATACGACTCACTATAGGTACTATGTACCAAAGGGGCCTGCAGCACGGTACCACTGAACGCGTCCGGTGCCATGTTTATATCCCATATAAACATGGACACACCGGACGCCAGTGGTACCCTGCAGGCCCACAAAGAAACAACAACAACAAC	GGUACUAUGUACCAAAGGGGCCUGCAGCACGGUACCACUGAACGCGUCCGGUGCCAUGUUUAUAUCCCAUAUAAACAUGGACACACCGGACGCCAGUGGUACCCUGCAGGCCCACAAAGAAACAACAACAACAAC	(((((...)))))....((((((((((...((((((((((...((((((((((((((((((((((...))))))))))))...))))))))))))))))))))))))))))))......................
LocalEnergy_H1_852	TTCTAATACGACTCACTATAGGTACTATGTACCAAAGGCCGTGTGGGCACGCCGTGCTTGAACGCCGCCTCCGTCTTACCCCCCGTAAGAACACGGAGGCGGCCAAGCACGGCCCCACACGGCACAAAGAAACAACAACAACAAC	GGUACUAUGUACCAAAGGCCGUGUGGGCACGCCGUGCUUGAACGCCGCCUCCGUCUUACCCCCCGUAAGAACACGGAGGCGGCCAAGCACGGCCCCACACGGCACAAAGAAACAACAACAACAAC	(((((...)))))....((((((((((...((((((((((...((((((((((((((((.....))))))...))))))))))))))))))))))))))))))......................
LocalEnergy_H1_853	TTCTAATACGACTCACTATAGGTACTATGTACCAAAGGCATGAACTGCACGAGGCTCCGGAACGCGGGCGAAGAAAATACCCACCATATTTTACACTTCGCCCGCCCGGAGCCTCCAGTTCATGCACAAAGAAACAACAACAACAAC	GGUACUAUGUACCAAAGGCAUGAACUGCACGAGGCUCCGGAACGCGGGCGAAGAAAAUACCCACCAUAUUUUACACUUCGCCCGCCCGGAGCCUCCAGUUCAUGCACAAAGAAACAACAACAACAAC	(((((...)))))....((((((((((...((((((((((...((((((((((((((((.......))))))...))))))))))))))))))))))))))))))......................
LocalEnergy_H1_854	TTCTAATACGACTCACTATAGGTACTATGTACCAAAGGGCGGGGAGGCACGGCCGGCCGGAACGACTATGGGGTAAATTGTAAAACCCTTACAATTTAACACCCCATAGTCCCGGCCGGCCCCTCCCCGCCACAAAGAAACAACAACAACAAC	GGUACUAUGUACCAAAGGGCGGGGAGGCACGGCCGGCCGGAACGACUAUGGGGUAAAUUGUAAAACCCUUACAAUUUAACACCCCAUAGUCCCGGCCGGCCCCUCCCCGCCACAAAGAAACAACAACAACAAC	(((((...)))))....((((((((((...((((((((((...((((((((((((((((((((.....))))))))))...))))))))))))))))))))))))))))))......................
LocalEnergy_H1_855	TTCTAATACGACTCACTATAGGTACTATGTACCAAAGGAGTCTCGCGCACGGAGTCACCGAACGCCGCGATCGAGCGATAACAAACCCATCGCTACACGATCGCGGCCGGTGACTCCCGCGAGACTCACAAAGAAACAACAACAACAAC	GGUACUAUGUACCAAAGGAGUCUCGCGCACGGAGUCACCGAACGCCGCGAUCGAGCGAUAACAAACCCAUCGCUACACGAUCGCGGCCGGUGACUCCCGCGAGACUCACAAAGAAACAACAACAACAAC	(((((...)))))....((((((((((...((((((((((...((((((((((((((((.........))))))...))))))))))))))))))))))))))))))......................
LocalEnergy_H1_856	TTCTAATACGACTCACTATAGGTACTATGTACCAAAGGCAAGCATCGCACGGCCCGGCAGAACGACGCACTGGCCTCCTCGTGCCCCCCCCCACGAGGAGGACACCAGTGCGTCCTGCCGGGCCCGATGCTTGCACAAAGAAACAACAACAACAAC	GGUACUAUGUACCAAAGGCAAGCAUCGCACGGCCCGGCAGAACGACGCACUGGCCUCCUCGUGCCCCCCCCCACGAGGAGGACACCAGUGCGUCCUGCCGGGCCCGAUGCUUGCACAAAGAAACAACAACAACAAC	(((((...)))))....((((((((((...((((((((((...((((((((((((((((((((........))))))))))...))))))))))))))))))))))))))))))......................
LocalEnergy_H1_857	TTCTAATACGACTCACTATAGGTACTATGTACCAAAGGTCACACGCGCACGGGGAGCCGGAACGACCTAGTAGGGAATCCCAAACCATTCCACACTACTAGGTCCCGGCTCCCCCGCGTGTGACACAAAGAAACAACAACAACAAC	GGUACUAUGUACCAAAGGUCACACGCGCACGGGGAGCCGGAACGACCUAGUAGGGAAUCCCAAACCAUUCCACACUACUAGGUCCCGGCUCCCCCGCGUGUGACACAAAGAAACAACAACAACAAC	(((((...)))))....((((((((((...((((((((((...(((((((((((((((........)))))...))))))))))))))))))))))))))))))......................
LocalEnergy_H1_858	TTCTAATACGACTCACTATAGGTACTATGTACCAAAGGTCCCCACTGCACGACTACGCGGAACGGCTAGTAGGCTTGGTCCACCCAAAGACCAAGACACCTACTAGCCCCGCGTAGTCCAGTGGGGACACAAAGAAACAACAACAACAAC	GGUACUAUGUACCAAAGGUCCCCACUGCACGACUACGCGGAACGGCUAGUAGGCUUGGUCCACCCAAAGACCAAGACACCUACUAGCCCCGCGUAGUCCAGUGGGGACACAAAGAAACAACAACAACAAC	(((((...)))))....((((((((((...((((((((((...(((((((((((((((((........)))))))...))))))))))))))))))))))))))))))......................
LocalEnergy_H1_859	TTCTAATACGACTCACTATAGGTACTATGTACCAAAGGGCAGTTGCGCACGTACTCCAAGAACGGCCACCTAGGCAGAACCAACCATTTTGCACACTAGGTGGCCCTTGGAGTACCGCAACTGCCACAAAGAAACAACAACAACAAC	GGUACUAUGUACCAAAGGGCAGUUGCGCACGUACUCCAAGAACGGCCACCUAGGCAGAACCAACCAUUUUGCACACUAGGUGGCCCUUGGAGUACCGCAACUGCCACAAAGAAACAACAACAACAAC	(((((...)))))....((((((((((...((((((((((...((((((((((((((((.......))))))...))))))))))))))))))))))))))))))......................
LocalEnergy_H1_860	TTCTAATACGACTCACTATAGGTACTATGTACCAAAGGCAAGCATCGCACGGTAGCAGTGAACGCGAGCGGGGATGACCTTCCCCGAAGGTCATACACCCCGCTCGCCACTGCTACCCGATGCTTGCACAAAGAAACAACAACAACAAC	GGUACUAUGUACCAAAGGCAAGCAUCGCACGGUAGCAGUGAACGCGAGCGGGGAUGACCUUCCCCGAAGGUCAUACACCCCGCUCGCCACUGCUACCCGAUGCUUGCACAAAGAAACAACAACAACAAC	(((((...)))))....((((((((((...((((((((((...(((((((((((((((((((...)))))))))...))))))))))))))))))))))))))))))......................
LocalEnergy_H1_861	TTCTAATACGACTCACTATAGGTACTATGTACCAAAGGCAACCGGCGCACGGCCCAGCCGAACGCCAGAGAAGTTGATAGACCCTCTATCAAACACTTCTCTGGCCGGCTGGGCCCGCCGGTTGCACAAAGAAACAACAACAACAAC	GGUACUAUGUACCAAAGGCAACCGGCGCACGGCCCAGCCGAACGCCAGAGAAGUUGAUAGACCCUCUAUCAAACACUUCUCUGGCCGGCUGGGCCCGCCGGUUGCACAAAGAAACAACAACAACAAC	(((((...)))))....((((((((((...((((((((((...((((((((((((((((((...))))))))...))))))))))))))))))))))))))))))......................
LocalEnergy_H1_862	TTCTAATACGACTCACTATAGGTACTATGTACCAAAGGCATGCCTCGCACGTAACGGAGGAACGTCAGGCAGGTTTAATTATTCACCACACAAAATAATTAAAACACCTGCCTGACCCTCCGTTACCGAGGCATGCACAAAGAAACAACAACAACAAC	GGUACUAUGUACCAAAGGCAUGCCUCGCACGUAACGGAGGAACGUCAGGCAGGUUUAAUUAUUCACCACACAAAAUAAUUAAAACACCUGCCUGACCCUCCGUUACCGAGGCAUGCACAAAGAAACAACAACAACAAC	(((((...)))))....((((((((((...((((((((((...((((((((((((((((((((..........))))))))))...))))))))))))))))))))))))))))))......................
LocalEnergy_H1_863	TTCTAATACGACTCACTATAGGTACTATGTACCAAAGGTTCGGGTTGCACGTGGCGGGCGAACGTGGGCGTCGAAAGAGGAGCACCTCCTCTTTACACGACGCCCACCGCCCGCCACCAACCCGAACACAAAGAAACAACAACAACAAC	GGUACUAUGUACCAAAGGUUCGGGUUGCACGUGGCGGGCGAACGUGGGCGUCGAAAGAGGAGCACCUCCUCUUUACACGACGCCCACCGCCCGCCACCAACCCGAACACAAAGAAACAACAACAACAAC	(((((...)))))....((((((((((...((((((((((...(((((((((((((((((((...)))))))))...))))))))))))))))))))))))))))))......................
LocalEnergy_H1_864	TTCTAATACGACTCACTATAGGTACTATGTACCAAAGGCAACGGGGGCACGGCTGTCATGAACGTCAGGCAGGTCCAAAATAACAACCCCAAACGTTATTTTGGAACACCTGCCTGACCATGACAGCCCCCCCGTTGCACAAAGAAACAACAACAACAAC	GGUACUAUGUACCAAAGGCAACGGGGGCACGGCUGUCAUGAACGUCAGGCAGGUCCAAAAUAACAACCCCAAACGUUAUUUUGGAACACCUGCCUGACCAUGACAGCCCCCCCGUUGCACAAAGAAACAACAACAACAAC	(((((...)))))....((((((((((...((((((((((...(((((((((((((((((((((..........)))))))))))...))))))))))))))))))))))))))))))......................
LocalEnergy_H1_865	TTCTAATACGACTCACTATAGGTACTATGTACCAAAGGCGCATTAAGCACGGTCTAACTGAACGGAACCCGGGGTGGCCCGCCCCCCCCACCCACGGGCGGGCCACACACCCGGGTTCCCAGTTAGACCCTTAATGCGCACAAAGAAACAACAACAACAAC	GGUACUAUGUACCAAAGGCGCAUUAAGCACGGUCUAACUGAACGGAACCCGGGGUGGCCCGCCCCCCCCACCCACGGGCGGGCCACACACCCGGGUUCCCAGUUAGACCCUUAAUGCGCACAAAGAAACAACAACAACAAC	(((((...)))))....((((((((((...((((((((((...(((((((((((((((((((((...........)))))))))))...))))))))))))))))))))))))))))))......................
LocalEnergy_H1_866	TTCTAATACGACTCACTATAGGTACTATGTACCAAAGGAGGCTTGAGCACGTTCCTCTAGAACGCTCCGCGGGATCAAAACACCACAATTTGATACACCCGCGGAGCCTAGAGGAACCTCAAGCCTCACAAAGAAACAACAACAACAAC	GGUACUAUGUACCAAAGGAGGCUUGAGCACGUUCCUCUAGAACGCUCCGCGGGAUCAAAACACCACAAUUUGAUACACCCGCGGAGCCUAGAGGAACCUCAAGCCUCACAAAGAAACAACAACAACAAC	(((((...)))))....((((((((((...((((((((((...((((((((((((((((.........))))))...))))))))))))))))))))))))))))))......................
LocalEnergy_H1_867	TTCTAATACGACTCACTATAGGTACTATGTACCAAAGGCTGAGGTAGCACGCCCCGCTTGAACGGCTGCTGGGTGGCGGCCCCCGGCCGCCAACACCCAGCAGCCCAAGCGGGGCCTACCTCAGCACAAAGAAACAACAACAACAAC	GGUACUAUGUACCAAAGGCUGAGGUAGCACGCCCCGCUUGAACGGCUGCUGGGUGGCGGCCCCCGGCCGCCAACACCCAGCAGCCCAAGCGGGGCCUACCUCAGCACAAAGAAACAACAACAACAAC	(((((...)))))....((((((((((...((((((((((...((((((((((((((((((...))))))))...))))))))))))))))))))))))))))))......................
LocalEnergy_H1_868	TTCTAATACGACTCACTATAGGTACTATGTACCAAAGGACGCTCATGCACGGTCAACTGGAACGACGCACTGGCGGCCACAAACGCCGACACCAGTGCGTCCCAGTTGACCCATGAGCGTCACAAAGAAACAACAACAACAAC	GGUACUAUGUACCAAAGGACGCUCAUGCACGGUCAACUGGAACGACGCACUGGCGGCCACAAACGCCGACACCAGUGCGUCCCAGUUGACCCAUGAGCGUCACAAAGAAACAACAACAACAAC	(((((...)))))....((((((((((...((((((((((...((((((((((((((.......))))...))))))))))))))))))))))))))))))......................
LocalEnergy_H1_869	TTCTAATACGACTCACTATAGGTACTATGTACCAAAGGACCCCGCCGCACGATTGATCGGAACGGCGTGAACGGGGTGGGAATCCCCCAACATTCCCACTCACACGTTCACGCCCCGATCAATCCGGCGGGGTCACAAAGAAACAACAACAACAAC	GGUACUAUGUACCAAAGGACCCCGCCGCACGAUUGAUCGGAACGGCGUGAACGGGGUGGGAAUCCCCCAACAUUCCCACUCACACGUUCACGCCCCGAUCAAUCCGGCGGGGUCACAAAGAAACAACAACAACAAC	(((((...)))))....((((((((((...((((((((((...((((((((((((((((((((........))))))))))...))))))))))))))))))))))))))))))......................
LocalEnergy_H1_870	TTCTAATACGACTCACTATAGGTACTATGTACCAAAGGGCCTCACGGCACGGCTGTCATGAACGGTCACCCTGGGATAATTAGGAAACTTAATTATCTACACAGGGTGACCCATGACAGCCCCGTGAGGCCACAAAGAAACAACAACAACAAC	GGUACUAUGUACCAAAGGGCCUCACGGCACGGCUGUCAUGAACGGUCACCCUGGGAUAAUUAGGAAACUUAAUUAUCUACACAGGGUGACCCAUGACAGCCCCGUGAGGCCACAAAGAAACAACAACAACAAC	(((((...)))))....((((((((((...((((((((((...(((((((((((((((((((((...)))))))))))...))))))))))))))))))))))))))))))......................
LocalEnergy_H1_871	TTCTAATACGACTCACTATAGGTACTATGTACCAAAGGTGCGGGAGGCACGACAGGTATGAACGGAGGGCATGTCAATGATGCCCCCCCCATCATTGAACACATGCCCTCCCATACCTGTCCCTCCCGCACACAAAGAAACAACAACAACAAC	GGUACUAUGUACCAAAGGUGCGGGAGGCACGACAGGUAUGAACGGAGGGCAUGUCAAUGAUGCCCCCCCCAUCAUUGAACACAUGCCCUCCCAUACCUGUCCCUCCCGCACACAAAGAAACAACAACAACAAC	(((((...)))))....((((((((((...((((((((((...(((((((((((((((((((.......)))))))))...))))))))))))))))))))))))))))))......................
LocalEnergy_H1_872	TTCTAATACGACTCACTATAGGTACTATGTACCAAAGGTGGAGTGAGCACGTCGGTACCGAACGGTTGACTCGCTAAGGTTGACACACCAACCTTAGACACGAGTCAACCCGGTACCGACCTCACTCCACACAAAGAAACAACAACAACAAC	GGUACUAUGUACCAAAGGUGGAGUGAGCACGUCGGUACCGAACGGUUGACUCGCUAAGGUUGACACACCAACCUUAGACACGAGUCAACCCGGUACCGACCUCACUCCACACAAAGAAACAACAACAACAAC	(((((...)))))....((((((((((...((((((((((...(((((((((((((((((((......)))))))))...))))))))))))))))))))))))))))))......................
LocalEnergy_H1_873	TTCTAATACGACTCACTATAGGTACTATGTACCAAAGGCAAGCATCGCACGTTGTACTGGAACGTCATGTATGGCACCCGCCCACCCGGGTGCACACATACATGACCCAGTACAACCGATGCTTGCACAAAGAAACAACAACAACAAC	GGUACUAUGUACCAAAGGCAAGCAUCGCACGUUGUACUGGAACGUCAUGUAUGGCACCCGCCCACCCGGGUGCACACAUACAUGACCCAGUACAACCGAUGCUUGCACAAAGAAACAACAACAACAAC	(((((...)))))....((((((((((...((((((((((...(((((((((((((((((......)))))))...))))))))))))))))))))))))))))))......................
LocalEnergy_H1_874	TTCTAATACGACTCACTATAGGTACTATGTACCAAAGGTCACATCCGCACGTGATAGGGGAACGTTTGTACAGGATTAGTTGGTCCCCCCCCCCATCAATTAATTACACTGTACAAACCCCCTATCACCGGATGTGACACAAAGAAACAACAACAACAAC	GGUACUAUGUACCAAAGGUCACAUCCGCACGUGAUAGGGGAACGUUUGUACAGGAUUAGUUGGUCCCCCCCCCCAUCAAUUAAUUACACUGUACAAACCCCCUAUCACCGGAUGUGACACAAAGAAACAACAACAACAAC	(((((...)))))....((((((((((...((((((((((...(((((((((((((((((((((..........)))))))))))...))))))))))))))))))))))))))))))......................
LocalEnergy_H1_875	TTCTAATACGACTCACTATAGGTACTATGTACCAAAGGGCGGGGAGGCACGCTGCCGAAGAACGCGGCCCACGTATTTGCATCCCCCCCCATGCAAATAACACGTGGGCCGCCTTCGGCAGCCCTCCCCGCCACAAAGAAACAACAACAACAAC	GGUACUAUGUACCAAAGGGCGGGGAGGCACGCUGCCGAAGAACGCGGCCCACGUAUUUGCAUCCCCCCCCAUGCAAAUAACACGUGGGCCGCCUUCGGCAGCCCUCCCCGCCACAAAGAAACAACAACAACAAC	(((((...)))))....((((((((((...((((((((((...(((((((((((((((((((........)))))))))...))))))))))))))))))))))))))))))......................
LocalEnergy_H1_876	TTCTAATACGACTCACTATAGGTACTATGTACCAAAGGTCTGTGAAGCACGCGGAGCGCGAACGATCACCCCGATTTACTCGAAACCCTTTCGAGTAAATACACGGGGTGATCCGCGCTCCGCCTTCACAGACACAAAGAAACAACAACAACAAC	GGUACUAUGUACCAAAGGUCUGUGAAGCACGCGGAGCGCGAACGAUCACCCCGAUUUACUCGAAACCCUUUCGAGUAAAUACACGGGGUGAUCCGCGCUCCGCCUUCACAGACACAAAGAAACAACAACAACAAC	(((((...)))))....((((((((((...((((((((((...((((((((((((((((((((((...))))))))))))...))))))))))))))))))))))))))))))......................
LocalEnergy_H1_877	TTCTAATACGACTCACTATAGGTACTATGTACCAAAGGCCCGCAGAGCACGTACTCCAAGAACGCCAGTTTAGCGGACGGGGAACCAACACACGTTCCCCGTCCGACACTAAACTGGCCTTGGAGTACCTCTGCGGGCACAAAGAAACAACAACAACAAC	GGUACUAUGUACCAAAGGCCCGCAGAGCACGUACUCCAAGAACGCCAGUUUAGCGGACGGGGAACCAACACACGUUCCCCGUCCGACACUAAACUGGCCUUGGAGUACCUCUGCGGGCACAAAGAAACAACAACAACAAC	(((((...)))))....((((((((((...((((((((((...((((((((((((((((((((((........))))))))))))...))))))))))))))))))))))))))))))......................
LocalEnergy_H1_878	TTCTAATACGACTCACTATAGGTACTATGTACCAAAGGCCAGAACAGCACGAATTGTGGGAACGTTTGTACAGAGTTTCTTCCAACAAAGAAACTACACTGTACAAACCCCACAATTCCTGTTCTGGCACAAAGAAACAACAACAACAAC	GGUACUAUGUACCAAAGGCCAGAACAGCACGAAUUGUGGGAACGUUUGUACAGAGUUUCUUCCAACAAAGAAACUACACUGUACAAACCCCACAAUUCCUGUUCUGGCACAAAGAAACAACAACAACAAC	(((((...)))))....((((((((((...((((((((((...((((((((((((((((((......))))))))...))))))))))))))))))))))))))))))......................
LocalEnergy_H1_879	TTCTAATACGACTCACTATAGGTACTATGTACCAAAGGACGCTCATGCACGGTCACGTCGAACGCAATACCTGTTCGCAACTGAAACACAGGTATTGCCGACGTGACCCATGAGCGTCACAAAGAAACAACAACAACAAC	GGUACUAUGUACCAAAGGACGCUCAUGCACGGUCACGUCGAACGCAAUACCUGUUCGCAACUGAAACACAGGUAUUGCCGACGUGACCCAUGAGCGUCACAAAGAAACAACAACAACAAC	(((((...)))))....((((((((((...((((((((((...((((((((((((((....))))...))))))))))))))))))))))))))))))......................
LocalEnergy_H1_880	TTCTAATACGACTCACTATAGGTACTATGTACCAAAGGGTGGCGGGGCACGTACAAGGTGAACGCGTACCCGGCCTTGCCCCCCCCCCGCAAGGACACCGGGTACGCCACCTTGTACCCCCGCCACCACAAAGAAACAACAACAACAAC	GGUACUAUGUACCAAAGGGUGGCGGGGCACGUACAAGGUGAACGCGUACCCGGCCUUGCCCCCCCCCCGCAAGGACACCGGGUACGCCACCUUGUACCCCCGCCACCACAAAGAAACAACAACAACAAC	(((((...)))))....((((((((((...((((((((((...((((((((((((((((.........))))))...))))))))))))))))))))))))))))))......................
LocalEnergy_H1_881	TTCTAATACGACTCACTATAGGTACTATGTACCAAAGGGGGGTGCTGCACGGAGATGTAGAACGGAGCCACCGAATTTAGGCCCAACAGTCTAAATTACACGGTGGCTCCCTACATCTCCCAGCACCCCCACAAAGAAACAACAACAACAAC	GGUACUAUGUACCAAAGGGGGGUGCUGCACGGAGAUGUAGAACGGAGCCACCGAAUUUAGGCCCAACAGUCUAAAUUACACGGUGGCUCCCUACAUCUCCCAGCACCCCCACAAAGAAACAACAACAACAAC	(((((...)))))....((((((((((...((((((((((...(((((((((((((((((((......)))))))))...))))))))))))))))))))))))))))))......................
LocalEnergy_H1_882	TTCTAATACGACTCACTATAGGTACTATGTACCAAAGGTTGAGCCTGCACGTCTTGAGGGAACGCGAGCGGGGTATCTTGCCAACCCCAAGATAACACCCCGCTCGCCCCTCAAGACCAGGCTCAACACAAAGAAACAACAACAACAAC	GGUACUAUGUACCAAAGGUUGAGCCUGCACGUCUUGAGGGAACGCGAGCGGGGUAUCUUGCCAACCCCAAGAUAACACCCCGCUCGCCCCUCAAGACCAGGCUCAACACAAAGAAACAACAACAACAAC	(((((...)))))....((((((((((...((((((((((...(((((((((((((((((.......)))))))...))))))))))))))))))))))))))))))......................
LocalEnergy_H1_883	TTCTAATACGACTCACTATAGGTACTATGTACCAAAGGGAGAGCATGCACGTTGAGGTCGAACGCGTCCGGTGCGGACATTAGCACACCCTAATGTCCGACACACCGGACGCCGACCTCAACCATGCTCTCCACAAAGAAACAACAACAACAAC	GGUACUAUGUACCAAAGGGAGAGCAUGCACGUUGAGGUCGAACGCGUCCGGUGCGGACAUUAGCACACCCUAAUGUCCGACACACCGGACGCCGACCUCAACCAUGCUCUCCACAAAGAAACAACAACAACAAC	(((((...)))))....((((((((((...((((((((((...((((((((((((((((((((......))))))))))...))))))))))))))))))))))))))))))......................
LocalEnergy_H1_884	TTCTAATACGACTCACTATAGGTACTATGTACCAAAGGCGGGGGTCGCACGGAACAGACGAACGCACCTGCGGCGATATTGACAACAAAACAATATCGACACCGCAGGTGCCGTCTGTTCCCGACCCCCGCACAAAGAAACAACAACAACAAC	GGUACUAUGUACCAAAGGCGGGGGUCGCACGGAACAGACGAACGCACCUGCGGCGAUAUUGACAACAAAACAAUAUCGACACCGCAGGUGCCGUCUGUUCCCGACCCCCGCACAAAGAAACAACAACAACAAC	(((((...)))))....((((((((((...((((((((((...((((((((((((((((((.........))))))))...))))))))))))))))))))))))))))))......................
LocalEnergy_H1_885	TTCTAATACGACTCACTATAGGTACTATGTACCAAAGGAGGCGGGCGCACGGCTACGCTGAACGGCCAACTCGAATACACCCCCCCCCCTGTATTACACGAGTTGGCCCAGCGTAGCCCGCCCGCCTCACAAAGAAACAACAACAACAAC	GGUACUAUGUACCAAAGGAGGCGGGCGCACGGCUACGCUGAACGGCCAACUCGAAUACACCCCCCCCCCUGUAUUACACGAGUUGGCCCAGCGUAGCCCGCCCGCCUCACAAAGAAACAACAACAACAAC	(((((...)))))....((((((((((...((((((((((...((((((((((((((((..........))))))...))))))))))))))))))))))))))))))......................
LocalEnergy_H1_886	TTCTAATACGACTCACTATAGGTACTATGTACCAAAGGTCACATCCGCACGCCGGTCCAGAACGAGCACCCCGGGTTGTTAACCCCCTTAACAATCACACGGGGTGCTCCTGGACCGGCCGGATGTGACACAAAGAAACAACAACAACAAC	GGUACUAUGUACCAAAGGUCACAUCCGCACGCCGGUCCAGAACGAGCACCCCGGGUUGUUAACCCCCUUAACAAUCACACGGGGUGCUCCUGGACCGGCCGGAUGUGACACAAAGAAACAACAACAACAAC	(((((...)))))....((((((((((...((((((((((...(((((((((((((((((((.....)))))))))...))))))))))))))))))))))))))))))......................
LocalEnergy_H1_887	TTCTAATACGACTCACTATAGGTACTATGTACCAAAGGCAAGCATCGCACGATGTAGAGGAACGTGGGCGTCGCGCCCCCAACAACGGGCGACACGACGCCCACCCTCTACATCCGATGCTTGCACAAAGAAACAACAACAACAAC	GGUACUAUGUACCAAAGGCAAGCAUCGCACGAUGUAGAGGAACGUGGGCGUCGCGCCCCCAACAACGGGCGACACGACGCCCACCCUCUACAUCCGAUGCUUGCACAAAGAAACAACAACAACAAC	(((((...)))))....((((((((((...((((((((((...(((((((((((((((........)))))...))))))))))))))))))))))))))))))......................
LocalEnergy_H1_888	TTCTAATACGACTCACTATAGGTACTATGTACCAAAGGTTGCTAGGGCACGTCGGTACCGAACGTCTCCCCAGTAGGGTATGGCCCCCCCCATACCCTAACACTGGGGAGACCGGTACCGACCCCTAGCAACACAAAGAAACAACAACAACAAC	GGUACUAUGUACCAAAGGUUGCUAGGGCACGUCGGUACCGAACGUCUCCCCAGUAGGGUAUGGCCCCCCCCAUACCCUAACACUGGGGAGACCGGUACCGACCCCUAGCAACACAAAGAAACAACAACAACAAC	(((((...)))))....((((((((((...((((((((((...((((((((((((((((((((......))))))))))...))))))))))))))))))))))))))))))......................
LocalEnergy_H1_889	TTCTAATACGACTCACTATAGGTACTATGTACCAAAGGTTCGGAGTGCACGATTGATCGGAACGTTCAGTCAGTGGGAAACACCCAAACTTTTTCAACACTGACTGAACCCGATCAATCCACTCCGAACACAAAGAAACAACAACAACAAC	GGUACUAUGUACCAAAGGUUCGGAGUGCACGAUUGAUCGGAACGUUCAGUCAGUGGGAAACACCCAAACUUUUUCAACACUGACUGAACCCGAUCAAUCCACUCCGAACACAAAGAAACAACAACAACAAC	(((((...)))))....((((((((((...((((((((((...(((((((((((((((((.........)))))))...))))))))))))))))))))))))))))))......................
LocalEnergy_H1_890	TTCTAATACGACTCACTATAGGTACTATGTACCAAAGGCGTTCGGAGCACGCCGCATGTGAACGTGGATGGTGGTAGTGCCCCCCCCCTACTATACACACCATCCACCACATGCGGCCTCCGAACGCACAAAGAAACAACAACAACAAC	GGUACUAUGUACCAAAGGCGUUCGGAGCACGCCGCAUGUGAACGUGGAUGGUGGUAGUGCCCCCCCCCUACUAUACACACCAUCCACCACAUGCGGCCUCCGAACGCACAAAGAAACAACAACAACAAC	(((((...)))))....((((((((((...((((((((((...((((((((((((((((.........))))))...))))))))))))))))))))))))))))))......................
LocalEnergy_H1_891	TTCTAATACGACTCACTATAGGTACTATGTACCAAAGGCAACGCGTGCACGCACTAAGGGAACGGTCACCCTGTTCTTATAGCCCCCAACTTATAAGAAACACAGGGTGACCCCCTTAGTGCCACGCGTTGCACAAAGAAACAACAACAACAAC	GGUACUAUGUACCAAAGGCAACGCGUGCACGCACUAAGGGAACGGUCACCCUGUUCUUAUAGCCCCCAACUUAUAAGAAACACAGGGUGACCCCCUUAGUGCCACGCGUUGCACAAAGAAACAACAACAACAAC	(((((...)))))....((((((((((...((((((((((...(((((((((((((((((((........)))))))))...))))))))))))))))))))))))))))))......................
LocalEnergy_H1_892	TTCTAATACGACTCACTATAGGTACTATGTACCAAAGGGGGGTGCTGCACGGCTGTCATGAACGCGACCCTAGGGCAACAACCCCCCCACGTTGCCACACTAGGGTCGCCATGACAGCCCAGCACCCCCACAAAGAAACAACAACAACAAC	GGUACUAUGUACCAAAGGGGGGUGCUGCACGGCUGUCAUGAACGCGACCCUAGGGCAACAACCCCCCCACGUUGCCACACUAGGGUCGCCAUGACAGCCCAGCACCCCCACAAAGAAACAACAACAACAAC	(((((...)))))....((((((((((...((((((((((...((((((((((((((((...........))))))...))))))))))))))))))))))))))))))......................
LocalEnergy_H1_893	TTCTAATACGACTCACTATAGGTACTATGTACCAAAGGGCCTCACGGCACGGGCACAAAGAACGCACGCCCTGATGAGGCGCAGACCACCTCTGCGCCTCATACACAGGGCGTGCCTTTGTGCCCCCGTGAGGCCACAAAGAAACAACAACAACAAC	GGUACUAUGUACCAAAGGGCCUCACGGCACGGGCACAAAGAACGCACGCCCUGAUGAGGCGCAGACCACCUCUGCGCCUCAUACACAGGGCGUGCCUUUGUGCCCCCGUGAGGCCACAAAGAAACAACAACAACAAC	(((((...)))))....((((((((((...((((((((((...((((((((((((((((((((((.....))))))))))))...))))))))))))))))))))))))))))))......................
LocalEnergy_H1_894	TTCTAATACGACTCACTATAGGTACTATGTACCAAAGGCCCGCGTCGCACGGCGTGCCGGAACGACCGGCTGGAGGTTCCACAACCTACACCAGCCGGTCCCGGCACGCCCGACGCGGGCACAAAGAAACAACAACAACAAC	GGUACUAUGUACCAAAGGCCCGCGUCGCACGGCGUGCCGGAACGACCGGCUGGAGGUUCCACAACCUACACCAGCCGGUCCCGGCACGCCCGACGCGGGCACAAAGAAACAACAACAACAAC	(((((...)))))....((((((((((...((((((((((...(((((((((((((((....)))))...))))))))))))))))))))))))))))))......................
LocalEnergy_H1_895	TTCTAATACGACTCACTATAGGTACTATGTACCAAAGGCCAGAACAGCACGACTTATCCGAACGTGGGCGTCGATCCCTGGCCCCCCAGGGATACACGACGCCCACCGGATAAGTCCTGTTCTGGCACAAAGAAACAACAACAACAAC	GGUACUAUGUACCAAAGGCCAGAACAGCACGACUUAUCCGAACGUGGGCGUCGAUCCCUGGCCCCCCAGGGAUACACGACGCCCACCGGAUAAGUCCUGUUCUGGCACAAAGAAACAACAACAACAAC	(((((...)))))....((((((((((...((((((((((...((((((((((((((((((....))))))))...))))))))))))))))))))))))))))))......................
LocalEnergy_H1_896	TTCTAATACGACTCACTATAGGTACTATGTACCAAAGGTTCGGGTTGCACGAACTCGATGAACGGCGAGAGGGGTTAAGTTCACCCCACCCAAATTTAACACACCCTCTCGCCCATCGAGTTCCAACCCGAACACAAAGAAACAACAACAACAAC	GGUACUAUGUACCAAAGGUUCGGGUUGCACGAACUCGAUGAACGGCGAGAGGGGUUAAGUUCACCCCACCCAAAUUUAACACACCCUCUCGCCCAUCGAGUUCCAACCCGAACACAAAGAAACAACAACAACAAC	(((((...)))))....((((((((((...((((((((((...((((((((((((((((((...........))))))))...))))))))))))))))))))))))))))))......................
LocalEnergy_H1_897	TTCTAATACGACTCACTATAGGTACTATGTACCAAAGGTTGAGCCTGCACGTACTCCAAGAACGTTAGGAAGGGCTGTTCCAACAACAGCACACCTTCCTAACCTTGGAGTACCAGGCTCAACACAAAGAAACAACAACAACAAC	GGUACUAUGUACCAAAGGUUGAGCCUGCACGUACUCCAAGAACGUUAGGAAGGGCUGUUCCAACAACAGCACACCUUCCUAACCUUGGAGUACCAGGCUCAACACAAAGAAACAACAACAACAAC	(((((...)))))....((((((((((...((((((((((...((((((((((((((((.....))))))...))))))))))))))))))))))))))))))......................
LocalEnergy_H1_898	TTCTAATACGACTCACTATAGGTACTATGTACCAAAGGAATGCATGGCACGATTCGCGGGAACGCACGTAGGGCTTATTAAACAATTAATAAGACACCCTACGTGCCCCGCGAATCCCATGCATTCACAAAGAAACAACAACAACAAC	GGUACUAUGUACCAAAGGAAUGCAUGGCACGAUUCGCGGGAACGCACGUAGGGCUUAUUAAACAAUUAAUAAGACACCCUACGUGCCCCGCGAAUCCCAUGCAUUCACAAAGAAACAACAACAACAAC	(((((...)))))....((((((((((...((((((((((...((((((((((((((((((....))))))))...))))))))))))))))))))))))))))))......................
LocalEnergy_H1_899	TTCTAATACGACTCACTATAGGTACTATGTACCAAAGGTCCCCACTGCACGGCCCGGCAGAACGGCCTACTCGCGCCACCCGGTACCCCTACCGGGTGGCGACACGAGTAGGCCCTGCCGGGCCCAGTGGGGACACAAAGAAACAACAACAACAAC	GGUACUAUGUACCAAAGGUCCCCACUGCACGGCCCGGCAGAACGGCCUACUCGCGCCACCCGGUACCCCUACCGGGUGGCGACACGAGUAGGCCCUGCCGGGCCCAGUGGGGACACAAAGAAACAACAACAACAAC	(((((...)))))....((((((((((...((((((((((...((((((((((((((((((((((....))))))))))))...))))))))))))))))))))))))))))))......................
LocalEnergy_H1_900	TTCTAATACGACTCACTATAGGTACTATGTACCAAAGGTTGCTAGGGCACGCTTGGGGCGAACGCGCTACCCGCAAAATTTATCCCCCCCATAAATTTTGACACGGGTAGCGCCGCCCCAAGCCCCTAGCAACACAAAGAAACAACAACAACAAC	GGUACUAUGUACCAAAGGUUGCUAGGGCACGCUUGGGGCGAACGCGCUACCCGCAAAAUUUAUCCCCCCCAUAAAUUUUGACACGGGUAGCGCCGCCCCAAGCCCCUAGCAACACAAAGAAACAACAACAACAAC	(((((...)))))....((((((((((...((((((((((...((((((((((((((((((((.......))))))))))...))))))))))))))))))))))))))))))......................
LocalEnergy_H1_901	TTCTAATACGACTCACTATAGGTACTATGTACCAAAGGACGCTCATGCACGATTGATCGGAACGGCTGACGCGTTTAATTTAAAATAAATTAAAACACGCGTCAGCCCCGATCAATCCATGAGCGTCACAAAGAAACAACAACAACAAC	GGUACUAUGUACCAAAGGACGCUCAUGCACGAUUGAUCGGAACGGCUGACGCGUUUAAUUUAAAAUAAAUUAAAACACGCGUCAGCCCCGAUCAAUCCAUGAGCGUCACAAAGAAACAACAACAACAAC	(((((...)))))....((((((((((...((((((((((...(((((((((((((((((((...)))))))))...))))))))))))))))))))))))))))))......................
LocalEnergy_H1_902	TTCTAATACGACTCACTATAGGTACTATGTACCAAAGGCTGAGGTAGCACGGAACGTTTGAACGCCTGCCCCGCTAAAATTCCCCAATTTTAGACACGGGGCAGGCCAAACGTTCCCTACCTCAGCACAAAGAAACAACAACAACAAC	GGUACUAUGUACCAAAGGCUGAGGUAGCACGGAACGUUUGAACGCCUGCCCCGCUAAAAUUCCCCAAUUUUAGACACGGGGCAGGCCAAACGUUCCCUACCUCAGCACAAAGAAACAACAACAACAAC	(((((...)))))....((((((((((...((((((((((...((((((((((((((((((....))))))))...))))))))))))))))))))))))))))))......................
LocalEnergy_H1_903	TTCTAATACGACTCACTATAGGTACTATGTACCAAAGGCGCATTAAGCACGGGTGAGCAGAACGCCGGTAGGGTGATAGAGTAAAACAAACCATACTTTATTAACACCCTACCGGCCTGCTCACCCCTTAATGCGCACAAAGAAACAACAACAACAAC	GGUACUAUGUACCAAAGGCGCAUUAAGCACGGGUGAGCAGAACGCCGGUAGGGUGAUAGAGUAAAACAAACCAUACUUUAUUAACACCCUACCGGCCUGCUCACCCCUUAAUGCGCACAAAGAAACAACAACAACAAC	(((((...)))))....((((((((((...((((((((((...((((((((((((((((((((..........))))))))))...))))))))))))))))))))))))))))))......................
LocalEnergy_H1_904	TTCTAATACGACTCACTATAGGTACTATGTACCAAAGGGTGGCGGGGCACGGAGATGTAGAACGTCGTACATGGAGAACACCCCCCTGTTCTCACACATGTACGACCTACATCTCCCCCCGCCACCACAAAGAAACAACAACAACAAC	GGUACUAUGUACCAAAGGGUGGCGGGGCACGGAGAUGUAGAACGUCGUACAUGGAGAACACCCCCCUGUUCUCACACAUGUACGACCUACAUCUCCCCCCGCCACCACAAAGAAACAACAACAACAAC	(((((...)))))....((((((((((...((((((((((...(((((((((((((((((......)))))))...))))))))))))))))))))))))))))))......................
LocalEnergy_H1_905	TTCTAATACGACTCACTATAGGTACTATGTACCAAAGGACCAGGACGCACGCTTTGCGGGAACGGTCACCCTGAGGTGGCACACACTTACTTACACAGGGTGACCCCCGCAAAGCCGTCCTGGTCACAAAGAAACAACAACAACAAC	GGUACUAUGUACCAAAGGACCAGGACGCACGCUUUGCGGGAACGGUCACCCUGAGGUGGCACACACUUACUUACACAGGGUGACCCCCGCAAAGCCGUCCUGGUCACAAAGAAACAACAACAACAAC	(((((...)))))....((((((((((...((((((((((...((((((((((((((((.......))))))...))))))))))))))))))))))))))))))......................
LocalEnergy_H1_906	TTCTAATACGACTCACTATAGGTACTATGTACCAAAGGTTCGGAGTGCACGCTAGGTTTGAACGCGGACCATGCTAGTTTCCCACGAAACTAGACACATGGTCCGCCAAACCTAGCCACTCCGAACACAAAGAAACAACAACAACAAC	GGUACUAUGUACCAAAGGUUCGGAGUGCACGCUAGGUUUGAACGCGGACCAUGCUAGUUUCCCACGAAACUAGACACAUGGUCCGCCAAACCUAGCCACUCCGAACACAAAGAAACAACAACAACAAC	(((((...)))))....((((((((((...((((((((((...((((((((((((((((((....))))))))...))))))))))))))))))))))))))))))......................
LocalEnergy_H1_907	TTCTAATACGACTCACTATAGGTACTATGTACCAAAGGGAACTCAAGCACGGCGTCATCGAACGTCAGCGCCGCATAGATCCACAAACGATCTATGACACGGCGCTGACCGATGACGCCCTTGAGTTCCACAAAGAAACAACAACAACAAC	GGUACUAUGUACCAAAGGGAACUCAAGCACGGCGUCAUCGAACGUCAGCGCCGCAUAGAUCCACAAACGAUCUAUGACACGGCGCUGACCGAUGACGCCCUUGAGUUCCACAAAGAAACAACAACAACAAC	(((((...)))))....((((((((((...((((((((((...((((((((((((((((((.......))))))))...))))))))))))))))))))))))))))))......................
LocalEnergy_H1_908	TTCTAATACGACTCACTATAGGTACTATGTACCAAAGGCACCCTAGGCACGCTGATCCAGAACGGCCTACTCGTAGTCCCCCCCCCCCACTAACACGAGTAGGCCCTGGATCAGCCCTAGGGTGCACAAAGAAACAACAACAACAAC	GGUACUAUGUACCAAAGGCACCCUAGGCACGCUGAUCCAGAACGGCCUACUCGUAGUCCCCCCCCCCCACUAACACGAGUAGGCCCUGGAUCAGCCCUAGGGUGCACAAAGAAACAACAACAACAAC	(((((...)))))....((((((((((...((((((((((...((((((((((((((...........))))...))))))))))))))))))))))))))))))......................
LocalEnergy_H1_909	TTCTAATACGACTCACTATAGGTACTATGTACCAAAGGGGTGGCAAGCACGCTGATCCAGAACGTCAGGTCAGTGCGGCCCCCGCAACACTGACCTGACCTGGATCAGCCTTGCCACCCACAAAGAAACAACAACAACAAC	GGUACUAUGUACCAAAGGGGUGGCAAGCACGCUGAUCCAGAACGUCAGGUCAGUGCGGCCCCCGCAACACUGACCUGACCUGGAUCAGCCUUGCCACCCACAAAGAAACAACAACAACAAC	(((((...)))))....((((((((((...((((((((((...(((((((((((((((...)))))...))))))))))))))))))))))))))))))......................
LocalEnergy_H1_910	TTCTAATACGACTCACTATAGGTACTATGTACCAAAGGGTCGGTCAGCACGGTTGCTCTGAACGGCACGCCGGAGGATCCAACAATCCTACACCGGCGTGCCCAGAGCAACCCTGACCGACCACAAAGAAACAACAACAACAAC	GGUACUAUGUACCAAAGGGUCGGUCAGCACGGUUGCUCUGAACGGCACGCCGGAGGAUCCAACAAUCCUACACCGGCGUGCCCAGAGCAACCCUGACCGACCACAAAGAAACAACAACAACAAC	(((((...)))))....((((((((((...((((((((((...(((((((((((((((......)))))...))))))))))))))))))))))))))))))......................
LocalEnergy_H1_911	TTCTAATACGACTCACTATAGGTACTATGTACCAAAGGCATGAACTGCACGCCAAGACCGAACGAAGCAACCGCCGGTATACACCACCCAACTATACCGGACACGGTTGCTTCCGGTCTTGGCCAGTTCATGCACAAAGAAACAACAACAACAAC	GGUACUAUGUACCAAAGGCAUGAACUGCACGCCAAGACCGAACGAAGCAACCGCCGGUAUACACCACCCAACUAUACCGGACACGGUUGCUUCCGGUCUUGGCCAGUUCAUGCACAAAGAAACAACAACAACAAC	(((((...)))))....((((((((((...((((((((((...((((((((((((((((((...........))))))))...))))))))))))))))))))))))))))))......................
LocalEnergy_H1_912	TTCTAATACGACTCACTATAGGTACTATGTACCAAAGGAATTACCAGCACGCAGCACCAGAACGGCCAACTCGTTGAGCCTCCCCCCCCCCCAGGTTCAAACACGAGTTGGCCCTGGTGCTGCCTGGTAATTCACAAAGAAACAACAACAACAAC	GGUACUAUGUACCAAAGGAAUUACCAGCACGCAGCACCAGAACGGCCAACUCGUUGAGCCUCCCCCCCCCCCAGGUUCAAACACGAGUUGGCCCUGGUGCUGCCUGGUAAUUCACAAAGAAACAACAACAACAAC	(((((...)))))....((((((((((...((((((((((...((((((((((((((((((...........))))))))...))))))))))))))))))))))))))))))......................
LocalEnergy_H1_913	TTCTAATACGACTCACTATAGGTACTATGTACCAAAGGGCGGGGAGGCACGGCGGGGGAGAACGGCTAGTAGGTTTGTGACCCCCACCACAAAACACCTACTAGCCCTCCCCCGCCCCTCCCCGCCACAAAGAAACAACAACAACAAC	GGUACUAUGUACCAAAGGGCGGGGAGGCACGGCGGGGGAGAACGGCUAGUAGGUUUGUGACCCCCACCACAAAACACCUACUAGCCCUCCCCCGCCCCUCCCCGCCACAAAGAAACAACAACAACAAC	(((((...)))))....((((((((((...((((((((((...((((((((((((((((........))))))...))))))))))))))))))))))))))))))......................
LocalEnergy_H1_914	TTCTAATACGACTCACTATAGGTACTATGTACCAAAGGCAATCGGTGCACGGTCAACTGGAACGGAGTGTGGGCTGGAAGGGTTCCCCCCCCCCCAACTCTTCCAGACACCCACACTCCCCAGTTGACCCACCGATTGCACAAAGAAACAACAACAACAAC	GGUACUAUGUACCAAAGGCAAUCGGUGCACGGUCAACUGGAACGGAGUGUGGGCUGGAAGGGUUCCCCCCCCCCCAACUCUUCCAGACACCCACACUCCCCAGUUGACCCACCGAUUGCACAAAGAAACAACAACAACAAC	(((((...)))))....((((((((((...((((((((((...(((((((((((((((((((((...........)))))))))))...))))))))))))))))))))))))))))))......................
[truncated: 1,086 more rows]

## Sheet: libraryBulges
Example	TTCTAATACGACTCACTATAGGTACTATGTACCAAAGGCAATCGGTGCACTTAATCCTATTGCCAAGCCAGCACACTGGCTTGGCACAAATAATTAACACCGATTGCACAAAGAAACAACAACAACAAC
[truncated: 1,980 more rows]

## Sheet: libraryInternalLoops
Example	TTCTAATACGACTCACTATAGGTACTATGTACCAAAGGGTCCGCACGCACTTAACCAGTATGAAGTCCCGGCACACCGGGACTTCACAATATAAACTTAACGTGCGGACCACAAAGAAACAACAACAACAAC
[truncated: 1,988 more rows]

[truncated: 1 more sheets: primers]
